# Supplementary material for: Maternal environment alters dead pericarp biochemical properties of the desert annual plant Anastatica hierochuntica L
Source: PLoS One. 2020 Jul 31;15(7):e0237045. doi: 10.1371/journal.pone.0237045 (PMC7394380; doi:10.1371/journal.pone.0237045)
Supplement: S2 File — (XLSX) [file pone.0237045.s002.xlsx]

## Sheet: Table S1 Pericarps
Table S1: List of all proteins (raw data) identified in Anastatica pericarps derived from control (Ahc) and salt-treated plants (Ahs)
Internal.ID	Protein	Protein.name	Protein.IDs	Majority.protein.IDs	Protein.names	Gene.names	Fasta.headers	Sequence.coverage....	Mol..weight..kDa.	Sequence.length	Q.value	Score	Razor...unique.peptides	Razor...unique.peptides.Ahc_1	Razor...unique.peptides.Ahc_2	Razor...unique.peptides.Ahc_3	Razor...unique.peptides.Ahs_1	Razor...unique.peptides.Ahs_2	Razor...unique.peptides.Ahs_3	LOG2.Ahc_1	LOG2.Ahc_2	LOG2.Ahc_3	LOG2.Ahs_1	LOG2.Ahs_2	LOG2.Ahs_3	pvalue.Ahs-Ahc	padj.Ahs-Ahc	linearFC.imputs.Ahs-Ahc	upDown.imputs.Ahs-Ahc	pa_upDown.Ahs-Ahc
341	P19366	ATP synthase subunit beta, chloroplastic	P19366	P19366	ATP synthase subunit beta, chloroplastic	atpB	>sp|P19366|ATPB_ARATH ATP synthase subunit beta, chloroplastic OS=Arabidopsis thaliana OX=3702 GN=atpB PE=1 SV=2	47	53.933	498	0	323.31	22	8	7	16	22	17	18	27.048	27.52	28.748	29.475	28.811	29.119	0.0482	0.21	2.57
346	P22953	Probable mediator of RNA polymerase II transcription subunit 37e	P22953	P22953;F4KCE5	Probable mediator of RNA polymerase II transcription subunit 37e	MED37E;HSC70-1	>sp|P22953|MD37E_ARATH Probable mediator of RNA polymerase II transcription subunit 37e OS=Arabidopsis thaliana OX=3702 GN=MED37E PE=1 SV=3	36.9	71.357	651	0	311.69	22	16	12	19	21	12	14	29.366	28.814	30.348	29.324	29.372	29.522	0.851	0.915	-1.07
285	O50008	5-methyltetrahydropteroyltriglutamate--homocysteine methyltransferase 1	O50008	O50008	5-methyltetrahydropteroyltriglutamate--homocysteine methyltransferase 1	MS1	>sp|O50008|METE1_ARATH 5-methyltetrahydropteroyltriglutamate--homocysteine methyltransferase 1 OS=Arabidopsis thaliana OX=3702 GN=MS1 PE=1 SV=1	25.8	84.356	765	0	323.31	19	18	16	18	14	14	11	30.428	30.132	30.798	28.529	28.695	28.675	0.00393	0.0716	-3.53	down
354	P25858	Glyceraldehyde-3-phosphate dehydrogenase GAPC1, cytosolic	P25858	P25858	Glyceraldehyde-3-phosphate dehydrogenase GAPC1, cytosolic	GAPC1	>sp|P25858|G3PC1_ARATH Glyceraldehyde-3-phosphate dehydrogenase GAPC1, cytosolic OS=Arabidopsis thaliana OX=3702 GN=GAPC1 PE=1 SV=2	58	36.914	338	0	323.31	19	13	9	15	18	16	16	29.113	28.699	29.654	30.039	29.723	29.849	0.167	0.382	1.64
530	Q8RUC6	Ubiquitin-NEDD8-like protein RUB2	Q8RUC6	Q8RUC6;Q9SHE7;F4JGM3;A0A1P8BGQ7;F4I9X6;Q3EAA5;Q42202;B9DHA6;P59271;P59233;P59232;P0CH33;Q3E7T8;Q1EC66;Q9FHQ6;P0CH32;Q8H159	Ubiquitin-NEDD8-like protein RUB2;Ubiquitin;NEDD8-like protein RUB2;Ubiquitin-NEDD8-like protein RUB1;Ubiquitin;NEDD8-like protein RUB1;Ubiquitin-60S ribosomal protein L40-2;Ubiquitin;60S ribosomal protein L40-2;Ubiquitin-60S ribosomal protein L40-1;Ubiquitin;60S ribosomal protein L40-1;Ubiquitin-40S ribosomal protein S27a-1;Ubiquitin;40S ribosomal protein S27a-1;Ubiquitin-40S ribosomal protein S…	RUB2;RUB1;UBQ11;UBQ13;UBQ10;RPL40B;RPL40A;RPS27AA;RPS27AC;RPS27AB;UBQ14;UBQ3;UBQ9;UBQ4	>sp|Q8RUC6|RUB2_ARATH Ubiquitin-NEDD8-like protein RUB2 OS=Arabidopsis thaliana OX=3702 GN=RUB2 PE=2 SV=3	67.5	17.15	154	0	323.31	16	14	11	15	15	13	14	32.376	32.784	32.531	32.396	32.962	32.972	0.648	0.786	1.16
702	Q9LD57	Phosphoglycerate kinase 1, chloroplastic	Q9LD57	Q9LD57	Phosphoglycerate kinase 1, chloroplastic	PGK1	>sp|Q9LD57|PGKH1_ARATH Phosphoglycerate kinase 1, chloroplastic OS=Arabidopsis thaliana OX=3702 GN=PGK1 PE=1 SV=1	32.6	50.111	481	0	314.26	16	11	9	14	16	12	11	28.806	28.899	29.947	30.146	29.714	29.677	0.253	0.469	1.55
335	P11574	V-type proton ATPase subunit B1	P11574	P11574;Q8W4E2	V-type proton ATPase subunit B1;V-type proton ATPase subunit B3	VHA-B1;VHA-B3	>sp|P11574|VATB1_ARATH V-type proton ATPase subunit B1 OS=Arabidopsis thaliana OX=3702 GN=VHA-B1 PE=2 SV=2	38.5	54.107	486	0	223.4	15	5	7	9	15	9	8	26.062	27.939	26.997	28.807	28.49	28.653	0.0236	0.152	3.14
245	O03042	Ribulose bisphosphate carboxylase large chain	O03042	O03042	Ribulose bisphosphate carboxylase large chain	rbcL	>sp|O03042|RBL_ARATH Ribulose bisphosphate carboxylase large chain OS=Arabidopsis thaliana OX=3702 GN=rbcL PE=1 SV=1	27.3	52.954	479	0	163.36	14	6	7	11	14	9	8	26.64	28.423	29.114	30.127	29.105	29.111	0.0963	0.296	2.62
291	O64879	Beta-glucosidase 15	O64879	O64879;A0A1P8B2D5	Beta-glucosidase 15	BGLU15	>sp|O64879|BGL15_ARATH Beta-glucosidase 15 OS=Arabidopsis thaliana OX=3702 GN=BGLU15 PE=1 SV=1	31.4	56.905	506	0	323.31	14	13	11	13	9	11	8	28.463	28.593	28.191	26.857	27.597	28.026	0.101	0.3	-1.9
886	Q9SYT0	Annexin D1	Q9SYT0	Q9SYT0	Annexin D1	ANN1	>sp|Q9SYT0|ANXD1_ARATH Annexin D1 OS=Arabidopsis thaliana OX=3702 GN=ANN1 PE=1 SV=1	33.8	36.203	317	0	145.41	14	11	6	12	14	12	10	28.469	27.286	29.799	29.393	28.955	29.248	0.351	0.55	1.6
278	O49006	Pectinesterase/pectinesterase inhibitor 3	O49006	O49006;Q42534	Pectinesterase/pectinesterase inhibitor 3;Pectinesterase inhibitor 3;Pectinesterase 3;Pectinesterase 2	PME3;PME2	>sp|O49006|PME3_ARATH Pectinesterase/pectinesterase inhibitor 3 OS=Arabidopsis thaliana OX=3702 GN=PME3 PE=1 SV=2	19.9	64.255	592	0	323.31	12	12	10	11	12	12	10	31.289	30.469	30.595	31.782	32.197	32.253	0.0267	0.161	2.45
51	A0A1P8AYX4	Plasma membrane ATPase	A0A1P8AYX4	A0A1P8AYX4;P20649	ATPase 1, plasma membrane-type	AHA1	>tr|A0A1P8AYX4|A0A1P8AYX4_ARATH Plasma membrane ATPase OS=Arabidopsis thaliana OX=3702 GN=HA1 PE=1 SV=1	16.5	96.857	885	0	74.473	11	3	2	4	9	9	6	26.197	26.715	25.243	26.715	26.734	26.251	0.367	0.563	1.43
57	A0A1P8B1N1	Enolase OS=Arabidopsis thaliana OX=3702 GN=	A0A1P8B1N1	A0A1P8B1N1;P25696	Bifunctional enolase 2/transcriptional activator	ENO2	>tr|A0A1P8B1N1|A0A1P8B1N1_ARATH Enolase OS=Arabidopsis thaliana OX=3702 GN=LOS2 PE=1 SV=1	29.6	46.516	433	0	323.31	11	10	5	10	11	9	10	28.231	26.949	28.305	27.738	27.292	27.621	0.619	0.767	-1.21
165	F4III4	MALE GAMETOPHYTE DEFECTIVE 1	F4III4	F4III4;Q9SJ12	Probable ATP synthase 24 kDa subunit, mitochondrial	MGP1	>tr|F4III4|F4III4_ARATH MALE GAMETOPHYTE DEFECTIVE 1 OS=Arabidopsis thaliana OX=3702 GN=MGP1 PE=4 SV=1	44.1	25.16	220	0	172.43	11	1	1	2	11	6	6	23.835	23.208	23.774	27.519	25.238	26.053	0.00448	0.0746	6.34	up
289	O64745	Berberine bridge enzyme-like 16	O64745	O64745		At2g34810	>sp|O64745|BBE16_ARATH Berberine bridge enzyme-like 16 OS=Arabidopsis thaliana OX=3702 GN=At2g34810 PE=2 SV=1	16.5	61.306	540	0	113.05	11	11	10	11	11	11	11	29.884	28.905	29.561	28.653	29.09	30.408	0.916	0.948	-1.05
347	P23321	Oxygen-evolving enhancer protein 1-1, chloroplastic	P23321	P23321	Oxygen-evolving enhancer protein 1-1, chloroplastic	PSBO1	>sp|P23321|PSBO1_ARATH Oxygen-evolving enhancer protein 1-1, chloroplastic OS=Arabidopsis thaliana OX=3702 GN=PSBO1 PE=1 SV=2	34.3	35.142	332	0	323.31	11	5	6	11	11	10	10	28.484	28.876	29.856	30.71	30.08	30.709	0.0307	0.169	2.69
711	Q9LF98	Fructose-bisphosphate aldolase 8, cytosolic	Q9LF98	Q9LF98		F8J2_100	>sp|Q9LF98|ALFC8_ARATH Fructose-bisphosphate aldolase 8, cytosolic OS=Arabidopsis thaliana OX=3702 GN=FBA8 PE=1 SV=1	41.1	38.539	358	0	323.31	11	10	6	10	10	9	7	28.174	27.196	28.938	28.229	28.552	28.672	0.52	0.696	1.3
722	Q9LKR3	Mediator of RNA polymerase II transcription subunit 37a	Q9LKR3	Q9LKR3	Mediator of RNA polymerase II transcription subunit 37a	MED37A	>sp|Q9LKR3|MD37A_ARATH Mediator of RNA polymerase II transcription subunit 37a OS=Arabidopsis thaliana OX=3702 GN=MED37A PE=1 SV=1	22.9	73.628	669	0	262.56	11	10	7	10	11	8	8	28.09	26.304	28.545	27.401	27.377	27.357	0.693	0.82	-1.2
797	Q9SA85	Berberine bridge enzyme-like 8	Q9SA85	Q9SA85		T5I8.15	>sp|Q9SA85|BBE8_ARATH Berberine bridge enzyme-like 8 OS=Arabidopsis thaliana OX=3702 GN=At1g30700 PE=2 SV=1	15.6	59.513	527	0	87.205	11	10	9	10	11	9	8	29.251	27.579	26.858	28.087	28.233	27.885	0.804	0.89	1.13
912	Q9ZP06	Malate dehydrogenase 1, mitochondrial	Q9ZP06	Q9ZP06;A8MQK3;Q9LKA3	Malate dehydrogenase 1, mitochondrial;Malate dehydrogenase 2, mitochondrial	mMDH2	>sp|Q9ZP06|MDHM1_ARATH Malate dehydrogenase 1, mitochondrial OS=Arabidopsis thaliana OX=3702 GN=At1g53240 PE=1 SV=1	37.2	35.804	341	0	323.31	11	8	7	9	11	8	8	29.74	28.97	29.539	29.57	29.534	29.491	0.803	0.89	1.08
930	Q9ZVA2	EP1-like glycoprotein 2	Q9ZVA2	Q9ZVA2;Q9ZVA1		F9K20.12;F9K20.13	>sp|Q9ZVA2|EP1L2_ARATH EP1-like glycoprotein 2 OS=Arabidopsis thaliana OX=3702 GN=At1g78830 PE=1 SV=1	27.7	50.342	455	0	323.31	11	11	10	9	11	10	11	32.466	32.205	31.8	33.179	33.005	32.919	0.0857	0.282	1.84
12	F4IVN6	Calmodulin 5	F4IVN6	F4IVN6;A0A1I9LPJ2;Q682T9;Q03509;P59220;P0DH98;P0DH97;F4IJ46;A0A1I9LPJ1;A0A1P8BAP4;F4IEU4;F4K8M3;F4K8M2;P0DH96;P0DH95;A0A1P8ANC4	Calmodulin-5;Calmodulin-6;Calmodulin-7;Calmodulin-3;Calmodulin-2;Calmodulin-4;Calmodulin-1	CAM5;CAM6;CAM7;CAM3;CAM2;CAM4;CAM1	>tr|F4IVN6|F4IVN6_ARATH Calmodulin 5 OS=Arabidopsis thaliana OX=3702 GN=CAM5 PE=3 SV=1	68	20.576	181	0	323.31	10	9	5	8	8	9	7	31.052	31.342	31.132	31.463	32.007	31.941	0.192	0.416	1.55
273	O23654	V-type proton ATPase catalytic subunit A	O23654	O23654	V-type proton ATPase catalytic subunit A	VHA-A	>sp|O23654|VATA_ARATH V-type proton ATPase catalytic subunit A OS=Arabidopsis thaliana OX=3702 GN=VHA-A PE=1 SV=1	23.6	68.812	623	0	237.27	10	4	3	7	10	6	6	25.983	26.574	26.749	27.589	27.81	27.357	0.039	0.188	2.22
528	Q8LPJ3	Probable alpha-mannosidase At5g13980	Q8LPJ3	Q8LPJ3;F4K5E7		At5g13980	>sp|Q8LPJ3|MANA2_ARATH Probable alpha-mannosidase At5g13980 OS=Arabidopsis thaliana OX=3702 GN=At5g13980 PE=2 SV=1	12.6	115.9	1024	0	134.5	10	10	8	9	6	6	8	27.653	28.206	27.731	27.544	27.331	26.866	0.219	0.442	-1.53
102	A0A2P2CLF9	ATP synthase subunit alpha	A0A2P2CLF9	A0A2P2CLF9;P92549;F4IMB5	ATP synthase subunit alpha, mitochondrial;ATP synthase subunit alpha	ATPA;At2g07698	>tr|A0A2P2CLF9|A0A2P2CLF9_ARATH ATP synthase subunit alpha OS=Arabidopsis thaliana OX=3702 GN=atp1 PE=3 SV=1	15	55.103	507	0	106.17	9	4	4	6	9	7	8	27.196	28.098	28.167	28.994	27.969	27.851	0.434	0.621	1.37
192	F4J849	Monodehydroascorbate reductase 1	F4J849	F4J849;Q9LFA3	Probable monodehydroascorbate reductase, cytoplasmic isoform 3	MDAR1	>tr|F4J849|F4J849_ARATH Monodehydroascorbate reductase 1 OS=Arabidopsis thaliana OX=3702 GN=MDAR1 PE=1 SV=1	19.5	50.159	466	0	116.4	9	9	8	7	7	7	6	29.823	30.089	28.961	28.413	28.039	28.007	0.0195	0.143	-2.77
274	O23708	Proteasome subunit alpha type-2-A	O23708	O23708;Q8L4A7	Proteasome subunit alpha type-2-A;Proteasome subunit alpha type-2-B	PAB1;PAB2	>sp|O23708|PSA2A_ARATH Proteasome subunit alpha type-2-A OS=Arabidopsis thaliana OX=3702 GN=PAB1 PE=1 SV=1	50.2	25.701	235	0	323.31	9	6	3	8	9	7	8	26.016	24.344	27.045	27.772	26.609	27.084	0.114	0.322	2.55
296	O65398	Lactoylglutathione lyase GLX1	O65398	O65398	Lactoylglutathione lyase	F12F1.32	>sp|O65398|GLX1_ARATH Lactoylglutathione lyase GLX1 OS=Arabidopsis thaliana OX=3702 GN=GLX1 PE=1 SV=1	30.4	31.928	283	0	163.15	9	8	9	8	8	8	8	30.497	29.599	30.643	30.343	29.766	30.091	0.727	0.845	-1.13
402	P53492	Actin-7	P53492	P53492	Actin-7	ACT7	>sp|P53492|ACT7_ARATH Actin-7 OS=Arabidopsis thaliana OX=3702 GN=ACT7 PE=1 SV=1	25.2	41.735	377	0	103.75	9	6	7	9	9	9	8	27.845	28.464	29.097	29.606	28.99	29.205	0.16	0.373	1.74
417	P57751	UTP--glucose-1-phosphate uridylyltransferase 1	P57751	P57751	UTP--glucose-1-phosphate uridylyltransferase 1		>sp|P57751|UGPA1_ARATH UTP--glucose-1-phosphate uridylyltransferase 1 OS=Arabidopsis thaliana OX=3702 GN=UGP1 PE=2 SV=1	24.5	51.919	470	0	61.536	9	7	3	7	4	3	2	25.852	24.161	25.492	24.696	24.005	25.016	0.355	0.555	-1.51
422	P83484	ATP synthase subunit beta-2, mitochondrial	P83484	P83484;P83483;Q9C5A9	ATP synthase subunit beta-2, mitochondrial;ATP synthase subunit beta-1, mitochondrial;ATP synthase subunit beta-3, mitochondrial		>sp|P83484|ATPBN_ARATH ATP synthase subunit beta-2, mitochondrial OS=Arabidopsis thaliana OX=3702 GN=At5g08690 PE=1 SV=1	26.3	59.712	556	0	323.31	9	5	4	8	9	8	8	25.408	25.455	26.048	27.302	26.044	26.355	0.116	0.325	1.91
434	Q01525	14-3-3-like protein GF14 omega	Q01525	Q01525	14-3-3-like protein GF14 omega	GRF2	>sp|Q01525|14332_ARATH 14-3-3-like protein GF14 omega OS=Arabidopsis thaliana OX=3702 GN=GRF2 PE=2 SV=2	37.1	29.161	259	0	132.58	9	3	6	7	9	6	5	25.444	25.951	26.544	27.452	27.28	26.873	0.0406	0.193	2.33
450	Q38858	Calreticulin-2	Q38858	Q38858	Calreticulin-2	CRT2	>sp|Q38858|CALR2_ARATH Calreticulin-2 OS=Arabidopsis thaliana OX=3702 GN=CRT2 PE=1 SV=3	16	48.156	424	0	117.69	9	8	9	8	9	7	6	28.337	27.33	28.027	26.631	26.149	26.703	0.0222	0.151	-2.65
471	Q39258	V-type proton ATPase subunit E1	Q39258	Q39258;A0A1P8ANX8;P0CAN7	V-type proton ATPase subunit E1;V-type proton ATPase subunit E3	VHA-E1;VHA-E3	>sp|Q39258|VATE1_ARATH V-type proton ATPase subunit E1 OS=Arabidopsis thaliana OX=3702 GN=VHA-E1 PE=1 SV=2	30.9	26.06	230	0	62.356	9	3	3	3	9	5	4	27.037	27.585	28.515	30.028	29.619	29.41	0.00744	0.0992	3.93	up
586	Q944G9	Fructose-bisphosphate aldolase 2, chloroplastic	Q944G9	Q944G9;F4JUJ5;F4IGL5;Q9SJU4	Probable fructose-bisphosphate aldolase 2, chloroplastic;Probable fructose-bisphosphate aldolase 1, chloroplastic	FBA2;FBA1	>sp|Q944G9|ALFP2_ARATH Fructose-bisphosphate aldolase 2, chloroplastic OS=Arabidopsis thaliana OX=3702 GN=FBA2 PE=1 SV=2	25.6	42.987	398	0	109.51	9	8	6	8	9	7	6	26.646	27.635	28.676	28.807	28.512	28.515	0.154	0.364	1.94
587	Q944P7	Leucine aminopeptidase 2, chloroplastic	Q944P7	Q944P7	Leucine aminopeptidase 3, chloroplastic		>sp|Q944P7|AMPL2_ARATH Leucine aminopeptidase 2, chloroplastic OS=Arabidopsis thaliana OX=3702 GN=LAP2 PE=2 SV=2	16.1	61.306	583	0	117.18	9	7	7	9	8	7	6	27.647	27.317	27.594	27.655	27.065	27.561	0.841	0.907	-1.07
593	Q94AZ4	Probable calcium-binding protein CML13	Q94AZ4	Q94AZ4	Probable calcium-binding protein CML13	CML13	>sp|Q94AZ4|CML13_ARATH Probable calcium-binding protein CML13 OS=Arabidopsis thaliana OX=3702 GN=CML13 PE=2 SV=1	58.1	16.517	148	0	97.624	9	7	5	8	9	8	9	25.963	25.906	27.67	27.714	26.901	27.308	0.239	0.459	1.73
613	Q96520	Peroxidase 12	Q96520	Q96520	Peroxidase 12	PER12	>sp|Q96520|PER12_ARATH Peroxidase 12 OS=Arabidopsis thaliana OX=3702 GN=PER12 PE=1 SV=1	20.7	39.559	358	0	323.31	9	9	9	8	8	9	9	30.347	30.4	27.745	27.992	30.642	30.14	0.926	0.954	1.07
710	Q9LF88	Late embryogenesis abundant protein At3g53040	Q9LF88	Q9LF88		F8J2_210	>sp|Q9LF88|Y3304_ARATH Late embryogenesis abundant protein At3g53040 OS=Arabidopsis thaliana OX=3702 GN=At3g53040 PE=2 SV=1	11.5	52.084	479	0	89.783	9	9	1	0	0	0	0	28.933	20.979					0.262	0.475	-5.74		pa_down
798	Q9SAJ4	Phosphoglycerate kinase 3, cytosolic	Q9SAJ4	Q9SAJ4	Phosphoglycerate kinase	T8K14.3	>sp|Q9SAJ4|PGKY3_ARATH Phosphoglycerate kinase 3, cytosolic OS=Arabidopsis thaliana OX=3702 GN=PGK3 PE=1 SV=1	31.9	42.131	401	0	236.32	9	8	8	9	9	8	9	30.09	29.26	30.242	30.322	30.223	30.203	0.441	0.627	1.31
864	Q9STW6	Heat shock 70 kDa protein 6, chloroplastic	Q9STW6	Q9STW6;Q9LTX9	Heat shock 70 kDa protein 6, chloroplastic;Heat shock 70 kDa protein 7, chloroplastic	HSP70-6;HSP70-7	>sp|Q9STW6|HSP7F_ARATH Heat shock 70 kDa protein 6, chloroplastic OS=Arabidopsis thaliana OX=3702 GN=HSP70-6 PE=1 SV=1	17.7	76.507	718	0	117.47	9	4	3	6	9	4	6	26.317	27.049	27.915	27.753	27.901	27.633	0.253	0.469	1.59
892	Q9SZJ5	Serine hydroxymethyltransferase 1, mitochondrial	Q9SZJ5	Q9SZJ5	Serine hydroxymethyltransferase 1, mitochondrial	SHM1	>sp|Q9SZJ5|GLYM1_ARATH Serine hydroxymethyltransferase 1, mitochondrial OS=Arabidopsis thaliana OX=3702 GN=SHM1 PE=1 SV=1	18.8	57.4	517	0	205.88	9	4	5	9	8	8	7	25.357	24.659	27.326	27.696	27.451	27.629	0.039	0.188	3.51
11	A0A1I9LNC0	Copper chaperone	A0A1I9LNC0	A0A1I9LNC0;O82089	Copper transport protein CCH	CCH	>tr|A0A1I9LNC0|A0A1I9LNC0_ARATH Copper chaperone OS=Arabidopsis thaliana OX=3702 GN=CCH PE=4 SV=1	45.9	11.943	111	0	206.8	8	7	6	7	8	6	7	28.881	29.712	29.553	29.341	29.713	29.513	0.77	0.87	1.1
32	A0A1P8APR6	Glyceraldehyde-3-phosphate dehydrogenase	A0A1P8APR6	A0A1P8APR6;Q9LPW0;F4HNZ6;P25856	Glyceraldehyde-3-phosphate dehydrogenase GAPA2, chloroplastic;Glyceraldehyde-3-phosphate dehydrogenase GAPA1, chloroplastic	GAPA2;GAPA-2;GAPA1	>tr|A0A1P8APR6|A0A1P8APR6_ARATH Glyceraldehyde-3-phosphate dehydrogenase OS=Arabidopsis thaliana OX=3702 GN=GAPA-2 PE=3 SV=1	23.4	47.604	441	0	146.62	8	2	5	6	8	6	5	25.073	26.131	26.749	27.834	26.327	26.503	0.206	0.426	1.87
64	A0A1P8B4B4	Pectinesterase	A0A1P8B4B4	A0A1P8B4B4;Q9SMY7	Probable pectinesterase/pectinesterase inhibitor 44;Pectinesterase inhibitor 44;Pectinesterase 44	PME44	>tr|A0A1P8B4B4|A0A1P8B4B4_ARATH Pectinesterase OS=Arabidopsis thaliana OX=3702 GN=PME44 PE=4 SV=1	19.6	45.342	404	0	72.67	8	8	5	7	7	7	7	28.51	28.185	27.816	27.493	27.846	27.6	0.277	0.486	-1.44
121	A8MS83	Ribosomal protein L23AB	A8MS83	A8MS83;Q9M3C3;Q8LD46	60S ribosomal protein L23a-2;60S ribosomal protein L23a-1	RPL23AB;RPL23AA	>tr|A8MS83|A8MS83_ARATH Ribosomal protein L23AB OS=Arabidopsis thaliana OX=3702 GN=RPL23AB PE=3 SV=1	33.1	16.744	148	0	83.961	8	2	1	6	8	6	8	25.054	24.638	27.028	29.163	28.068	28.533	0.00376	0.0702	8.08	up
177	F4IVR2	Heat shock protein 60-2	F4IVR2	F4IVR2;Q8L7B5;P29197	Chaperonin CPN60-like 1, mitochondrial;Chaperonin CPN60, mitochondrial	HSP60-2;CPN60	>tr|F4IVR2|F4IVR2_ARATH Heat shock protein 60-2 OS=Arabidopsis thaliana OX=3702 GN=HSP60-2 PE=1 SV=1	19.3	61.477	580	0	70.571	8	2	5	7	8	6	6	25.207	24.708	26.429	27.589	26.843	26.973	0.0224	0.151	3.22
331	Q8W4H7	Elongation factor 1-alpha 2	Q8W4H7	Q8W4H7;Q8GTY0;Q0WL56;P0DH99;F4HUA0	Elongation factor 1-alpha 2;Elongation factor 1-alpha 4;Elongation factor 1-alpha 3;Elongation factor 1-alpha 1	A2;A4;A3;A1;At1g07930	>sp|Q8W4H7|EF1A2_ARATH Elongation factor 1-alpha 2 OS=Arabidopsis thaliana OX=3702 GN=A2 PE=1 SV=2	18.5	49.502	449	0	250.57	8	7	7	5	8	5	5	29.197	27.851	30.042	30.546	29.342	30.005	0.208	0.428	1.91
409	P56757	ATP synthase subunit alpha, chloroplastic	P56757	P56757	ATP synthase subunit alpha, chloroplastic	atpA	>sp|P56757|ATPA_ARATH ATP synthase subunit alpha, chloroplastic OS=Arabidopsis thaliana OX=3702 GN=atpA PE=1 SV=1	18.3	55.328	507	0	110.44	8	5	5	7	8	6	7	28.156	28.564	29.2	29.328	29.385	29.504	0.147	0.36	1.7
684	Q9FT52	ATP synthase subunit d, mitochondrial	Q9FT52	Q9FT52	ATP synthase subunit d, mitochondrial		>sp|Q9FT52|ATP5H_ARATH ATP synthase subunit d, mitochondrial OS=Arabidopsis thaliana OX=3702 GN=At3g52300 PE=1 SV=3	39.3	19.586	168	0	81.15	8	0	2	5	7	4	7		24.532	26.173	27.326	25.86	26.454	0.07	0.253	6.29
780	Q9M2U7	AT3g54400/T12E18_90	Q9M2U7	Q9M2U7		T12E18_90	>tr|Q9M2U7|Q9M2U7_ARATH AT3g54400/T12E18_90 OS=Arabidopsis thaliana OX=3702 GN=T12E18_90 PE=2 SV=1	19.5	45.475	425	0	259.08	8	6	8	8	8	8	8	29.974	29.239	29.543	29.714	30.024	30.368	0.364	0.56	1.37
793	Q9S818	Naringenin,2-oxoglutarate 3-dioxygenase	Q9S818	Q9S818;F4J3A5	Naringenin,2-oxoglutarate 3-dioxygenase	F3H	>sp|Q9S818|FL3H_ARATH Naringenin,2-oxoglutarate 3-dioxygenase OS=Arabidopsis thaliana OX=3702 GN=F3H PE=1 SV=1	26.5	40.275	358	0	168.25	8	7	6	7	6	2	5	28.213	27.352	29.06	25.895	26.748	27.546	0.0565	0.226	-2.79
849	Q9SR73	40S ribosomal protein S28-1	Q9SR73	Q9SR73	40S ribosomal protein S28-1	RPS28A	>sp|Q9SR73|RS281_ARATH 40S ribosomal protein S28-1 OS=Arabidopsis thaliana OX=3702 GN=RPS28A PE=3 SV=1	64.1	7.3705	64	0	145.95	8	6	3	6	8	5	6	24.929	24.459	26.811	28.593	27.647	27.95	0.00626	0.0939	6.34	up
73	A0A1P8B956	Amine oxidase	A0A1P8B956	A0A1P8B956;Q8L742	Amine oxidase	At4g12290	>tr|A0A1P8B956|A0A1P8B956_ARATH Amine oxidase OS=Arabidopsis thaliana OX=3702 GN=At4g12290 PE=3 SV=1	8.6	75.318	671	0	293.64	7	7	5	6	4	4	3	27.827	27.583	27.181	24.065	25.822	24.49	0.00201	0.0555	-6.67	down
91	Q8W112	Beta-D-glucan exohydrolase-like protein	Q8W112	Q8W112;A0A1P8BG25		At5g20950	>tr|Q8W112|Q8W112_ARATH Beta-D-glucan exohydrolase-like protein OS=Arabidopsis thaliana OX=3702 GN=At5g20950 PE=1 SV=1	12.2	67.926	624	0	85.896	7	6	4	7	5	6	6	27.904	26.871	28.294	27.529	28.034	27.845	0.837	0.907	1.08
110	A8MRC4	Translation elongation factor EF1B/ribosomal protein S6 family protein	A8MRC4	A8MRC4;P48006;Q9SI20	Elongation factor 1-delta 1;Elongation factor 1-delta 2	At1g30230	>tr|A8MRC4|A8MRC4_ARATH Translation elongation factor EF1B/ribosomal protein S6 family protein OS=Arabidopsis thaliana OX=3702 GN=eEF-1Bb1 PE=1 SV=1	31.2	28.776	260	0	101.35	7	2	3	6	6	6	6	23.282	26.401	26.8	27.652	28.573	26.878	0.0588	0.231	4.62
252	O22126	Fasciclin-like arabinogalactan protein 8	O22126	O22126	Fasciclin-like arabinogalactan protein 8	FLA8	>sp|O22126|FLA8_ARATH Fasciclin-like arabinogalactan protein 8 OS=Arabidopsis thaliana OX=3702 GN=FLA8 PE=2 SV=1	21.9	43.074	420	0	186.14	7	6	5	6	7	7	7	31.401	30.787	30.893	30.752	32.195	32.067	0.281	0.486	1.56
322	O81862	Class V chitinase	O81862	O81862		T16H5.170	>sp|O81862|CHIC_ARATH Class V chitinase OS=Arabidopsis thaliana OX=3702 GN=ChiC PE=1 SV=1	20.6	41.128	379	0	103.29	7	6	4	6	7	2	4	32.928	33.136	32.165	33.772	32.723	32.323	0.738	0.851	1.15
325	O82230	Nucleoid-associated protein At2g24020, chloroplastic	O82230	O82230		At2g24020	>sp|O82230|EBFC2_ARATH Nucleoid-associated protein At2g24020, chloroplastic OS=Arabidopsis thaliana OX=3702 GN=STIC2 PE=1 SV=2	28.6	19.811	182	0	107.66	7	0	0	4	7	5	4			25.142	26.983	26.564	26.127	0.00695	0.0961	19.9	up
328	O82662	Succinate--CoA ligase [ADP-forming] subunit beta, mitochondrial	O82662	O82662	Succinyl-CoA ligase [ADP-forming] subunit beta, mitochondrial		>sp|O82662|SUCB_ARATH Succinate--CoA ligase [ADP-forming] subunit beta, mitochondrial OS=Arabidopsis thaliana OX=3702 GN=At2g20420 PE=1 SV=1	20	45.345	421	0	57.966	7	5	5	6	7	5	6	26.346	26.684	26.663	27.162	26.031	26.411	0.953	0.974	-1.02
344	P21238	Chaperonin 60 subunit alpha 1, chloroplastic	P21238	P21238	Chaperonin 60 subunit alpha 1, chloroplastic	CPN60A1	>sp|P21238|CPNA1_ARATH Chaperonin 60 subunit alpha 1, chloroplastic OS=Arabidopsis thaliana OX=3702 GN=CPN60A1 PE=1 SV=2	14.7	62.071	586	0	154.14	7	4	5	6	7	5	5	26.452	26.101	27.876	28.056	28.121	27.7	0.088	0.283	2.22
345	Q9LJE4	Chaperonin 60 subunit beta 2, chloroplastic	Q9LJE4	Q9LJE4;P21240	Chaperonin 60 subunit beta 2, chloroplastic;Chaperonin 60 subunit beta 1, chloroplastic	CPN60B2;CPN60B1	>sp|Q9LJE4|CPNB2_ARATH Chaperonin 60 subunit beta 2, chloroplastic OS=Arabidopsis thaliana OX=3702 GN=CPN60B2 PE=1 SV=1	18.8	63.341	596	0	119.8	7	6	6	6	7	7	7	26.099	25.902	26.481	27.178	27.184	26.815	0.0799	0.267	1.86
418	P59259	Histone H4	P59259	P59259;A8MRV1	Histone H4	At1g07660	>sp|P59259|H4_ARATH Histone H4 OS=Arabidopsis thaliana OX=3702 GN=At1g07660 PE=1 SV=2	55.3	11.409	103	0	68.062	7	7	3	7	5	5	6	28.234	26.441	28.88	26.893	27.224	27.056	0.281	0.486	-1.73
432	P94078	Alpha-mannosidase At3g26720	P94078	P94078;A0A1I9LSB2;B3H6B8;A0A1I9LSB0;A0A1I9LSB1		At3g26720	>sp|P94078|MANA1_ARATH Alpha-mannosidase At3g26720 OS=Arabidopsis thaliana OX=3702 GN=At3g26720 PE=1 SV=1	7	115.22	1019	0	43.494	7	6	5	5	2	3	4	26.076	26.635	24.536	23.455	25.458	24.088	0.103	0.301	-2.67
475	Q41932	Oxygen-evolving enhancer protein 3-2, chloroplastic	Q41932	Q41932	Oxygen-evolving enhancer protein 3-2, chloroplastic	PSBQ2	>sp|Q41932|PSBQ2_ARATH Oxygen-evolving enhancer protein 3-2, chloroplastic OS=Arabidopsis thaliana OX=3702 GN=PSBQ2 PE=1 SV=2	29.6	24.643	230	0	118.66	7	2	4	6	7	6	6	26.056	26.189	28.598	29.226	28.37	29.111	0.036	0.182	3.88
504	Q8GW48	Heat shock factor-binding protein	Q8GW48	Q8GW48		HSBP	>sp|Q8GW48|HSBP_ARATH Heat shock factor-binding protein OS=Arabidopsis thaliana OX=3702 GN=HSBP PE=1 SV=1	62.8	9.3472	86	0	186.39	7	4	4	5	7	6	4	26.389	27.192	27.08	27.086	28.466	28.096	0.109	0.312	1.99
597	Q94EG6	Uncharacterized protein At5g02240	Q94EG6	Q94EG6	Uncharacterized protein At5g02240		>sp|Q94EG6|Y5224_ARATH Uncharacterized protein At5g02240 OS=Arabidopsis thaliana OX=3702 GN=At5g02240 PE=1 SV=1	24.1	27.103	253	0	137.95	7	7	6	7	3	5	3	27.988	27.873	27.5	26.046	26.171	26.281	0.0065	0.0939	-3.08	down
715	Q9LHA8	Probable mediator of RNA polymerase II transcription subunit 37c	Q9LHA8	Q9LHA8;Q9C7X7	Probable mediator of RNA polymerase II transcription subunit 37c;Heat shock 70 kDa protein 18	MED37C;HSP70-18	>sp|Q9LHA8|MD37C_ARATH Probable mediator of RNA polymerase II transcription subunit 37c OS=Arabidopsis thaliana OX=3702 GN=MED37C PE=1 SV=1	34.2	71.101	650	0	104.64	7	5	5	7	7	6	7	27.342	26.515	28.589	27.181	27.251	27.726	0.881	0.932	-1.07
762	Q9LYE7	Uncharacterized protein At5g11420	Q9LYE7	Q9LYE7		F15N18_10	>tr|Q9LYE7|Q9LYE7_ARATH Uncharacterized protein At5g11420 OS=Arabidopsis thaliana OX=3702 GN=At5g11420 PE=1 SV=1	18.3	39.64	366	0	62.637	7	5	5	5	6	6	7	28.041	26.47	28.761	29.408	29.047	29.422	0.0498	0.211	2.9
778	Q9M1X0	Ribosome-recycling factor, chloroplastic	Q9M1X0	Q9M1X0	Ribosome-recycling factor, chloroplastic	RRF	>sp|Q9M1X0|RRFC_ARATH Ribosome-recycling factor, chloroplastic OS=Arabidopsis thaliana OX=3702 GN=RRF PE=2 SV=2	22.2	30.422	275	0	178.76	7	5	2	6	7	4	4	25.261	25.634	26.913	26.866	26.169	26.193	0.44	0.627	1.39
6	A0A1I9LLN6	FASCICLIN-like arabinogalactan protein 15	A0A1I9LLN6	A0A1I9LLN6;Q9FT45	Fasciclin-like arabinogalactan protein 15	FLA15	>tr|A0A1I9LLN6|A0A1I9LLN6_ARATH FASCICLIN-like arabinogalactan protein 15 OS=Arabidopsis thaliana OX=3702 GN=FLA15 PE=4 SV=1	19.8	54.271	489	0	97.228	6	4	3	4	6	4	4	26.774	26.524	26.474	25.796	27.532	27.014	0.746	0.855	1.14
21	Q94JQ4	Reactive Intermediate Deaminase A, chloroplastic	Q94JQ4	Q94JQ4;A0A1I9LS34		At3g20390	>sp|Q94JQ4|RIDA_ARATH Reactive Intermediate Deaminase A, chloroplastic OS=Arabidopsis thaliana OX=3702 GN=RIDA PE=1 SV=1	36.4	19.816	187	0	100.73	6	5	5	5	6	6	6	30.417	30.603	30.511	29.943	30.804	30.925	0.923	0.954	1.03
42	A0A1P8AUX7	Chaperonin 10	A0A1P8AUX7	A0A1P8AUX7;P34893	10 kDa chaperonin	CPN10	>tr|A0A1P8AUX7|A0A1P8AUX7_ARATH Chaperonin 10 OS=Arabidopsis thaliana OX=3702 GN=CPN10 PE=3 SV=1	67.1	8.8573	82	0	95.345	6	5	6	5	6	5	5	27.786	27.579	28.044	28.831	28.657	29.016	0.0471	0.209	2.04
53	O80889	Alpha/beta-Hydrolases superfamily protein	O80889	O80889;A0A1P8AZP9;A0A1P8AZN3;A0A1P8AZM5		At2g32520	>tr|O80889|O80889_ARATH Alpha/beta-Hydrolases superfamily protein OS=Arabidopsis thaliana OX=3702 GN=At2g32520 PE=2 SV=1	38.5	25.921	239	0	64.069	6	4	4	5	3	4	3	27.778	27.218	27.463	26.858	26.576	26.86	0.14	0.353	-1.65
61	A0A1P8B3H0	S-adenosyl-L-methionine-dependent methyltransferases superfamily protein	A0A1P8B3H0	A0A1P8B3H0;O49499	Caffeoyl-CoA O-methyltransferase 1	CCOAOMT1	>tr|A0A1P8B3H0|A0A1P8B3H0_ARATH S-adenosyl-L-methionine-dependent methyltransferases superfamily protein OS=Arabidopsis thaliana OX=3702 GN=CCoAOMT1 PE=1 SV=1	21.3	32.473	286	0	94.913	6	3	1	6	6	2	3	23.396	21.62	26.168	24.878	24.425	25.175	0.339	0.54	2.14
89	A0A1P8BF93	Beta-D-xylosidase 4	A0A1P8BF93	A0A1P8BF93;Q9FLG1;A0A1P8BFA0	Beta-D-xylosidase 4	BXL4	>tr|A0A1P8BF93|A0A1P8BF93_ARATH Beta-D-xylosidase 4 OS=Arabidopsis thaliana OX=3702 GN=XYL4 PE=4 SV=1	11.5	67.273	626	0	198.26	6	3	6	5	5	4	5	25.894	26.647	25.521	24.389	25.815	24.802	0.117	0.325	-2.03
90	A0A1P8BFI1	UDP-glucuronic acid decarboxylase 3	A0A1P8BFI1	A0A1P8BFI1;A0A1P8BFL8;F4KHU8;Q9SN95;Q9FIE8;A0A1P8B345;Q9ZV36	UDP-glucuronic acid decarboxylase 5;UDP-glucuronic acid decarboxylase 3;UDP-glucuronic acid decarboxylase 6	UXS3;UXS5;UXS6	>tr|A0A1P8BFI1|A0A1P8BFI1_ARATH UDP-glucuronic acid decarboxylase 3 OS=Arabidopsis thaliana OX=3702 GN=UXS3 PE=4 SV=1	14.4	35.429	313	0	47.027	6	4	5	5	6	6	5	25.594	26.01	26.964	27.685	27.187	27.591	0.0406	0.193	2.46
122	A8MSC5	AT2G47470 protein	A8MSC5	A8MSC5;O22263;F4IL52;F4IL53	Protein disulfide-isomerase like 2-1	UNE5;PDIL2-1	>tr|A8MSC5|A8MSC5_ARATH AT2G47470 protein OS=Arabidopsis thaliana OX=3702 GN=UNE5 PE=2 SV=1	20.6	36.564	335	0	84.697	6	6	3	6	6	5	5	25.632	25.347	26.716	27.24	26.331	26.344	0.228	0.451	1.67
146	F4HU93	Ascorbate peroxidase 1	F4HU93	F4HU93;Q05431	L-ascorbate peroxidase 1, cytosolic	APX1	>tr|F4HU93|F4HU93_ARATH Ascorbate peroxidase 1 OS=Arabidopsis thaliana OX=3702 GN=APX1 PE=1 SV=1	30.1	27.52	249	0	323.31	6	2	2	6	6	3	4	25.244	24.738	26.923	26.554	25.11	25.63	0.86	0.922	1.09
157	F4I6W4	Phosphoglucomutase/phosphomannomutase family protein	F4I6W4	F4I6W4;Q9SGC1;F4I6W3	Probable phosphoglucomutase, cytoplasmic 2	At1g70730	>tr|F4I6W4|F4I6W4_ARATH Phosphoglucomutase/phosphomannomutase family protein OS=Arabidopsis thaliana OX=3702 GN=PGM2 PE=1 SV=1	12.5	72.557	662	0	55.117	6	6	3	5	5	5	5	26.658	25.092	26.516	26.141	26.392	26.174	0.8	0.89	1.11
228	F4K2Y3	Alpha/beta-Hydrolases superfamily protein	F4K2Y3	F4K2Y3		At5g36210	>tr|F4K2Y3|F4K2Y3_ARATH Alpha/beta-Hydrolases superfamily protein OS=Arabidopsis thaliana OX=3702 GN=MAB16.20 PE=1 SV=1	10.5	81.305	730	0	41.2	6	5	4	5	2	2	2	24.945	24.57	24.213	22.64	23.055	23.125	0.00824	0.105	-3.11	down
230	F4K5B9	Eukaryotic aspartyl protease family protein	F4K5B9	F4K5B9		At5g07030	>tr|F4K5B9|F4K5B9_ARATH Eukaryotic aspartyl protease family protein OS=Arabidopsis thaliana OX=3702 GN=MOJ9.20 PE=3 SV=1	16.3	48.694	455	0	49.992	6	4	4	2	4	4	6	26.994	26.143	26.843	27.338	28.011	27.587	0.0772	0.267	1.98
313	O80944	Aldo-keto reductase family 4 member C8	O80944	O80944;A0A1P8B1V1	Aldo-keto reductase family 4 member C8	AKR4C8	>sp|O80944|AKRC8_ARATH Aldo-keto reductase family 4 member C8 OS=Arabidopsis thaliana OX=3702 GN=AKR4C8 PE=1 SV=2	15.4	34.684	311	0	38.628	6	6	5	5	5	4	4	28.861	28.479	28.47	27.311	27.521	27.348	0.0242	0.152	-2.31
315	O81030	L-gulonolactone oxidase 5	O81030	O81030		At2g46740	>sp|O81030|GGLO5_ARATH L-gulonolactone oxidase 5 OS=Arabidopsis thaliana OX=3702 GN=GULLO5 PE=1 SV=1	11.5	64.889	590	0	105.65	6	6	5	6	5	6	6	29.444	28.533	29.597	28.507	29.057	28.753	0.424	0.612	-1.34
333	P0DKC4	Phosphoglycolate phosphatase 1B, chloroplastic	P0DKC4	P0DKC4;P0DKC3	Phosphoglycolate phosphatase 1B, chloroplastic;Phosphoglycolate phosphatase 1A, chloroplastic	PGLP1B;PGLP1A	>sp|P0DKC4|PGP1B_ARATH Phosphoglycolate phosphatase 1B, chloroplastic OS=Arabidopsis thaliana OX=3702 GN=PGLP1B PE=1 SV=1	24.9	39.761	362	0	56.704	6	5	5	6	6	3	3	26.549	27.352	26.202	27.485	26.733	25.765	0.949	0.972	-1.03
368	P39207	Nucleoside diphosphate kinase 1	P39207	P39207	Nucleoside diphosphate kinase 1	NDK1	>sp|P39207|NDK1_ARATH Nucleoside diphosphate kinase 1 OS=Arabidopsis thaliana OX=3702 GN=NDK1 PE=1 SV=1	36.9	16.5	149	0	121.37	6	6	6	6	6	6	6	28.059	27.281	28.008	28.069	27.547	27.558	0.905	0.941	-1.04
369	P40283	Histone H2B.11	P40283	P40283;Q9LZT0;Q9FFC0;Q9LQQ4;O23629;Q9LZ45;Q9ZUS0;Q9SF55;Q9LFF6	Histone H2B.11;Histone H2B.7;Histone H2B.10;Histone H2B.1;Histone H2B.6;Histone H2B.9;Histone H2B.4;Histone H2B.5;Histone H2B.8	H2B	>sp|P40283|H2B11_ARATH Histone H2B.11 OS=Arabidopsis thaliana OX=3702 GN=At5g59910 PE=1 SV=5	42.7	16.449	150	0	91.931	6	5	2	5	6	5	5	26.778	29.097	27.991	28.251	27.677	28.32	0.853	0.916	1.09
387	P47998	Cysteine synthase 1	P47998	P47998	Cysteine synthase 1	OASA1	>sp|P47998|CYSK1_ARATH Cysteine synthase 1 OS=Arabidopsis thaliana OX=3702 GN=OASA1 PE=1 SV=2	25.2	33.805	322	0	103.09	6	6	4	5	6	4	4	26.251	24.912	25.999	24.549	23.418	23.943	0.0166	0.137	-3.36
390	P48641	Glutathione reductase, cytosolic	P48641	P48641	Glutathione reductase, cytosolic		>sp|P48641|GSHRC_ARATH Glutathione reductase, cytosolic OS=Arabidopsis thaliana OX=3702 GN=At3g24170 PE=1 SV=1	20.2	53.87	499	0	46.007	6	5	2	5	5	2	3	25.763	23.536	26.212	26.082	24.787	25.687	0.672	0.803	1.27
407	P55737	Heat shock protein 90-2	P55737	P55737;F4K6B6;P51818;O03986	Heat shock protein 90-2;Heat shock protein 90-3;Heat shock protein 90-4	HSP90-2;HSP81-2;HSP90-3;HSP90-4	>sp|P55737|HS902_ARATH Heat shock protein 90-2 OS=Arabidopsis thaliana OX=3702 GN=HSP90-2 PE=1 SV=1	9.4	80.063	699	0	40.692	6	1	2	4	6	3	3	21.358	23.691	24.01	25.551	24.774	24.113	0.0592	0.231	3.46
611	Q96291	2-Cys peroxiredoxin BAS1, chloroplastic	Q96291	Q96291	2-Cys peroxiredoxin BAS1, chloroplastic	BAS1	>sp|Q96291|BAS1A_ARATH 2-Cys peroxiredoxin BAS1, chloroplastic OS=Arabidopsis thaliana OX=3702 GN=BAS1 PE=1 SV=2	29.3	29.092	266	0	309.74	6	5	4	5	5	5	5	26.259	25.3	26.367	25.756	25.287	25.597	0.414	0.605	-1.35
616	Q9ASR1	Elongation factor 2 OS=Arabidopsis thaliana OX=3702 GN=	Q9ASR1	Q9ASR1		T6H22.13	>sp|Q9ASR1|EF2_ARATH Elongation factor 2 OS=Arabidopsis thaliana OX=3702 GN=LOS1 PE=1 SV=1	5.3	93.89	843	0	40.814	6	4	5	5	6	5	5	26.337	25.162	27.609	27.524	28.227	27.846	0.0628	0.241	2.82
716	Q9LHB9	Peroxidase 32	Q9LHB9	Q9LHB9	Peroxidase 32	PER32	>sp|Q9LHB9|PER32_ARATH Peroxidase 32 OS=Arabidopsis thaliana OX=3702 GN=PER32 PE=1 SV=3	16.2	38.847	352	0	224.37	6	5	5	6	6	5	6	30.042	30.648	28.864	31.225	30.57	30.68	0.139	0.351	1.96
717	Q9LHG9	Nascent polypeptide-associated complex subunit alpha-like protein 1	Q9LHG9	Q9LHG9	Nascent polypeptide-associated complex subunit alpha-like protein 1		>sp|Q9LHG9|NACA1_ARATH Nascent polypeptide-associated complex subunit alpha-like protein 1 OS=Arabidopsis thaliana OX=3702 GN=At3g12390 PE=1 SV=1	40.9	21.982	203	0	158.24	6	3	4	5	5	1	3	25.741	25.662	26.071	25.807	25.153	24.84	0.276	0.486	-1.47
739	Q9LSQ5	NAD(P)H dehydrogenase (quinone) FQR1	Q9LSQ5	Q9LSQ5;F4K0D0;Q6NQE2;A0A1P8B765;A0A1P8B767		FQR1;At4g27270	>sp|Q9LSQ5|FQR1_ARATH NAD(P)H dehydrogenase (quinone) FQR1 OS=Arabidopsis thaliana OX=3702 GN=FQR1 PE=1 SV=1	30.4	21.796	204	0	181.28	6	5	4	5	6	4	4	27.814	28.269	29	29.527	28.061	28.855	0.458	0.641	1.37
742	Q9LT39	Leucine-rich repeat (LRR) family protein	Q9LT39	Q9LT39		At3g20820	>tr|Q9LT39|Q9LT39_ARATH Leucine-rich repeat (LRR) family protein OS=Arabidopsis thaliana OX=3702 GN=At3g20820 PE=2 SV=1	21.4	39.862	365	0	316.53	6	0	0	0	6	2	2				26.383	22.103	24.028	0.0169	0.137	10.8		pa_up
826	Q9SJ17	At2g21820	Q9SJ17	Q9SJ17			>tr|Q9SJ17|Q9SJ17_ARATH At2g21820 OS=Arabidopsis thaliana OX=3702 GN=At2g21820 PE=2 SV=1	57.7	8.0006	78	0	198.46	6	6	1	1	2	1	0	29.858	20.744	22.815	21.347	23.722		0.281	0.486	-5.71
855	Q9SRZ6	Cytosolic isocitrate dehydrogenase [NADP]	Q9SRZ6	Q9SRZ6	Cytosolic isocitrate dehydrogenase [NADP]	CICDH	>sp|Q9SRZ6|ICDHC_ARATH Cytosolic isocitrate dehydrogenase [NADP] OS=Arabidopsis thaliana OX=3702 GN=CICDH PE=1 SV=1	14.1	45.746	410	0	47.071	6	5	3	6	5	4	4	26.566	25.997	26.924	25.224	25.854	26.279	0.206	0.426	-1.64
925	Q9ZUC1	NADPH-dependent alkenal/one oxidoreductase, chloroplastic	Q9ZUC1	Q9ZUC1	Quinone oxidoreductase-like protein At1g23740, chloroplastic		>sp|Q9ZUC1|AOR_ARATH NADPH-dependent alkenal/one oxidoreductase, chloroplastic OS=Arabidopsis thaliana OX=3702 GN=AOR PE=1 SV=2	20.2	40.986	386	0	62.523	6	6	4	6	5	3	5	25.673	25.406	25.974	25.705	26.054	25.724	0.754	0.86	1.1
931	Q9ZVA4	EP1-like glycoprotein 3	Q9ZVA4	Q9ZVA4		F9K20.10	>sp|Q9ZVA4|EP1L3_ARATH EP1-like glycoprotein 3 OS=Arabidopsis thaliana OX=3702 GN=At1g78850 PE=1 SV=1	14.7	49.051	441	0	108.3	6	5	5	4	6	4	6	31.402	30.557	30.651	30.401	30.687	29.991	0.324	0.525	-1.42
54	A0A1P8AZS7	Thioredoxin reductase	A0A1P8AZS7	A0A1P8AZS7;Q39242	Thioredoxin reductase 2	NTR2	>tr|A0A1P8AZS7|A0A1P8AZS7_ARATH Thioredoxin reductase OS=Arabidopsis thaliana OX=3702 GN=NTRA PE=3 SV=1	17.2	38.257	361	0	69.887	5	3	2	3	5	2	2	25.123	25.497	25.044	25.626	24.272	25.198	0.726	0.845	-1.14
79	A0A1P8BAP0	Adenosine kinase 2	A0A1P8BAP0	A0A1P8BAP0;Q9LZG0;Q9SF85	Adenosine kinase 2;Adenosine kinase 1	ADK2;ADK1	>tr|A0A1P8BAP0|A0A1P8BAP0_ARATH Adenosine kinase 2 OS=Arabidopsis thaliana OX=3702 GN=ADK2 PE=4 SV=1	22.9	31.989	292	0	104.71	5	5	2	5	5	2	4	25.431	25.22	26.151	25.514	25.768	25.815	0.839	0.907	1.07
160	F4I7X1	SKU5-similar 6	F4I7X1	F4I7X1		SKS6	>tr|F4I7X1|F4I7X1_ARATH SKU5-similar 6 OS=Arabidopsis thaliana OX=3702 GN=SKS6 PE=4 SV=1	12.4	60.577	542	0	196.11	5	4	3	5	3	4	4	27.634	26.303	26.274	25.145	26.151	26.104	0.15	0.364	-1.91
212	F4JQ55	Chaperone protein htpG family protein	F4JQ55	F4JQ55;Q9STX5	Endoplasmin homolog	SHD	>tr|F4JQ55|F4JQ55_ARATH Chaperone protein htpG family protein OS=Arabidopsis thaliana OX=3702 GN=SHD PE=1 SV=1	7	94.148	823	0	66.972	5	0	1	1	5	2	2		22.611	23.319	27.313	23.871	24.99	0.017	0.137	8.8
214	F4JRV2	Superoxide dismutase	F4JRV2	F4JRV2;P21276	Superoxide dismutase;Superoxide dismutase [Fe] 1, chloroplastic	FSD1	>tr|F4JRV2|F4JRV2_ARATH Superoxide dismutase OS=Arabidopsis thaliana OX=3702 GN=FSD1 PE=3 SV=1	18.8	21.098	186	0	67.964	5	4	5	4	5	3	3	30.129	30.488	30.024	27.408	28.538	29.395	0.0207	0.147	-3.4
242	F4KGH1	Annexin	F4KGH1	F4KGH1;Q9XEE2	Annexin;Annexin D2	ANNAT2;ANN2	>tr|F4KGH1|F4KGH1_ARATH Annexin OS=Arabidopsis thaliana OX=3702 GN=ANNAT2 PE=1 SV=1	14.6	34.873	302	0	41.4	5	1	1	2	5	4	4	23.72	23.804	24.436	26.735	25.515	26.024	0.0043	0.0746	4.3	up
248	O04309	Jacalin-related lectin 35	O04309	O04309	Jacalin-related lectin 35	JAL35	>sp|O04309|JAL35_ARATH Jacalin-related lectin 35 OS=Arabidopsis thaliana OX=3702 GN=JAL35 PE=1 SV=1	8.6	48.496	451	0	40.261	5	2	2	3	5	2	3	25.062	25.185	25.597	27.519	25.01	25.336	0.382	0.578	1.6
288	O64743	Berberine bridge enzyme-like 15	O64743	O64743;Q93ZA3;A0A1P8AT94		MEE23;At1g30760	>sp|O64743|BBE15_ARATH Berberine bridge enzyme-like 15 OS=Arabidopsis thaliana OX=3702 GN=MEE23 PE=1 SV=1	8.1	59.646	532	0	31.988	5	4	5	4	0	4	1	23.955	25.355	23.236		21.702	22.14	0.00614	0.0939	-6.4	down
292	O65282	20 kDa chaperonin, chloroplastic	O65282	O65282	20 kDa chaperonin, chloroplastic	CPN21	>sp|O65282|CH20_ARATH 20 kDa chaperonin, chloroplastic OS=Arabidopsis thaliana OX=3702 GN=CPN20 PE=1 SV=2	15.8	26.802	253	0	40.878	5	4	4	4	5	5	5	27.453	27.581	28.303	28.215	28.424	28.21	0.309	0.514	1.42
293	O65351	Subtilisin-like protease SBT1.7	O65351	O65351	Subtilisin-like protease	ARA12	>sp|O65351|SBT17_ARATH Subtilisin-like protease SBT1.7 OS=Arabidopsis thaliana OX=3702 GN=SBT1.7 PE=1 SV=1	7.5	79.414	757	0	37.457	5	4	4	5	4	4	3	25.713	26.266	24.807	24.064	25.369	25.078	0.242	0.463	-1.69
319	Q42134	Proteasome subunit alpha type-5-B	Q42134	Q42134;O81149	Proteasome subunit alpha type-5-B;Proteasome subunit alpha type-5-A	PAE2;PAE1	>sp|Q42134|PSA5B_ARATH Proteasome subunit alpha type-5-B OS=Arabidopsis thaliana OX=3702 GN=PAE2 PE=1 SV=2	25.7	25.977	237	0	51.142	5	4	3	4	5	4	4	25.197	24.719	25.334	27.75	25.978	26.367	0.0277	0.162	3.06
336	P13114	Chalcone synthase	P13114	P13114	Chalcone synthase	CHS	>sp|P13114|CHSY_ARATH Chalcone synthase OS=Arabidopsis thaliana OX=3702 GN=CHS PE=1 SV=1	10.6	43.115	395	0	69.106	5	4	3	5	3	2	5	28.745	28.643	28.68	23.811	23.436	24.122	7.32e-06	0.00293	-29.8	down
352	P25855	Glycine cleavage system H protein 1, mitochondrial	P25855	P25855	Glycine cleavage system H protein 1, mitochondrial	GDH1	>sp|P25855|GCSH1_ARATH Glycine cleavage system H protein 1, mitochondrial OS=Arabidopsis thaliana OX=3702 GN=GDH1 PE=1 SV=1	35.2	17.947	165	0	148.17	5	3	3	5	5	3	4	27.86	28.535	27.307	28.478	27.131	28.1	0.997	0.997	1
372	Q9SIH0	40S ribosomal protein S14-1	Q9SIH0	Q9SIH0;Q9CAX6;P42036	40S ribosomal protein S14-1;40S ribosomal protein S14-2;40S ribosomal protein S14-3	RPS14A;RPS14B;RPS14C	>sp|Q9SIH0|RS141_ARATH 40S ribosomal protein S14-1 OS=Arabidopsis thaliana OX=3702 GN=RPS14A PE=1 SV=1	20	16.257	150	0	46.52	5	0	1	2	5	1	4		23.159	24.569	28.421	23.45	25.376	0.0796	0.267	7.92
382	P46283	Sedoheptulose-1,7-bisphosphatase, chloroplastic	P46283	P46283	Sedoheptulose-1,7-bisphosphatase, chloroplastic		>sp|P46283|S17P_ARATH Sedoheptulose-1,7-bisphosphatase, chloroplastic OS=Arabidopsis thaliana OX=3702 GN=At3g55800 PE=2 SV=1	12.2	42.414	393	0	32.51	5	5	4	5	4	2	3	26.244	26.442	26.781	25.649	24.931	25.175	0.0291	0.163	-2.36
403	P54609	Cell division control protein 48 homolog A	P54609	P54609	Cell division control protein 48 homolog A	CDC48A	>sp|P54609|CD48A_ARATH Cell division control protein 48 homolog A OS=Arabidopsis thaliana OX=3702 GN=CDC48A PE=1 SV=1	8	89.392	809	0	67.903	5	3	1	3	5	4	4	24.127	25.888	24.608	25.701	25.153	25.725	0.299	0.505	1.57
408	P55852	Small ubiquitin-related modifier 1	P55852	P55852	Small ubiquitin-related modifier 1	SUMO1	>sp|P55852|SUMO1_ARATH Small ubiquitin-related modifier 1 OS=Arabidopsis thaliana OX=3702 GN=SUMO1 PE=1 SV=2	48	10.976	100	0	66.006	5	5	5	5	5	4	4	26.538	27.806	26.558	26.612	26.504	25.711	0.253	0.469	-1.62
416	P57106	Malate dehydrogenase 2, cytoplasmic	P57106	P57106	Malate dehydrogenase, cytoplasmic 2		>sp|P57106|MDHC2_ARATH Malate dehydrogenase 2, cytoplasmic OS=Arabidopsis thaliana OX=3702 GN=MDH2 PE=1 SV=1	23.5	35.675	332	0	152.07	5	5	4	5	5	3	4	27.918	26.394	27.774	27.441	27.446	27.135	0.97	0.981	-1.01
494	Q683F9	Prolyl carboxypeptidase like protein	Q683F9	Q683F9;Q94CC6;A4VCL8		At4g36195;At4g36190	>tr|Q683F9|Q683F9_ARATH Prolyl carboxypeptidase like protein OS=Arabidopsis thaliana OX=3702 GN=At4g36195 PE=2 SV=1	10.3	53.711	477	0	71.198	5	5	4	5	3	3	3	27.161	27.419	26.536	24.181	25.829	25.326	0.0121	0.119	-3.8
547	Q8VXZ7	Alpha-galactosidase 3	Q8VXZ7	Q8VXZ7	Alpha-galactosidase	At3g56310	>sp|Q8VXZ7|AGAL3_ARATH Alpha-galactosidase 3 OS=Arabidopsis thaliana OX=3702 GN=AGAL3 PE=1 SV=1	14	48.362	437	0	35.218	5	5	3	3	3	3	1	27.811	29.76	26.999	27.776	26.834	25.607	0.136	0.349	-2.73
561	Q8W593	Probable lactoylglutathione lyase, chloroplastic	Q8W593	Q8W593	Probable lactoylglutathione lyase, chloroplast		>sp|Q8W593|LGUC_ARATH Probable lactoylglutathione lyase, chloroplastic OS=Arabidopsis thaliana OX=3702 GN=At1g67280 PE=1 SV=1	18.9	39.167	350	0	265.95	5	4	5	2	5	3	5	26.053	25.868	25.859	25.814	26.067	26.053	0.907	0.942	1.04
564	Q93VG5	40S ribosomal protein S8-1	Q93VG5	Q93VG5;Q9FIF3	40S ribosomal protein S8-1;40S ribosomal protein S8-2	RPS8A;RPS8B	>sp|Q93VG5|RS81_ARATH 40S ribosomal protein S8-1 OS=Arabidopsis thaliana OX=3702 GN=RPS8A PE=1 SV=1	20.7	24.993	222	0	31.109	5	1	0	3	5	2	2	22.304		24.686	25.499	24.289	24.621	0.0549	0.221	4.54
654	Q9FH82	Pectin acetylesterase 11	Q9FH82	Q9FH82		At5g45280	>sp|Q9FH82|PAE11_ARATH Pectin acetylesterase 11 OS=Arabidopsis thaliana OX=3702 GN=PAE11 PE=2 SV=1	11.3	42.009	391	0	323.31	5	4	5	5	5	5	4	29.254	29.291	29.076	27.631	28.171	28.495	0.0442	0.205	-2.15
685	Q9FT97	Alpha-galactosidase 1	Q9FT97	Q9FT97;A0A1P8BFT2	Alpha-galactosidase	F8L15_110	>sp|Q9FT97|AGAL1_ARATH Alpha-galactosidase 1 OS=Arabidopsis thaliana OX=3702 GN=AGAL1 PE=2 SV=1	13.4	45.709	410	0	34.687	5	5	5	5	5	5	5	26.498	26.557	26.432	26.087	26.428	26.848	0.928	0.956	-1.03
704	Q9LDZ0	Heat shock 70 kDa protein 10, mitochondrial	Q9LDZ0	Q9LDZ0	Heat shock 70 kDa protein 10, mitochondrial	HSP70-10	>sp|Q9LDZ0|HSP7J_ARATH Heat shock 70 kDa protein 10, mitochondrial OS=Arabidopsis thaliana OX=3702 GN=HSP70-10 PE=1 SV=1	10.9	72.99	682	0	92.666	5	3	1	3	4	3	3	24.159	24.731	24.798		24.137	24.332	0.164	0.381	-2.69
737	Q9XI98	Ras-related protein RABG3e	Q9XI98	Q9XI98;Q9LS94	Ras-related protein RABG3e;Ras-related protein RABG3f	RABG3E;RABG3F	>sp|Q9XI98|RAG3E_ARATH Ras-related protein RABG3e OS=Arabidopsis thaliana OX=3702 GN=RABG3E PE=2 SV=1	18.4	22.98	206	0	31.416	5	2	4	4	3	1	2	24.28	23.817	24.761	23.851	23.629	23.322	0.19	0.412	-1.61
758	Q9LXC9	Soluble inorganic pyrophosphatase 6, chloroplastic	Q9LXC9	Q9LXC9	Soluble inorganic pyrophosphatase 1, chloroplastic	PPA1	>sp|Q9LXC9|IPYR6_ARATH Soluble inorganic pyrophosphatase 6, chloroplastic OS=Arabidopsis thaliana OX=3702 GN=PPA6 PE=1 SV=1	21.7	33.38	300	0	33.308	5	4	4	3	4	3	3	25.862	25.9	25.314	25.391	24.993	25.316	0.337	0.539	-1.37
784	Q9M5K2	Dihydrolipoyl dehydrogenase 2, mitochondrial	Q9M5K2	Q9M5K2	Dihydrolipoyl dehydrogenase 2, mitochondrial	LPD2	>sp|Q9M5K2|DLDH2_ARATH Dihydrolipoyl dehydrogenase 2, mitochondrial OS=Arabidopsis thaliana OX=3702 GN=LPD2 PE=1 SV=1	11.4	53.985	507	0	84.207	5	2	1	2	5	3	3	25.303	24.353	25.995	25.795	26.142	25.879	0.228	0.451	1.65
792	Q9S7Y7	Alpha-xylosidase 1	Q9S7Y7	Q9S7Y7	Alpha-xylosidase 1	XYL1	>sp|Q9S7Y7|XYL1_ARATH Alpha-xylosidase 1 OS=Arabidopsis thaliana OX=3702 GN=XYL1 PE=1 SV=1	7.2	102.4	915	0	51.996	5	5	5	4	3	4	4	26.888	24.663	26.296	24.551	25.781	26.011	0.51	0.687	-1.42
829	Q9SJI8	Multiprotein-bridging factor 1a	Q9SJI8	Q9SJI8;Q9LXT3	Multiprotein-bridging factor 1a;Multiprotein-bridging factor 1b	MBF1A;MBF1B	>sp|Q9SJI8|MBF1A_ARATH Multiprotein-bridging factor 1a OS=Arabidopsis thaliana OX=3702 GN=MBF1A PE=2 SV=1	37.3	15.62	142	0	70.412	5	4	2	5	5	5	5	25.236	24.764	25.617	25.503	25.349	25.536	0.589	0.745	1.19
834	Q9SKL6	At2g15220/F15A23.4	Q9SKL6	Q9SKL6;Q84LS2;Q9ZUJ8		At2g15130	>tr|Q9SKL6|Q9SKL6_ARATH At2g15220/F15A23.4 OS=Arabidopsis thaliana OX=3702 GN=At2g15220 PE=2 SV=1	21.3	25.164	225	0	40.605	5	5	4	4	5	3	4	27.807	29.261	26.622	29.58	25.774	26.531	0.603	0.758	-1.52
854	Q9SRV5	5-methyltetrahydropteroyltriglutamate--homocysteine methyltransferase 2	Q9SRV5	Q9SRV5	5-methyltetrahydropteroyltriglutamate--homocysteine methyltransferase 2	MS2	>sp|Q9SRV5|METE2_ARATH 5-methyltetrahydropteroyltriglutamate--homocysteine methyltransferase 2 OS=Arabidopsis thaliana OX=3702 GN=MS2 PE=1 SV=1	27.1	84.583	765	0	57.744	5	5	3	5	3	2	3	26.682	24.213	27.507	25.2	26.318	23.862	0.341	0.541	-2.01
900	Q9T0K7	3-hydroxyisobutyryl-CoA hydrolase-like protein 3, mitochondrial	Q9T0K7	Q9T0K7	3-hydroxyisobutyryl-CoA hydrolase-like protein 3, mitochondrial		>sp|Q9T0K7|HIBC6_ARATH 3-hydroxyisobutyryl-CoA hydrolase-like protein 3, mitochondrial OS=Arabidopsis thaliana OX=3702 GN=At4g13360 PE=1 SV=2	13.3	46.25	421	0	90.349	5	4	4	3	4	2	2	27.967	28.101	27.529	26.125	27.113	26.731	0.0392	0.188	-2.31
916	Q9ZRW8	Glutathione S-transferase U19	Q9ZRW8	Q9ZRW8	Glutathione S-transferase U19	GSTU19	>sp|Q9ZRW8|GSTUJ_ARATH Glutathione S-transferase U19 OS=Arabidopsis thaliana OX=3702 GN=GSTU19 PE=1 SV=1	24.7	25.65	219	0	82.357	5	5	2	4	3	2	2	26.866	26.311	26.89	24.166	24.706	25.41	0.00641	0.0939	-3.81	down
17	A0A1I9LR27	Thioredoxin superfamily protein	A0A1I9LR27	A0A1I9LR27;F4JBC9;Q9LU86	Peroxiredoxin Q, chloroplastic	ATPRX Q;PRXQ	>tr|A0A1I9LR27|A0A1I9LR27_ARATH Thioredoxin superfamily protein OS=Arabidopsis thaliana OX=3702 GN=PRXQ PE=4 SV=1	26.6	17.028	154	0	32.364	4	3	2	2	4	2	3	25.86	24.109	26.78	26.699	24.636	25.99	0.825	0.899	1.14
45	A0A1P8AWL7	Glycosyl hydrolases family 32 protein	A0A1P8AWL7	A0A1P8AWL7;A0A1P8AWQ1;Q43348	Acid beta-fructofuranosidase 3, vacuolar	BFRUCT3	>tr|A0A1P8AWL7|A0A1P8AWL7_ARATH Glycosyl hydrolases family 32 protein OS=Arabidopsis thaliana OX=3702 GN=At1g62660 PE=3 SV=1	11	53.274	482	0	94.831	4	4	4	4	4	2	2	26.781	26.192	24.947	24.561	25.49	24.164	0.0948	0.295	-2.35
47	F4HR88	Leucine-rich repeat (LRR) family protein	F4HR88	F4HR88;Q9FW47;A0A1P8AWX3;F4HR92		At1g33590;T1E4.3;At1g33612	>tr|F4HR88|F4HR88_ARATH Leucine-rich repeat (LRR) family protein OS=Arabidopsis thaliana OX=3702 GN=At1g33590 PE=4 SV=1	6.3	51.741	477	0	52.698	4	4	4	4	4	4	4	27.616	27.414	25.929	26.987	27.309	26.892	0.898	0.938	1.05
95	A0A2H1ZE15	SNF7 family protein	A0A2H1ZE15	A0A2H1ZE15;O82197;Q9SZE4	Vacuolar protein sorting-associated protein 32 homolog 1;Vacuolar protein sorting-associated protein 32 homolog 2	VPS32.1;VPS32.2	>tr|A0A2H1ZE15|A0A2H1ZE15_ARATH SNF7 family protein OS=Arabidopsis thaliana OX=3702 GN=SNF7.2 PE=4 SV=1	30.4	21.76	194	0	50.983	4	0	0	0	4	3	2				25.96	25.922	25.865	5.07e-06	0.00293	33.1	up	pa_up
96	F4INS6	Aldehyde dehydrogenase 11A3	F4INS6	F4INS6;A0A2H1ZE23;Q1WIQ6	NADP-dependent glyceraldehyde-3-phosphate dehydrogenase	ALDH11A3	>tr|F4INS6|F4INS6_ARATH Aldehyde dehydrogenase 11A3 OS=Arabidopsis thaliana OX=3702 GN=ALDH11A3 PE=1 SV=1	11.3	53.849	503	0	49.166	4	2	2	3	3	2	3	23.202	28.652	27.039	28.883	27.533	27.95	0.2	0.42	3.54
97	F4K3R8	Voltage dependent anion channel 2	F4K3R8	F4K3R8;A0A2H1ZE94;Q9FJX3	Mitochondrial outer membrane protein porin 2	VDAC2	>tr|F4K3R8|F4K3R8_ARATH Voltage dependent anion channel 2 OS=Arabidopsis thaliana OX=3702 GN=VDAC2 PE=1 SV=1	8.3	32.905	303	0	44.4	4	2	1	1	4	3	3	23.49		23.221	25.837	24.971	25.418	0.00285	0.0602	7	up
108	F4JYX9	Aleurain-like protease	F4JYX9	F4JYX9;A8MQZ1;Q8H166;F4J5J9;Q8RWQ9	Thiol protease aleurain;Thiol protease aleurain-like	ALP;ALEU;At3g45310	>tr|F4JYX9|F4JYX9_ARATH Aleurain-like protease OS=Arabidopsis thaliana OX=3702 GN=ALP PE=3 SV=1	10.6	38.902	357	0	43.274	4	3	3	4	3	2	2	29.521	30.832	28.505	27.079	28.055	27.595	0.0187	0.14	-4.12
114	F4KDZ4	Malate dehydrogenase	F4KDZ4	F4KDZ4;A8MRP1;B3H560;Q9ZP05;A0A1P8BBQ0	Malate dehydrogenase;Malate dehydrogenase, glyoxysomal	PMDH2	>tr|F4KDZ4|F4KDZ4_ARATH Malate dehydrogenase OS=Arabidopsis thaliana OX=3702 GN=PMDH2 PE=3 SV=1	15.9	34.975	333	0	93.972	4	1	0	3	4	2	3	22.482		24.925	26.219	23.213	23.528	0.239	0.459	2.86
125	B3H4B6	40S ribosomal protein S25	B3H4B6	B3H4B6;Q9T029	40S ribosomal protein S25-4	At4g39200;RPS25E	>tr|B3H4B6|B3H4B6_ARATH 40S ribosomal protein S25 OS=Arabidopsis thaliana OX=3702 GN=At4g39200 PE=3 SV=1	41.1	11.925	107	0	65.806	4	0	0	0	4	2	3				26.101	24.412	25.231	9.66e-05	0.0111	24.2	up	pa_up
128	F4KA76	Ribulose bisphosphate carboxylase small chain	F4KA76	F4KA76;B3H5S2;P10798;P10797	Ribulose bisphosphate carboxylase small chain;Ribulose bisphosphate carboxylase small chain 3B, chloroplastic;Ribulose bisphosphate carboxylase small chain 2B, chloroplastic	At5g38410;RBCS-3B;RBCS-2B	>tr|F4KA76|F4KA76_ARATH Ribulose bisphosphate carboxylase small chain OS=Arabidopsis thaliana OX=3702 GN=RBCS3B PE=3 SV=1	14.9	19.395	174	0	121.12	4	3	0	4	4	4	4	24.224		25.869	27.086	25.98	26.283	0.0486	0.21	6.47
136	B6EUA5	Pentapeptide repeat-containing protein	B6EUA5	B6EUA5;Q8H1Q1;A0A178W1Q3	Thylakoid lumenal protein At1g12250, chloroplastic	At1g12250	>tr|B6EUA5|B6EUA5_ARATH Pentapeptide repeat-containing protein OS=Arabidopsis thaliana OX=3702 GN=At1g12250 PE=4 SV=1	24.8	21.768	206	0	25.853	4	0	0	2	3	2	3			23.103	24.191	23.681	24.573	0.00865	0.108	5.95
147	F4HWQ8	Cell wall / vacuolar inhibitor of fructosidase 1	F4HWQ8	F4HWQ8	Cell wall / vacuolar inhibitor of fructosidase 1	C/VIF1	>sp|F4HWQ8|CVIF1_ARATH Cell wall / vacuolar inhibitor of fructosidase 1 OS=Arabidopsis thaliana OX=3702 GN=C/VIF1 PE=1 SV=1	17.6	22.326	205	0	323.31	4	4	2	4	4	4	4	27.258	26.483	27.973	27.122	27.677	28.064	0.515	0.691	1.3
194	F4JBY2	Transketolase	F4JBY2	F4JBY2;Q8RWV0	Transketolase-1, chloroplastic	At3g60750;TKL-1	>tr|F4JBY2|F4JBY2_ARATH Transketolase OS=Arabidopsis thaliana OX=3702 GN=AtTKL1 PE=1 SV=1	6.6	79.838	740	0	25.795	4	2	2	3	4	2	2	23.806	25.04	24.839	25.269	24.514	24.642	0.655	0.791	1.19
219	F4JTV5	S-adenosyl-L-homocysteine hydrolase	F4JTV5	F4JTV5;F4JTV4;Q9LK36;O23255;A8MQP1	Adenosylhomocysteinase;Adenosylhomocysteinase 2;Adenosylhomocysteinase 1	MEE58;SAHH2;SAHH1	>tr|F4JTV5|F4JTV5_ARATH S-adenosyl-L-homocysteine hydrolase OS=Arabidopsis thaliana OX=3702 GN=HOG1 PE=4 SV=1	8.8	40.019	364	0	24.341	4	2	0	3	3	2	2	25.33		26.493	25.102	24.991	24.715	0.589	0.745	1.55
247	O04204	60S acidic ribosomal protein P0-1	O04204	O04204;Q42112;P57691;A8MQR4	60S acidic ribosomal protein P0-1;60S acidic ribosomal protein P0-2;60S acidic ribosomal protein P0-3	RPP0A;RPP0B;RPP0C;At3g09200	>sp|O04204|RLA01_ARATH 60S acidic ribosomal protein P0-1 OS=Arabidopsis thaliana OX=3702 GN=RPP0A PE=1 SV=1	11.7	33.666	317	0	26.456	4	3	2	3	4	4	4	23.688	23.333	24.34	24.647	24.051	23.806	0.472	0.654	1.3
253	O22149	Probable pectinesterase/pectinesterase inhibitor 17	O22149	O22149	Probable pectinesterase/pectinesterase inhibitor 17;Pectinesterase inhibitor 17;Pectinesterase 17	PME17	>sp|O22149|PME17_ARATH Probable pectinesterase/pectinesterase inhibitor 17 OS=Arabidopsis thaliana OX=3702 GN=PME17 PE=2 SV=2	8.4	55.976	511	0	155.1	4	3	4	3	4	3	3	30.361	28.296	29.967	30.715	31.778	31.463	0.0308	0.169	3.43
267	O23138	Cytochrome c-1	O23138	O23138;B3H4Y9	Probable cytochrome c At1g22840	CYTC-1	>sp|O23138|CYC1_ARATH Cytochrome c-1 OS=Arabidopsis thaliana OX=3702 GN=CYTC-1 PE=1 SV=1	36	12.394	114	0	24.672	4	3	3	2	3	2	3	25.871	27.858	25.185	25.442	23.882	24.861	0.0864	0.282	-2.98
270	O23254	Serine hydroxymethyltransferase 4	O23254	O23254	Serine hydroxymethyltransferase 4	SHM4	>sp|O23254|GLYC4_ARATH Serine hydroxymethyltransferase 4 OS=Arabidopsis thaliana OX=3702 GN=SHM4 PE=1 SV=1	15.5	51.717	471	0	27.929	4	0	1	3	3	2	2		24.367	24.864	25.164	23.761	24.476	0.322	0.525	2.24
287	O64650	40S ribosomal protein S27-1	O64650	O64650;Q9M2F1;A0A178VKE9;B3H5X2;Q8L953	40S ribosomal protein S27-1;40S ribosomal protein S27-2;40S ribosomal protein S27;40S ribosomal protein S27-3	RPS27A;RPS27B;At3g61111;RPS27D	>sp|O64650|RS271_ARATH 40S ribosomal protein S27-1 OS=Arabidopsis thaliana OX=3702 GN=RPS27A PE=3 SV=1	38.1	9.405	84	0	76.326	4	2	1	2	4	1	3	23.686	23.644	24.003	24.983	23.118	24.134	0.62	0.767	1.23
312	O80934	Uncharacterized protein At2g37660, chloroplastic	O80934	O80934	Uncharacterized protein At2g37660, chloroplastic		>sp|O80934|Y2766_ARATH Uncharacterized protein At2g37660, chloroplastic OS=Arabidopsis thaliana OX=3702 GN=At2g37660 PE=1 SV=2	18.5	34.879	325	0	120.97	4	4	3	4	3	2	2	26.26	26.385	25.909	25.295	26.039	25.422	0.232	0.456	-1.51
327	O82628	V-type proton ATPase subunit G1	O82628	O82628	V-type proton ATPase subunit G1	VHA-G1	>sp|O82628|VATG1_ARATH V-type proton ATPase subunit G1 OS=Arabidopsis thaliana OX=3702 GN=VHA-G1 PE=1 SV=1	22.7	12.397	110	0	323.31	4	3	4	4	4	4	4	27.337	26.963	28.906	29.569	29.595	29.82	0.0146	0.128	3.8
339	P17745	Elongation factor Tu, chloroplastic	P17745	P17745	Elongation factor Tu, chloroplastic	TUFA	>sp|P17745|EFTU_ARATH Elongation factor Tu, chloroplastic OS=Arabidopsis thaliana OX=3702 GN=TUFA PE=1 SV=1	8.2	51.63	476	0	70.499	4	1	2	3	4	2	2	24.777	25.461	26.12	26.634	26.19	26.054	0.148	0.36	1.79
365	P36212	50S ribosomal protein L12-3, chloroplastic	P36212	P36212;P36210	50S ribosomal protein L12-3, chloroplastic;50S ribosomal protein L12-1, chloroplastic	RPL12C;RPL12A	>sp|P36212|RK123_ARATH 50S ribosomal protein L12-3, chloroplastic OS=Arabidopsis thaliana OX=3702 GN=RPL12C PE=2 SV=2	20.9	19.682	187	0	210.76	4	4	3	4	4	4	4	24.835	26.688	26.887	27.487	26.512	26.391	0.366	0.563	1.58
380	P43296	Cysteine protease RD19A	P43296	P43296	Cysteine proteinase RD19a	RD19A	>sp|P43296|RD19A_ARATH Cysteine protease RD19A OS=Arabidopsis thaliana OX=3702 GN=RD19A PE=1 SV=1	7.9	40.418	368	0	26.021	4	4	1	2	3	0	0	24.121	24.426	24.029	22.932			0.00582	0.0915	-6.3	down
392	Q9SQZ1	40S ribosomal protein S17-3	Q9SQZ1	Q9SQZ1;Q9SJ36;Q9LZ17;P49205	40S ribosomal protein S17-3;40S ribosomal protein S17-2;40S ribosomal protein S17-4;40S ribosomal protein S17-1	RPS17C;RPS17B;RPS17D;RPS17A	>sp|Q9SQZ1|RS173_ARATH 40S ribosomal protein S17-3 OS=Arabidopsis thaliana OX=3702 GN=RPS17C PE=2 SV=3	21.4	16.036	140	0	45.901	4	2	1	3	4	3	2	25.13	25.135	25.829	27.951	24.832	26.354	0.245	0.466	2.02
398	Q9LFH5	60S ribosomal protein L12-2	Q9LFH5	Q9LFH5;Q9FF52;P50883	60S ribosomal protein L12-2;60S ribosomal protein L12-3;60S ribosomal protein L12-1	RPL12B;RPL12C;RPL12A	>sp|Q9LFH5|RL122_ARATH 60S ribosomal protein L12-2 OS=Arabidopsis thaliana OX=3702 GN=RPL12B PE=1 SV=1	27.7	17.97	166	0	28.738	4	4	2	4	4	3	3	25.74	25.187	26.606	27.017	26.568	26.092	0.234	0.457	1.64
401	P52577	Isoflavone reductase homolog P3	P52577	P52577;Q9FRM1	Isoflavone reductase homolog P3	F22H5.16	>sp|P52577|IFRH_ARATH Isoflavone reductase homolog P3 OS=Arabidopsis thaliana OX=3702 GN=At1g75280 PE=2 SV=1	11.9	33.736	310	0	36.077	4	3	3	4	3	3	2	25.904	26.674	29.197	26.535	26.777	27.21	0.639	0.782	-1.34
411	P56761	Photosystem II D2 protein	P56761	P56761	Photosystem II D2 protein	psbD	>sp|P56761|PSBD_ARATH Photosystem II D2 protein OS=Arabidopsis thaliana OX=3702 GN=psbD PE=1 SV=3	15.3	39.547	353	0	25.392	4	0	1	0	4	1	2		23.258		25.466	22.957	24.524	0.0206	0.147	6.84
448	Q38799	Pyruvate dehydrogenase E1 component subunit beta-1, mitochondrial	Q38799	Q38799	Pyruvate dehydrogenase E1 component subunit beta-1, mitochondrial	PDH2	>sp|Q38799|ODPB1_ARATH Pyruvate dehydrogenase E1 component subunit beta-1, mitochondrial OS=Arabidopsis thaliana OX=3702 GN=PDH2 PE=1 SV=2	17.6	39.175	363	0	29.4	4	1	1	3	4	2	3	21.542	22.217	24.425	25.403	25.209	25.303	0.0111	0.119	5.97
477	Q42139	AT4g32260/F10M6_100	Q42139	Q42139		F10M6.100	>tr|Q42139|Q42139_ARATH AT4g32260/F10M6_100 OS=Arabidopsis thaliana OX=3702 GN=PDE334 PE=1 SV=2	15.5	23.917	219	0	121.69	4	1	0	4	4	3	4	22.4		25.374	26.138	26.172	26.267	0.0128	0.119	9.59
481	Q42418	Profilin-2	Q42418	Q42418;Q42449	Profilin-2;Profilin-1	PRO2;PRO1	>sp|Q42418|PROF2_ARATH Profilin-2 OS=Arabidopsis thaliana OX=3702 GN=PRO2 PE=2 SV=1	15.3	13.998	131	0	28.838	4	3	2	4	4	2	3	25.529	28.496	26.565	26.038	25.814	25.47	0.2	0.42	-2.13
485	Q56WD9	3-ketoacyl-CoA thiolase 2, peroxisomal	Q56WD9	Q56WD9	3-ketoacyl-CoA thiolase 2, peroxisomal	PED1	>sp|Q56WD9|THIK2_ARATH 3-ketoacyl-CoA thiolase 2, peroxisomal OS=Arabidopsis thaliana OX=3702 GN=PED1 PE=1 SV=2	13.4	48.578	462	0	140.21	4	2	2	3	4	3	0	25.593	25.167	24.882	24.876	24.551		0.128	0.338	-3.28
486	Q56WF8	Serine carboxypeptidase-like 48	Q56WF8	Q56WF8	Serine carboxypeptidase-like 48	SCPL48	>sp|Q56WF8|SCP48_ARATH Serine carboxypeptidase-like 48 OS=Arabidopsis thaliana OX=3702 GN=SCPL48 PE=2 SV=2	12.2	56.895	510	0	39.357	4	3	3	3	3	2	2	25.633	24.896	24.499	22.854	24.759	24.072	0.12	0.326	-2.16
498	Q84L30	Ubiquitin receptor RAD23d	Q84L30	Q84L30;A8MR76	Ubiquitin receptor RAD23d	RAD23D	>sp|Q84L30|RD23D_ARATH Ubiquitin receptor RAD23d OS=Arabidopsis thaliana OX=3702 GN=RAD23D PE=1 SV=2	15.6	40.066	378	0	33.638	4	1	1	3	3	1	1	22.593	23.417	24.511	27.546	22.779	24.122	0.309	0.514	2.48
514	Q8L940	Pyridoxal 5-phosphate synthase subunit PDX1.3	Q8L940	Q8L940;O80446;O80448	Pyridoxal biosynthesis protein PDX1.3;Probable PDX1-like protein 4;Pyridoxal biosynthesis protein PDX1.1	PDX13;PDX1L4;PDX11	>sp|Q8L940|PDX13_ARATH Pyridoxal 5-phosphate synthase subunit PDX1.3 OS=Arabidopsis thaliana OX=3702 GN=PDX13 PE=1 SV=2	13.6	33.216	309	0	24.236	4	0	0	1	4	2	1			23.511	25.07	24.053	22.861	0.0452	0.206	4.43
559	Q8W493	Ferredoxin--NADP reductase, leaf isozyme 2, chloroplastic	Q8W493	Q8W493;C0Z2A8	Ferredoxin--NADP reductase, leaf isozyme 2, chloroplastic	LFNR2;At1g20020	>sp|Q8W493|FNRL2_ARATH Ferredoxin--NADP reductase, leaf isozyme 2, chloroplastic OS=Arabidopsis thaliana OX=3702 GN=LFNR2 PE=1 SV=1	15.4	41.168	369	0	157.8	4	4	1	4	0	0	2	25.306	24.082	25.312			22.147	0.000515	0.0295	-11.8	down
562	Q93V74	Cyclase-like protein 1	Q93V74	Q93V74;Q94LA9		At4g34180;T18F15.4	>sp|Q93V74|CYL1_ARATH Cyclase-like protein 1 OS=Arabidopsis thaliana OX=3702 GN=CYCLASE1 PE=1 SV=1	13.3	28.384	255	0	70.857	4	4	4	3	4	3	3	27.768	28.597	26.211	26.685	26.193	25.955	0.107	0.31	-2.37
579	Q93ZC5	Allene oxide cyclase 4, chloroplastic	Q93ZC5	Q93ZC5	Allene oxide cyclase 4, chloroplastic	AOC4	>sp|Q93ZC5|AOC4_ARATH Allene oxide cyclase 4, chloroplastic OS=Arabidopsis thaliana OX=3702 GN=AOC4 PE=2 SV=1	14.2	27.809	254	0	96.207	4	3	3	3	4	3	3	26.556	25.95	27.055	27.333	26.731	26.679	0.456	0.64	1.31
592	Q949Y3	Bifunctional purple acid phosphatase 26	Q949Y3	Q949Y3	Bifunctional purple acid phosphatase 26;Acid phosphatase;Peroxidase	PAP26	>sp|Q949Y3|PPA26_ARATH Bifunctional purple acid phosphatase 26 OS=Arabidopsis thaliana OX=3702 GN=PAP26 PE=1 SV=1	11.6	55.009	475	0	216.15	4	3	3	4	3	2	2	26.526	27.124	27.574	27.152	27.209	28.302	0.407	0.597	1.39
600	Q94JT5	Cyclase-like protein 2	Q94JT5	Q94JT5		At4g35220	>sp|Q94JT5|CYL2_ARATH Cyclase-like protein 2 OS=Arabidopsis thaliana OX=3702 GN=CYCLASE2 PE=2 SV=1	18.4	29.987	272	0	25.563	4	3	4	4	3	0	1	25.147	25.583	23.9	24.421		23.521	0.08	0.267	-3.8
602	Q94JX9	Nascent polypeptide-associated complex subunit alpha-like protein 2	Q94JX9	Q94JX9;A0A1I9LR04	Nascent polypeptide-associated complex subunit alpha-like protein 2		>sp|Q94JX9|NACA2_ARATH Nascent polypeptide-associated complex subunit alpha-like protein 2 OS=Arabidopsis thaliana OX=3702 GN=At3g49470 PE=2 SV=2	27.2	23.712	217	0	232.7	4	1	2	3	4	2	3	24.545	24.518	25.165	25.512	25.559	25.227	0.167	0.382	1.61
612	Q96300	14-3-3-like protein GF14 nu	Q96300	Q96300	14-3-3-like protein GF14 nu	GRF7	>sp|Q96300|14337_ARATH 14-3-3-like protein GF14 nu OS=Arabidopsis thaliana OX=3702 GN=GRF7 PE=1 SV=1	29.1	29.824	265	0	30.859	4	3	3	3	4	4	3	26.559	26.652	27.182	26.637	26.438	26.605	0.606	0.758	-1.18
655	Q9FI56	Chaperone protein ClpC1, chloroplastic	Q9FI56	Q9FI56;F4JF64;Q9SXJ7	Chaperone protein ClpC1, chloroplastic;Chaperone protein ClpC2, chloroplastic	CLPC1;HSP93-III;CLPC2	>sp|Q9FI56|CLPC1_ARATH Chaperone protein ClpC1, chloroplastic OS=Arabidopsis thaliana OX=3702 GN=CLPC1 PE=1 SV=1	5.1	103.45	929	0	24.116	4	0	1	2	3	4	2		24.26	24.764	25.523	24.253	24.112	0.233	0.456	2.53
664	Q9FKK7	Xylose isomerase	Q9FKK7	Q9FKK7	Xylose isomerase	XYLA	>sp|Q9FKK7|XYLA_ARATH Xylose isomerase OS=Arabidopsis thaliana OX=3702 GN=XYLA PE=2 SV=2	10.1	53.719	477	0	27.256	4	0	0	1	4	1	1				24.762	22.363		0.204	0.425	3.14		pa_up
696	Q9FZ27	Germin-like protein subfamily 2 member 2	Q9FZ27	Q9FZ27	Germin-like protein subfamily 2 member 2		>sp|Q9FZ27|GL22_ARATH Germin-like protein subfamily 2 member 2 OS=Arabidopsis thaliana OX=3702 GN=At1g02335 PE=2 SV=1	20.5	23.441	219	0	123.61	4	3	2	4	4	4	4	28.622	27.146	29.164	29.152	29.671	29.969	0.0797	0.267	2.44
707	Q9LEV3	CBS domain-containing protein CBSX3, mitochondrial	Q9LEV3	Q9LEV3	CBS domain-containing protein CBSX3, mitochondrial	CBSX3	>sp|Q9LEV3|CBSX3_ARATH CBS domain-containing protein CBSX3, mitochondrial OS=Arabidopsis thaliana OX=3702 GN=CBSX3 PE=1 SV=1	13.6	22.729	206	0	44.382	4	0	1	0	4	3	3		22.866		27.47	23.301	24.65	0.0146	0.128	13
713	Q9LFW1	UDP-arabinopyranose mutase 2	Q9LFW1	Q9LFW1;Q9SRT9	UDP-arabinopyranose mutase 2;UDP-arabinopyranose mutase 1	RGP2;RGP1	>sp|Q9LFW1|RGP2_ARATH UDP-arabinopyranose mutase 2 OS=Arabidopsis thaliana OX=3702 GN=RGP2 PE=1 SV=1	12.2	40.89	360	0	24.475	4	1	0	2	4	3	3			24.056	26.262	23.269	22.841	0.121	0.326	4.87
720	Q9LJN4	Probable beta-D-xylosidase 5	Q9LJN4	Q9LJN4	Probable beta-D-xylosidase 5	BXL5	>sp|Q9LJN4|BXL5_ARATH Probable beta-D-xylosidase 5 OS=Arabidopsis thaliana OX=3702 GN=BXL5 PE=2 SV=2	5.5	85.499	781	0	23.534	4	1	2	4	3	2	2	24.073	25.977	24.614	25.256	26.427	25.231	0.289	0.491	1.68
753	Q9LVJ1	Subtilisin-like protease SBT1.4	Q9LVJ1	Q9LVJ1		At3g14067	>sp|Q9LVJ1|SBT14_ARATH Subtilisin-like protease SBT1.4 OS=Arabidopsis thaliana OX=3702 GN=SBT1.4 PE=2 SV=1	8.1	81.816	777	0	82.234	4	3	3	4	2	3	3	26.766	26.275	27.095	25.325	26.618	25.51	0.139	0.352	-1.86
755	Q9LW12	Late embryogenesis abundant protein 29	Q9LW12	Q9LW12		At3g15670	>sp|Q9LW12|LEA29_ARATH Late embryogenesis abundant protein 29 OS=Arabidopsis thaliana OX=3702 GN=LEA29 PE=2 SV=1	21.3	24.186	225	0	94.193	4	4	1	1	1	0	0	29.343	22.431	23.491	21.136			0.0284	0.163	-18.4
759	Q9LXK7	Probable pectinesterase/pectinesterase inhibitor 32	Q9LXK7	Q9LXK7	Probable pectinesterase/pectinesterase inhibitor 32;Pectinesterase inhibitor 32;Pectinesterase 32	PME32	>sp|Q9LXK7|PME32_ARATH Probable pectinesterase/pectinesterase inhibitor 32 OS=Arabidopsis thaliana OX=3702 GN=PME32 PE=2 SV=1	9.7	57.635	527	0	24.786	4	3	4	3	3	3	3	25.342	25.117	25.933	25.337	26.499	26.734	0.228	0.451	1.65
763	Q9LYF8	AT5g11720/T22P22_110	Q9LYF8	Q9LYF8		T22P22_110	>tr|Q9LYF8|Q9LYF8_ARATH AT5g11720/T22P22_110 OS=Arabidopsis thaliana OX=3702 GN=At5g11720 PE=2 SV=1	5.8	101.12	902	0	44.344	4	2	3	3	4	2	2	25.283	25.558	24.59	25.046	25.14	25.311	0.964	0.978	1.02
765	Q9LYR4	Aldolase-type TIM barrel family protein	Q9LYR4	Q9LYR4		T22N19_70	>tr|Q9LYR4|Q9LYR4_ARATH Aldolase-type TIM barrel family protein OS=Arabidopsis thaliana OX=3702 GN=TRA2 PE=2 SV=1	14.6	47.698	438	0	192.21	4	2	3	3	2	2	2	25.655	26.32	25.821	23.855	24.504	24.628	0.0109	0.119	-3.04
775	Q9M0E2	60S ribosomal protein L28-2	Q9M0E2	Q9M0E2	60S ribosomal protein L28-2	RPL28C	>sp|Q9M0E2|RL282_ARATH 60S ribosomal protein L28-2 OS=Arabidopsis thaliana OX=3702 GN=RPL28C PE=2 SV=1	27.3	15.91	143	0	29.437	4	1	1	3	4	1	3	25.189	24.68	25.925	27.242	25.532	25.615	0.218	0.442	1.82
789	Q9S726	Probable ribose-5-phosphate isomerase 3, chloroplastic	Q9S726	Q9S726	Probable ribose-5-phosphate isomerase 3, chloroplastic	RPI3	>sp|Q9S726|RPI3_ARATH Probable ribose-5-phosphate isomerase 3, chloroplastic OS=Arabidopsis thaliana OX=3702 GN=RPI3 PE=1 SV=1	16.7	29.305	276	0	205.92	4	3	3	4	4	2	2	27.064	25.482	26.319	27.123	27.91	27.886	0.047	0.209	2.55
791	Q9SA56	Photosystem I reaction center subunit II-2, chloroplastic	Q9SA56	Q9SA56;Q9S7H1	Photosystem I reaction center subunit II-2, chloroplastic;Photosystem I reaction center subunit II-1, chloroplastic	PSAD2;psaD1	>sp|Q9SA56|PSAD2_ARATH Photosystem I reaction center subunit II-2, chloroplastic OS=Arabidopsis thaliana OX=3702 GN=PSAD2 PE=1 SV=1	20.6	22.306	204	0	24.297	4	2	1	2	4	1	1	22.891	24.326	23.17	27.233			0.826	0.899	-1.42
796	Q9S9N1	Heat shock 70 kDa protein 5	Q9S9N1	Q9S9N1	Heat shock 70 kDa protein 5	HSP70-5	>sp|Q9S9N1|HSP7E_ARATH Heat shock 70 kDa protein 5 OS=Arabidopsis thaliana OX=3702 GN=HSP70-5 PE=2 SV=1	20	70.914	646	0	26.96	4	2	0	2	3	1	3	24.298		23.569	23.873	24.279	24.458	0.195	0.418	2.51
810	Q9SGA6	40S ribosomal protein S19-1	Q9SGA6	Q9SGA6;Q9LF30;Q9FNP8	40S ribosomal protein S19-1;40S ribosomal protein S19-2;40S ribosomal protein S19-3	RPS19A;RPS19B;RPS19C	>sp|Q9SGA6|RS191_ARATH 40S ribosomal protein S19-1 OS=Arabidopsis thaliana OX=3702 GN=RPS19A PE=2 SV=1	25.9	15.828	143	0	23.001	4	0	1	1	4	2	1		24.726	26.864	26.636	26.871	26.947	0.0783	0.267	6.56
823	Q9SII9	Ubiquitin domain-containing protein DSK2a	Q9SII9	Q9SII9	Ubiquitin domain-containing protein DSK2a	DSK2A	>sp|Q9SII9|DSK2A_ARATH Ubiquitin domain-containing protein DSK2a OS=Arabidopsis thaliana OX=3702 GN=DSK2A PE=1 SV=2	10.4	57.285	538	0	46.351	4	1	0	1	4	1	2	22.783		22.786	24.201	22.827	23.238	0.135	0.349	2.23
827	Q9SJ81	Fasciclin-like arabinogalactan protein 7	Q9SJ81	Q9SJ81	Fasciclin-like arabinogalactan protein 7	FLA7	>sp|Q9SJ81|FLA7_ARATH Fasciclin-like arabinogalactan protein 7 OS=Arabidopsis thaliana OX=3702 GN=FLA7 PE=2 SV=1	14.2	26.845	254	0	323.31	4	3	3	3	3	3	4	30.159	29.965	29.97	29.149	30.747	30.668	0.789	0.882	1.12
836	Q9SKP6	Triosephosphate isomerase, chloroplastic	Q9SKP6	Q9SKP6;A8MRE8	Triosephosphate isomerase, chloroplastic	TIM	>sp|Q9SKP6|TPIC_ARATH Triosephosphate isomerase, chloroplastic OS=Arabidopsis thaliana OX=3702 GN=TIM PE=1 SV=1	14.6	33.345	315	0	46.069	4	4	3	4	4	2	3	25.677	25.931	27.721	25.741	24.946	24.925	0.101	0.3	-2.36
867	Q9SU40	Monocopper oxidase-like protein SKU5	Q9SU40	Q9SU40	Monocopper oxidase-like protein SKU5	SKU5	>sp|Q9SU40|SKU5_ARATH Monocopper oxidase-like protein SKU5 OS=Arabidopsis thaliana OX=3702 GN=SKU5 PE=1 SV=1	9.5	65.637	587	0	198.55	4	4	2	4	4	0	1	26.25	25.501	25.073	24.629		25.269	0.112	0.317	-4.09
875	Q9SUL1	Probable cysteine protease RD19C	Q9SUL1	Q9SUL1		dl4135w	>sp|Q9SUL1|RD19C_ARATH Probable cysteine protease RD19C OS=Arabidopsis thaliana OX=3702 GN=RD19C PE=2 SV=1	11.8	41.263	373	0	30.024	4	2	3	4	4	4	4	26.386	27.046	26.888	26.891	27.098	26.706	0.788	0.882	1.09
926	Q9ZUU4	RNA-binding protein CP29B, chloroplastic	Q9ZUU4	Q9ZUU4;F4JAF3;Q43349	Ribonucleoprotein At2g37220, chloroplastic;29 kDa ribonucleoprotein, chloroplastic	CP29;RBP29	>sp|Q9ZUU4|CP29B_ARATH RNA-binding protein CP29B, chloroplastic OS=Arabidopsis thaliana OX=3702 GN=CP29B PE=1 SV=1	10	30.718	289	0	22.661	4	0	1	2	4	3	1			25.744	26.104	24.252	24.697	0.0966	0.296	6.04
20	A0A1I9LRX7	Glycosyl hydrolases family 32 protein	A0A1I9LRX7	A0A1I9LRX7;F4JEJ0;Q43866	Beta-fructofuranosidase, insoluble isoenzyme CWINV1	ATBFRUCT1;CWINV1	>tr|A0A1I9LRX7|A0A1I9LRX7_ARATH Glycosyl hydrolases family 32 protein OS=Arabidopsis thaliana OX=3702 GN=ATBFRUCT1 PE=3 SV=1	7	58.299	514	0	32.24	3	3	2	2	3	2	3	26.603	25.671	25.348	24.94	26.231	25.517	0.601	0.758	-1.24
28	A0A1P8ANV4	Beta-fructofuranosidase 5	A0A1P8ANV4	A0A1P8ANV4;B6EUC8;F4HYP3;Q67XZ3	Beta-fructofuranosidase, insoluble isoenzyme CWINV3	FRUCT5;CWINV3	>tr|A0A1P8ANV4|A0A1P8ANV4_ARATH Beta-fructofuranosidase 5 OS=Arabidopsis thaliana OX=3702 GN=FRUCT5 PE=3 SV=1	5.2	62.388	554	0	18.253	3	1	2	0	1	0	1		26.532		23.951		24.29	0.686	0.814	1.32
38	A0A1P8ASL8	GDSL-like Lipase/Acylhydrolase superfamily protein	A0A1P8ASL8	A0A1P8ASL8;Q9C7N4	GDSL esterase/lipase At1g29670		>tr|A0A1P8ASL8|A0A1P8ASL8_ARATH GDSL-like Lipase/Acylhydrolase superfamily protein OS=Arabidopsis thaliana OX=3702 GN=At1g29670 PE=3 SV=1	9.5	47.73	431	0	30.157	3	0	0	2	3	2	2			22.527	24.07	22.907	23.261	0.019	0.141	3.99
46	F4HUL6	Catalase 3	F4HUL6	F4HUL6;B9DG18;A0A1P8AWT7;Q42547	Catalase-3	CAT3	>tr|F4HUL6|F4HUL6_ARATH Catalase 3 OS=Arabidopsis thaliana OX=3702 GN=CAT3 PE=1 SV=1	11	48.898	427	0	27.687	3	2	2	1	3	2	2	22.567	23.85	23.055	24.834	24.17	24.318	0.0413	0.194	2.43
48	A0A1P8AXC1	FtsH extracellular protease family	A0A1P8AXC1	A0A1P8AXC1;O80860;Q8W585	ATP-dependent zinc metalloprotease FTSH 2, chloroplastic;ATP-dependent zinc metalloprotease FTSH 8, chloroplastic	FTSH2;FTSH8	>tr|A0A1P8AXC1|A0A1P8AXC1_ARATH FtsH extracellular protease family OS=Arabidopsis thaliana OX=3702 GN=VAR2 PE=3 SV=1	5.6	74.677	699	0	49.85	3	0	1	2	2	2	2		21.671	21.664	23.703	24.112	23.399	0.0023	0.0588	5.52	up
66	A0A1P8B4U8	O-Glycosyl hydrolases family 17 protein	A0A1P8B4U8	A0A1P8B4U8;A0A1P8B4V2;Q9M069	Glucan endo-1,3-beta-glucosidase 7		>tr|A0A1P8B4U8|A0A1P8B4U8_ARATH O-Glycosyl hydrolases family 17 protein OS=Arabidopsis thaliana OX=3702 GN=At4g34480 PE=3 SV=1	9.8	37.845	356	0	30.583	3	3	2	1	2	1	2	25.002	25.31	24.706	24.11	24.83	24.981	0.467	0.651	-1.29
77	Q0WNW0	Glycosyl hydrolase family protein	Q0WNW0	Q0WNW0;A0A1P8B9U3		At5g04885	>tr|Q0WNW0|Q0WNW0_ARATH Glycosyl hydrolase family protein OS=Arabidopsis thaliana OX=3702 GN=At5g04885 PE=2 SV=1	5.9	72.303	665	0	22.476	3	3	3	3	2	1	3	25.679	24.474	26.194	24.52	23.804	25.023	0.147	0.36	-2
86	A0A1P8BEN8	Serine carboxypeptidase-like 1	A0A1P8BEN8	A0A1P8BEN8;A0A1P8BEP6;Q8RWJ6;A0A1P8BEM4;Q9CAU3	Serine carboxypeptidase-like 1;Serine carboxypeptidase-like 2	SCPL1;SCPL2	>tr|A0A1P8BEN8|A0A1P8BEN8_ARATH Serine carboxypeptidase-like 1 OS=Arabidopsis thaliana OX=3702 GN=scpl1 PE=3 SV=1	10.3	36.802	321	0	62.782	3	3	3	3	3	3	2	28.697	27.906	27.655	27.202	27.435	27.803	0.256	0.472	-1.52
98	A0A2H1ZEA9	Aminomethyltransferase	A0A2H1ZEA9	A0A2H1ZEA9;O65396	Aminomethyltransferase, mitochondrial	GDCST	>tr|A0A2H1ZEA9|A0A2H1ZEA9_ARATH Aminomethyltransferase OS=Arabidopsis thaliana OX=3702 GN=At1g11860 PE=3 SV=1	8.5	46.352	423	0	17.389	3	0	0	0	3	2	2				25.278	24.643	24.267	4.65e-05	0.00622	15.7	up	pa_up
105	Q8L7E1	Alpha/beta-Hydrolases superfamily protein	Q8L7E1	Q8L7E1;F4JY80;A8MQE3		At5g25770	>tr|Q8L7E1|Q8L7E1_ARATH Alpha/beta-Hydrolases superfamily protein OS=Arabidopsis thaliana OX=3702 GN=At5g25770 PE=2 SV=1	10.8	40.805	360	0	20.551	3	2	1	3	1	0	2	24.744	22.99	21.855	21.805		22.623	0.138	0.35	-2.86
112	A8MRL0	Histone superfamily protein	A8MRL0	A8MRL0;P59169;P59226;Q9LR02	Histone H3.3;Histone H3.2;Histone H3-like 3	At4g40030;HTR4;HTR2	>tr|A8MRL0|A8MRL0_ARATH Histone superfamily protein OS=Arabidopsis thaliana OX=3702 GN=H3.3 PE=3 SV=1	16.5	18.702	164	0	18.667	3	2	1	3	3	2	2	26.96	24.403	27.683	24.959	25.719	25.615	0.32	0.525	-1.89
116	F4JHB6	Plasma membrane intrinsic protein 14	F4JHB6	F4JHB6;B9DFR9;A8MRW1;Q08733;Q06611;P61837;Q39196	Aquaporin PIP1-3;Aquaporin PIP1-2;Aquaporin PIP1-1;Probable aquaporin PIP1-4	PIP1;4;PIP1B;PIP1-3;PIP1-2;PIP1-1;PIP1.4	>tr|F4JHB6|F4JHB6_ARATH Plasma membrane intrinsic protein 14 OS=Arabidopsis thaliana OX=3702 GN=PIP1:4 PE=3 SV=1	8.2	23.328	219	0	25.827	3	3	3	2	3	3	3	29.141	29.887	29.592	29.84	30.547	30.565	0.146	0.36	1.71
139	F4JTH0	Aspartate aminotransferase	F4JTH0	F4JTH0;B9DG21;P46248	Aspartate aminotransferase;Aspartate aminotransferase, chloroplastic	ASP5	>tr|F4JTH0|F4JTH0_ARATH Aspartate aminotransferase OS=Arabidopsis thaliana OX=3702 GN=ASP5 PE=1 SV=1	8	49.324	448	0	31.607	3	2	2	1	2	0	0	24.272	24.559	22.709	21.494			0.00313	0.0628	-7.25	down
143	F4HRK0	Glyoxalase II 3	F4HRK0	F4HRK0;Q9C8L4	Persulfide dioxygenase ETHE1 homolog, mitochondrial	GLY3	>tr|F4HRK0|F4HRK0_ARATH Glyoxalase II 3 OS=Arabidopsis thaliana OX=3702 GN=GLY3 PE=1 SV=1	10.5	32.358	294	0	22.038	3	3	3	3	3	3	3	26.941	26.992	27.414	27.135	26.48	26.037	0.285	0.487	-1.48
151	Q9FXG0	At1g29850/F1N18_19	Q9FXG0	Q9FXG0;F4I355;F4I354		F1N18.11;At1g29850	>tr|Q9FXG0|Q9FXG0_ARATH At1g29850/F1N18_19 OS=Arabidopsis thaliana OX=3702 GN=At1g29850 PE=1 SV=1	24	14.975	129	0	53.389	3	0	0	2	3	1	3			24.451	24.209	24.253	24.601	0.0493	0.21	5.31
155	F4I576	Monodehydroascorbate reductase 6	F4I576	F4I576;P92947;F4I577	Monodehydroascorbate reductase, chloroplastic	MDAR6	>tr|F4I576|F4I576_ARATH Monodehydroascorbate reductase 6 OS=Arabidopsis thaliana OX=3702 GN=MDAR6 PE=4 SV=1	9.8	52.115	482	0	23.699	3	2	3	1	0	1	0	24.434	23.661	23.316		22.094		0.00257	0.0588	-6.21	down
156	F4I613	Uridylyltransferase-like protein	F4I613	F4I613;Q9FZ47		At1g16880;F6I1.12	>tr|F4I613|F4I613_ARATH Uridylyltransferase-like protein OS=Arabidopsis thaliana OX=3702 GN=ACR11 PE=4 SV=1	17.4	22.673	213	0	31.534	3	2	2	3	3	3	3	22.812	23.397	25.187	25.525	24.427	24.191	0.251	0.469	1.89
168	F4INW2	Winged-helix DNA-binding transcription factor family protein	F4INW2	F4INW2;P26569;P26568	Histone H1.2;Histone H1.1	At2g30620	>tr|F4INW2|F4INW2_ARATH Winged-helix DNA-binding transcription factor family protein OS=Arabidopsis thaliana OX=3702 GN=At2g30620 PE=1 SV=1	15.8	21.549	202	0	134.85	3	0	0	1	3	2	2			25.684	27.469	27.096	26.826	0.00746	0.0992	26.1	up
178	F4IVZ7	Rubisco activase	F4IVZ7	F4IVZ7;P10896	Ribulose bisphosphate carboxylase/oxygenase activase, chloroplastic	RCA	>tr|F4IVZ7|F4IVZ7_ARATH Rubisco activase OS=Arabidopsis thaliana OX=3702 GN=RCA PE=1 SV=1	9.1	48.5	441	0	27.678	3	1	1	2	3	2	2	20.446	21.703	23.184	26.961	22.867	21.265	0.223	0.445	3.78
181	F4IX28	Peptidyl-prolyl cis-trans isomerase	F4IX28	F4IX28;F4IX26;P34791	Peptidyl-prolyl cis-trans isomerase;Peptidyl-prolyl cis-trans isomerase CYP20-3, chloroplastic	ROC4;CYP20-3	>tr|F4IX28|F4IX28_ARATH Peptidyl-prolyl cis-trans isomerase OS=Arabidopsis thaliana OX=3702 GN=ROC4 PE=3 SV=1	12.4	28.079	259	0	21.212	3	3	2	3	3	0	1	27.941	26.881	26.787	27.083		24.535	0.065	0.243	-8.37
193	F4J8V9	Actin 2	F4J8V9	F4J8V9;Q96293;Q96292	Actin-8;Actin-2	ACT2;ACT8	>tr|F4J8V9|F4J8V9_ARATH Actin 2 OS=Arabidopsis thaliana OX=3702 GN=ACT2 PE=1 SV=1	25.9	41.232	371	0	17.91	3	2	1	1	2	2	0	23.447	21.318	21.965	22.253	21.991		0.582	0.74	-1.43
215	F4JRY2	Proteasome subunit beta	F4JRY2	F4JRY2;Q8LD27	Proteasome subunit beta type;Proteasome subunit beta type-6	PBA1	>tr|F4JRY2|F4JRY2_ARATH Proteasome subunit beta OS=Arabidopsis thaliana OX=3702 GN=PBA1 PE=3 SV=1	12.4	25.279	234	0	19.212	3	3	2	3	3	2	3	24.445	24.244	24.792	26.279	24.192	24.939	0.335	0.537	1.56
216	F4JS33	Peroxidase	F4JS33	F4JS33;Q43731	Peroxidase 50	At4g37520;PER50	>tr|F4JS33|F4JS33_ARATH Peroxidase OS=Arabidopsis thaliana OX=3702 GN=At4g37520 PE=3 SV=1	9.8	35.749	326	0	20.97	3	2	3	3	3	3	3	25.334	25.064	26.766	27.468	26.271	26.202	0.192	0.416	1.9
243	F4KHY7	General regulatory factor 8	F4KHY7	F4KHY7;P48348;F4KGV2;F4KGV5;P48349	14-3-3-like protein GF14 kappa;14-3-3-like protein GF14 lambda	GRF8;GRF6	>tr|F4KHY7|F4KHY7_ARATH General regulatory factor 8 OS=Arabidopsis thaliana OX=3702 GN=GRF8 PE=3 SV=1	20	29.53	260	0	23.657	3	3	2	3	3	2	2	24.73	24.573	26.153	26.078	25.447	25.001	0.572	0.732	1.28
262	O22788	Probable peroxygenase 3	O22788	O22788	Probable peroxygenase 3	PXG3	>sp|O22788|PXG3_ARATH Probable peroxygenase 3 OS=Arabidopsis thaliana OX=3702 GN=PXG3 PE=1 SV=1	12.3	26.6	236	0	31.714	3	3	3	3	3	3	3	27.149	27.115	26.755	26.814	27.51	27.929	0.425	0.612	1.33
275	O23712	Proteasome subunit alpha type-1-B	O23712	O23712;P34066	Proteasome subunit alpha type-1-B;Proteasome subunit alpha type-1-A	PAF2;PAF1	>sp|O23712|PSA1B_ARATH Proteasome subunit alpha type-1-B OS=Arabidopsis thaliana OX=3702 GN=PAF2 PE=1 SV=2	18.1	30.41	277	0	25.163	3	2	0	1	3	1	1	23.553		22.319	24.901	22.565	22.954	0.283	0.487	2.32
281	O49485	D-3-phosphoglycerate dehydrogenase 1, chloroplastic	O49485	O49485	D-3-phosphoglycerate dehydrogenase 1, chloroplastic	PGDH1	>sp|O49485|SERA1_ARATH D-3-phosphoglycerate dehydrogenase 1, chloroplastic OS=Arabidopsis thaliana OX=3702 GN=PGDH1 PE=1 SV=1	5.3	63.324	603	0	19.407	3	1	1	2	3	3	3	25.421	24.953	25.91	25.146	25.668	26.115	0.683	0.813	1.16
283	O49607	Subtilisin-like protease SBT1.6	O49607	O49607		M4E13.40	>sp|O49607|SBT16_ARATH Subtilisin-like protease SBT1.6 OS=Arabidopsis thaliana OX=3702 GN=SBT1.6 PE=2 SV=1	4.7	81.045	764	0	26.876	3	1	0	2	2	1	3	21.758		22.392	20.969			0.0242	0.152	-1.97
310	O80800	Acyl carrier protein 2, mitochondrial	O80800	O80800	Acyl carrier protein 2, mitochondrial	MTACP2	>sp|O80800|ACPM2_ARATH Acyl carrier protein 2, mitochondrial OS=Arabidopsis thaliana OX=3702 GN=MTACP2 PE=1 SV=1	21.4	14.167	126	0	32.04	3	1	2	1	3	2	2	24.915	25.491	26.33	27.974	27.824	27.82	0.00262	0.0588	4.91	up
318	O81148	Proteasome subunit alpha type-4-A	O81148	O81148;F4JJE5	Proteasome subunit alpha type-4-A;Putative proteasome subunit alpha type-4-B	PAC1;PAC2	>sp|O81148|PSA4A_ARATH Proteasome subunit alpha type-4-A OS=Arabidopsis thaliana OX=3702 GN=PAC1 PE=1 SV=1	12.4	27.475	250	0	20.242	3	0	1	0	2	3	2		25.492		24.749	23.761	24.164	0.212	0.433	3.56
326	O82514	Adenylate kinase 4	O82514	O82514	Adenylate kinase 4	ADK1	>sp|O82514|KAD4_ARATH Adenylate kinase 4 OS=Arabidopsis thaliana OX=3702 GN=ADK1 PE=1 SV=2	11.8	26.932	246	0	78.074	3	0	1	1	3	1	2		22.304	22.731	24.728	23.491	23.744	0.0163	0.137	4.11
330	P0CJ47	Actin-3	P0CJ47	P0CJ47;P0CJ46	Actin-3;Actin-1	ACT3;ACT1	>sp|P0CJ47|ACT3_ARATH Actin-3 OS=Arabidopsis thaliana OX=3702 GN=ACT3 PE=1 SV=1	23.3	41.797	377	0	18.475	3	3	1	1	0	1	0	25.769	21.607	23.773		21.985		0.0311	0.17	-5.67
338	P23686	S-adenosylmethionine synthase 1	P23686	P23686;P17562	S-adenosylmethionine synthase 1;S-adenosylmethionine synthase 2	SAM1;SAM2	>sp|P23686|METK1_ARATH S-adenosylmethionine synthase 1 OS=Arabidopsis thaliana OX=3702 GN=SAM1 PE=1 SV=2	11.7	43.158	393	0	21.932	3	1	0	3	2	1	1	22.553		23.968	23.885	22.263	22.605	0.559	0.727	1.34
350	P25697	Phosphoribulokinase, chloroplastic	P25697	P25697	Phosphoribulokinase, chloroplastic		>sp|P25697|KPPR_ARATH Phosphoribulokinase, chloroplastic OS=Arabidopsis thaliana OX=3702 GN=At1g32060 PE=1 SV=1	9.6	44.463	395	0	29.462	3	0	0	3	3	2	2			23.863	25.228	22.779	23.506	0.106	0.307	4.11
366	P37702	Myrosinase 1	P37702	P37702	Myrosinase 1	TGG1	>sp|P37702|BGL38_ARATH Myrosinase 1 OS=Arabidopsis thaliana OX=3702 GN=TGG1 PE=1 SV=1	5	61.132	541	0	163.05	3	3	2	3	3	2	3	30.849	28.019	28.847	28.858	28.47	30.742	0.9	0.939	1.09
367	P38666	60S ribosomal protein L24-2	P38666	P38666;Q42347	60S ribosomal protein L24-2;60S ribosomal protein L24-1	RPL24B;RPL24A	>sp|P38666|RL242_ARATH 60S ribosomal protein L24-2 OS=Arabidopsis thaliana OX=3702 GN=RPL24B PE=1 SV=2	12.9	18.632	163	0	18.685	3	0	1	0	2	2	2				22.277	21.653	21.026	0.313	0.517	1.56		pa_up
370	P40941	ADP,ATP carrier protein 2, mitochondrial	P40941	P40941;P31167	ADP,ATP carrier protein 2, mitochondrial;ADP,ATP carrier protein 1, mitochondrial	AAC2;AAC1	>sp|P40941|ADT2_ARATH ADP,ATP carrier protein 2, mitochondrial OS=Arabidopsis thaliana OX=3702 GN=AAC2 PE=1 SV=2	7.5	41.745	385	0	21.613	3	1	2	0	3	3	2	24.065	26.147		29.25	26.535	27.133	0.0215	0.149	15.5
377	Q42522	Glutamate-1-semialdehyde 2,1-aminomutase 2, chloroplastic	Q42522	Q42522;P42799	Glutamate-1-semialdehyde 2,1-aminomutase 2, chloroplastic;Glutamate-1-semialdehyde 2,1-aminomutase 1, chloroplastic	GSA2;GSA1	>sp|Q42522|GSA2_ARATH Glutamate-1-semialdehyde 2,1-aminomutase 2, chloroplastic OS=Arabidopsis thaliana OX=3702 GN=GSA2 PE=1 SV=2	8.3	50.141	472	0	17.069	3	1	0	2	2	1	1			23.726	25.215	24.216	24.185	0.0183	0.14	6.35
386	P46645	Aspartate aminotransferase, cytoplasmic isozyme 1	P46645	P46645	Aspartate aminotransferase, cytoplasmic isozyme 1	ASP2	>sp|P46645|AAT2_ARATH Aspartate aminotransferase, cytoplasmic isozyme 1 OS=Arabidopsis thaliana OX=3702 GN=ASP2 PE=1 SV=2	10.6	44.266	405	0	24.35	3	1	1	2	3	2	2	22.904	23.137	23.286	25.081	23.66	23.851	0.0796	0.267	2.13
396	P49691	60S ribosomal protein L4-2	P49691	P49691	60S ribosomal protein L4-2	RPL4D	>sp|P49691|RL4B_ARATH 60S ribosomal protein L4-2 OS=Arabidopsis thaliana OX=3702 GN=RPL4D PE=1 SV=2	4.9	44.721	407	0	22.405	3	2	0	2	3	3	3	24.446		25.076	26.304	24.886	25.327	0.1	0.3	4
427	P93819	Malate dehydrogenase 1, cytoplasmic	P93819	P93819	Malate dehydrogenase, cytoplasmic 1		>sp|P93819|MDHC1_ARATH Malate dehydrogenase 1, cytoplasmic OS=Arabidopsis thaliana OX=3702 GN=MDH1 PE=1 SV=2	25.3	35.571	332	0	39.26	3	2	2	2	3	2	2	27.487	25.824	26.533	23.984	25.642	25.131	0.0345	0.177	-3.24
435	Q01908	ATP synthase gamma chain 1, chloroplastic	Q01908	Q01908	ATP synthase gamma chain 1, chloroplastic	ATPC1	>sp|Q01908|ATPG1_ARATH ATP synthase gamma chain 1, chloroplastic OS=Arabidopsis thaliana OX=3702 GN=ATPC1 PE=1 SV=1	10.2	40.911	373	0	86.864	3	1	2	3	3	3	3	23.574	24.104	25.092	25.205	25.098	25.411	0.106	0.307	1.97
436	Q02973	Em-like protein GEA6	Q02973	Q02973	Em-like protein GEA6	EM6	>sp|Q02973|EM6_ARATH Em-like protein GEA6 OS=Arabidopsis thaliana OX=3702 GN=EM6 PE=2 SV=1	28.3	9.9337	92	0	247.31	3	3	3	0	1	1	2	32.349	26.907		20.51	21.367	22.671	0.08	0.267	-35.9
457	Q38929	Isopentenyl-diphosphate Delta-isomerase I, chloroplastic	Q38929	Q38929;A0A1I9LM15;Q42553	Isopentenyl-diphosphate Delta-isomerase I, chloroplastic;Isopentenyl-diphosphate Delta-isomerase II, chloroplastic	IPP1;IPP2	>sp|Q38929|IDI1_ARATH Isopentenyl-diphosphate Delta-isomerase I, chloroplastic OS=Arabidopsis thaliana OX=3702 GN=IPP1 PE=1 SV=3	10.3	33.214	291	0	18.034	3	3	1	1	0	0	1	20.724	20.935	22.357			20.128	0.2	0.42	-1.62
480	Q42342	Cytochrome b5 isoform E	Q42342	Q42342	Cytochrome b5 isoform A	CYTB5-A	>sp|Q42342|CYB5E_ARATH Cytochrome b5 isoform E OS=Arabidopsis thaliana OX=3702 GN=CYTB5-E PE=1 SV=2	29.9	15.084	134	0	152.23	3	3	3	3	3	3	2	26.492	27.883	27.355	26.317	26.837	26.934	0.335	0.537	-1.46
482	Q42560	Aconitate hydratase 1	Q42560	Q42560	Aconitate hydratase 1	ACO1	>sp|Q42560|ACO1_ARATH Aconitate hydratase 1 OS=Arabidopsis thaliana OX=3702 GN=ACO1 PE=1 SV=2	3.8	98.151	898	0	18.063	3	2	1	2	3	1	1	23.08	24.832	21.747	24.076	22.885	21.232	0.635	0.782	-1.4
491	Q66GR0	Fasciclin-like arabinogalactan protein 17	Q66GR0	Q66GR0	Fasciclin-like arabinogalactan protein 17	FLA17	>sp|Q66GR0|FLA17_ARATH Fasciclin-like arabinogalactan protein 17 OS=Arabidopsis thaliana OX=3702 GN=FLA17 PE=2 SV=1	15.3	50.408	458	0	93.557	3	2	1	2	2	2	2	26.516	26.153	25.134	25.358	27.035	26.804	0.493	0.672	1.38
516	Q9SUU6	Uncharacterized protein AT4g32460	Q9SUU6	Q9SUU6;Q8LAR0		F8B4.160;At4g32460	>tr|Q9SUU6|Q9SUU6_ARATH Uncharacterized protein AT4g32460 OS=Arabidopsis thaliana OX=3702 GN=At4g32460 PE=4 SV=1	15.7	35.293	325	0	18.354	3	0	0	2	3	1	1			21.402	25.701	21.539	21.767	0.2	0.42	3.23
520	Q8LC68	NAP1-related protein 2	Q8LC68	Q8LC68;Q9CA59	NAP1-related protein 2;NAP1-related protein 1	NRP2;NRP1	>sp|Q8LC68|NRP2_ARATH NAP1-related protein 2 OS=Arabidopsis thaliana OX=3702 GN=NRP2 PE=1 SV=2	15.3	29.354	255	0	22.238	3	3	1	2	1	1	1	21.132	22.474	21.873	21.598	21.119	21.472	0.43	0.616	-1.35
533	Q8RW90	Fumarylacetoacetase	Q8RW90	Q8RW90		At1g12050	>sp|Q8RW90|FAH_ARATH Fumarylacetoacetase OS=Arabidopsis thaliana OX=3702 GN=FAH PE=1 SV=1	8.6	46.095	421	0	18.546	3	2	2	3	2	1	1	24.622	23.025	25.167	21.569	22.233	22.496	0.0126	0.119	-4.51
535	Q8RWM4	Beta-glucosidase-like protein	Q8RWM4	Q8RWM4		At5g20940	>tr|Q8RWM4|Q8RWM4_ARATH Beta-glucosidase-like protein OS=Arabidopsis thaliana OX=3702 GN=At5g20940 PE=2 SV=1	2.9	67.65	626	0	19.988	3	3	2	2	2	1	2	26.892	25.009	27.212	24.977	25.534	26.153	0.28	0.486	-1.76
536	Q8RWN9	Dihydrolipoyllysine-residue acetyltransferase component 2 of pyruvate dehydrogenase complex, mitochondrial	Q8RWN9	Q8RWN9	Dihydrolipoyllysine-residue acetyltransferase component 2 of pyruvate dehydrogenase complex, mitochondrial		>sp|Q8RWN9|ODP22_ARATH Dihydrolipoyllysine-residue acetyltransferase component 2 of pyruvate dehydrogenase complex, mitochondrial OS=Arabidopsis thaliana OX=3702 GN=At3g13930 PE=1 SV=2	4.5	58.467	539	0	18.973	3	0	0	2	3	2	0			22.923	26.013	22.17		0.275	0.486	2.8
550	Q8VYM4	30S ribosomal protein 2, chloroplastic	Q8VYM4	Q8VYM4		At3g52150	>sp|Q8VYM4|PSRP2_ARATH 30S ribosomal protein 2, chloroplastic OS=Arabidopsis thaliana OX=3702 GN=PSRP2 PE=2 SV=1	9.5	27.748	253	0	16.725	3	2	1	0	3	2	1	26.313	26.118		27.46	26.748	23.754	0.345	0.543	3.28
566	Q93VR3	GDP-mannose 3,5-epimerase	Q93VR3	Q93VR3	GDP-mannose 3,5-epimerase		>sp|Q93VR3|GME_ARATH GDP-mannose 3,5-epimerase OS=Arabidopsis thaliana OX=3702 GN=At5g28840 PE=1 SV=1	12.5	42.758	377	0	47.476	3	1	1	3	1	1	1	23.359	24.711	25.925	28.286	26.071	26.826	0.023	0.152	5.26
570	Q93WL3	ATP-dependent Clp protease ATP-binding subunit CLPT1, chloroplastic	Q93WL3	Q93WL3		At4g25370	>sp|Q93WL3|CLPT1_ARATH ATP-dependent Clp protease ATP-binding subunit CLPT1, chloroplastic OS=Arabidopsis thaliana OX=3702 GN=CLPT1 PE=1 SV=1	13.9	26.05	238	0	18.895	3	0	1	3	3	2	2		24.231	24.202	25.223	24.347	24.367	0.148	0.36	3.01
573	Q93XX5	PI-PLC X domain-containing protein At5g67130	Q93XX5	Q93XX5	PI-PLC X domain-containing protein At5g67130		>sp|Q93XX5|Y5713_ARATH PI-PLC X domain-containing protein At5g67130 OS=Arabidopsis thaliana OX=3702 GN=At5g67130 PE=1 SV=1	10.8	46.607	426	0	75.669	3	2	2	2	1	1	3	24.013	24.738	24.572	23.016	24.57	24.461	0.485	0.664	-1.34
577	Q93YR3	FAM10 family protein At4g22670	Q93YR3	Q93YR3	FAM10 family protein At4g22670		>sp|Q93YR3|F10AL_ARATH FAM10 family protein At4g22670 OS=Arabidopsis thaliana OX=3702 GN=At4g22670 PE=1 SV=1	15	46.621	441	0	27.007	3	1	1	1	3	0	2	23.414	24.455	24.212	24.214		24.757	0.44	0.627	-1.7
591	Q949U7	Peroxiredoxin-2E, chloroplastic	Q949U7	Q949U7	Peroxiredoxin-2E, chloroplastic	PRXIIE	>sp|Q949U7|PRX2E_ARATH Peroxiredoxin-2E, chloroplastic OS=Arabidopsis thaliana OX=3702 GN=PRXIIE PE=1 SV=2	17.1	24.684	234	0	27.081	3	1	1	2	3	1	1	21.921	22.62	24.355	25.375	23.821	23.317	0.181	0.403	2.31
596	Q94C86	Pectin lyase-like superfamily protein	Q94C86	Q94C86		At3g16850	>tr|Q94C86|Q94C86_ARATH Pectin lyase-like superfamily protein OS=Arabidopsis thaliana OX=3702 GN=At3g16850 PE=2 SV=1	7.9	49.124	455	0	27.942	3	3	2	3	2	3	2	25.954	24.894	25.311	25.537	26.185	26.397	0.239	0.459	1.57
599	Q94F20	At5g25460	Q94F20	Q94F20		At5g25460	>tr|Q94F20|Q94F20_ARATH At5g25460 OS=Arabidopsis thaliana OX=3702 GN=DGR2 PE=2 SV=1	16	39.978	369	0	17.909	3	0	0	1	2	2	1			25.042	25.519	24.797	25.257	0.0341	0.177	7.61
605	Q94K85	Cathepsin B-like protease 3	Q94K85	Q94K85		T15B16.17a:T15B16.17b	>sp|Q94K85|CATB3_ARATH Cathepsin B-like protease 3 OS=Arabidopsis thaliana OX=3702 GN=CATHB3 PE=1 SV=1	11.1	39.417	359	0	39.206	3	3	2	2	1	1	1	30.837	27.751	30.049	27.471	28.996	29.019	0.272	0.486	-2.07
607	Q94KE3	Pyruvate kinase	Q94KE3	Q94KE3;Q9SJQ0	Pyruvate kinase	At3g52990;At2g36580	>tr|Q94KE3|Q94KE3_ARATH Pyruvate kinase OS=Arabidopsis thaliana OX=3702 GN=At3g52990 PE=2 SV=1	7	57.495	527	0	50.256	3	0	0	1	3	2	3			24.039	24.919	24.807	24.75	0.0122	0.119	8.1
631	Q9C907	Glycerophosphodiester phosphodiesterase GDPD5	Q9C907	Q9C907		F1O17.12	>sp|Q9C907|GDPD5_ARATH Glycerophosphodiester phosphodiesterase GDPD5 OS=Arabidopsis thaliana OX=3702 GN=GDPD5 PE=2 SV=1	12.8	45.021	392	0	78.844	3	3	2	2	0	1	0	23.811	25.141	24.433		23.945		0.0248	0.153	-5.79
637	Q9CA23	Ubiquitin-fold modifier 1	Q9CA23	Q9CA23	Ubiquitin-fold modifier 1		>sp|Q9CA23|UFM1_ARATH Ubiquitin-fold modifier 1 OS=Arabidopsis thaliana OX=3702 GN=At1g77710 PE=3 SV=1	66.7	9.9284	93	0	41.203	3	0	1	1	3	3	2		20.624	21.911	25.372	24.453	23.781	0.000737	0.0328	10.9	up
639	Q9CAX7	Small nuclear ribonucleoprotein G	Q9CAX7	Q9CAX7;O82221	Probable small nuclear ribonucleoprotein G	F24K9.17	>tr|Q9CAX7|Q9CAX7_ARATH Small nuclear ribonucleoprotein G OS=Arabidopsis thaliana OX=3702 GN=F24K9.17 PE=2 SV=1	38	8.751	79	0	18.565	3	0	0	1	3	2	2			24.186	25.981	26.098	25.835	0.00243	0.0588	15.6	up
643	Q9FFA5	Remorin 1.4	Q9FFA5	Q9FFA5;A0A1P8BFC2		MRO11.3	>sp|Q9FFA5|RMR14_ARATH Remorin 1.4 OS=Arabidopsis thaliana OX=3702 GN=REM1.4 PE=2 SV=1	15.8	22.452	202	0	17.457	3	1	2	2	3	1	2	25.266	25.722	25.094	25.149	25.476	26.047	0.692	0.82	1.15
648	Q9FFN4	Beta-galactosidase 6	Q9FFN4	Q9FFN4	Beta-galactosidase 6	BGAL6	>sp|Q9FFN4|BGAL6_ARATH Beta-galactosidase 6 OS=Arabidopsis thaliana OX=3702 GN=BGAL6 PE=2 SV=1	7.2	79.758	718	0	27.311	3	1	0	3	2	2	2	22.688		23.544	22.791	22.745	23.028	0.51	0.687	1.35
652	Q9FGY1	Beta-D-xylosidase 1	Q9FGY1	Q9FGY1	Beta-D-xylosidase 1	BXL1	>sp|Q9FGY1|BXL1_ARATH Beta-D-xylosidase 1 OS=Arabidopsis thaliana OX=3702 GN=BXL1 PE=1 SV=1	5.3	83.523	774	0	25.561	3	1	1	2	3	2	2	24.229	24.461	22.986	24.308	24.196	23.892	0.671	0.803	1.18
662	Q9FJW4	NADH dehydrogenase [ubiquinone] iron-sulfur protein 4, mitochondrial	Q9FJW4	Q9FJW4	NADH dehydrogenase [ubiquinone] iron-sulfur protein 4, mitochondrial	FRO1	>sp|Q9FJW4|NDUS4_ARATH NADH dehydrogenase [ubiquinone] iron-sulfur protein 4, mitochondrial OS=Arabidopsis thaliana OX=3702 GN=FRO1 PE=1 SV=1	11	17.134	154	0	16.906	3	0	0	3	3	3	3			24.482	26.574	23.601	24.96	0.0351	0.178	7.46
666	Q9FKW6	Ferredoxin--NADP reductase, leaf isozyme 1, chloroplastic	Q9FKW6	Q9FKW6;F4JZ46	Ferredoxin--NADP reductase, leaf isozyme 1, chloroplastic	LFNR1;FNR1	>sp|Q9FKW6|FNRL1_ARATH Ferredoxin--NADP reductase, leaf isozyme 1, chloroplastic OS=Arabidopsis thaliana OX=3702 GN=LFNR1 PE=1 SV=1	12.5	40.326	360	0	64.282	3	3	2	3	2	2	1	25.982	24.91	25.945	24.647	25.035	25.566	0.346	0.544	-1.44
668	Q9FLC0	Peroxidase 52	Q9FLC0	Q9FLC0	Peroxidase 52	PER52	>sp|Q9FLC0|PER52_ARATH Peroxidase 52 OS=Arabidopsis thaliana OX=3702 GN=PER52 PE=2 SV=1	14.8	34.215	324	0	185.82	3	3	2	3	3	2	2	24.838	24.148	24.543	24.839	24.458	23.866	0.809	0.891	-1.09
671	Q9FM96	Glucosidase 2 subunit beta	Q9FM96	Q9FM96	Glucosidase 2 subunit beta	PSL4	>sp|Q9FM96|PSL4_ARATH Glucosidase 2 subunit beta OS=Arabidopsis thaliana OX=3702 GN=PSL4 PE=2 SV=1	4.9	73.213	647	0	18.421	3	1	0	1	3	1	2	22.197		22.406	23.053	23.486	22.869	0.0509	0.212	2.25
687	Q9FWA3	6-phosphogluconate dehydrogenase, decarboxylating 2	Q9FWA3	Q9FWA3	6-phosphogluconate dehydrogenase, decarboxylating 3		>sp|Q9FWA3|6PGD2_ARATH 6-phosphogluconate dehydrogenase, decarboxylating 2 OS=Arabidopsis thaliana OX=3702 GN=PGD2 PE=1 SV=1	9.5	53.577	486	0	38.763	3	0	1	2	3	2	2		21.891	23.772	23.249	22.922	23.143	0.248	0.469	1.98
692	Q9FXA2	Polyadenylate-binding protein 8	Q9FXA2	Q9FXA2	Polyadenylate-binding protein 8	PAB8	>sp|Q9FXA2|PABP8_ARATH Polyadenylate-binding protein 8 OS=Arabidopsis thaliana OX=3702 GN=PAB8 PE=1 SV=1	9.2	72.779	671	0	115.72	3	0	0	3	2	1	2			23.16	23.94	23.401	23.185	0.0376	0.186	3.92
709	Q9LF46	2-hydroxyacyl-CoA lyase	Q9LF46	Q9LF46	2-hydroxyacyl-CoA lyase	HACL	>sp|Q9LF46|HACL_ARATH 2-hydroxyacyl-CoA lyase OS=Arabidopsis thaliana OX=3702 GN=HACL PE=1 SV=1	7.3	61.47	572	0	21.511	3	1	0	1	2	2	1				22.653	21.524	21.753	0.113	0.319	2.49		pa_up
727	Q9LMG7	Probable inactive purple acid phosphatase 2	Q9LMG7	Q9LMG7	Probable inactive purple acid phosphatase 2	PAP2	>sp|Q9LMG7|PPA2_ARATH Probable inactive purple acid phosphatase 2 OS=Arabidopsis thaliana OX=3702 GN=PAP2 PE=2 SV=1	5.3	73.716	656	0	50.145	3	2	3	3	2	0	2	25.99	26.738	25.352	23.581		25.01	0.0244	0.152	-7.56
733	Q9LR64	Photosystem II repair protein PSB27-H1, chloroplastic	Q9LR64	Q9LR64	Photosystem II repair protein PSB27-H1, chloroplastic	PSB27-1	>sp|Q9LR64|PB27A_ARATH Photosystem II repair protein PSB27-H1, chloroplastic OS=Arabidopsis thaliana OX=3702 GN=PSB27-1 PE=1 SV=1	18.4	18.834	174	0	41.067	3	1	2	3	3	3	3	24.603	25.1	25.953	25.9	26.05	26.448	0.121	0.326	1.88
746	Q9LU14	GDSL esterase/lipase APG	Q9LU14	Q9LU14	GDSL esterase/lipase APG	APG	>sp|Q9LU14|APG2_ARATH GDSL esterase/lipase APG OS=Arabidopsis thaliana OX=3702 GN=APG PE=2 SV=1	12.7	38.199	353	0	33.686	3	2	1	3	1	2	2	22.197		22.085	22.007	22.466	22.87	0.234	0.457	1.6
749	Q9LV33	Beta-glucosidase 44	Q9LV33	Q9LV33;A0A1I9LMX9;A0A1I9LMY0;A0A1I9LMX6;Q9LV34	Beta-glucosidase 44;Beta-glucosidase 43	BGLU44;BGLU43	>sp|Q9LV33|BGL44_ARATH Beta-glucosidase 44 OS=Arabidopsis thaliana OX=3702 GN=BGLU44 PE=2 SV=1	9	58.983	512	0	43.055	3	3	0	3	1	1	2	22.68		23.152	21.449	21.178	21.645	0.34	0.541	-1.83
767	Q9LZ06	Glutathione S-transferase L3	Q9LZ06	Q9LZ06	Glutathione S-transferase L3	GSTL3	>sp|Q9LZ06|GSTL3_ARATH Glutathione S-transferase L3 OS=Arabidopsis thaliana OX=3702 GN=GSTL3 PE=2 SV=1	17.9	27.09	235	0	33.69	3	3	2	2	3	2	2	23.004	24.591	23.152	22.732	22.439	22.326	0.0947	0.295	-2.12
773	Q9LZJ2	AT3g62730/F26K9_160	Q9LZJ2	Q9LZJ2;A0A1I9LR66		F26K9_160	>tr|Q9LZJ2|Q9LZJ2_ARATH AT3g62730/F26K9_160 OS=Arabidopsis thaliana OX=3702 GN=F26K9_160 PE=2 SV=1	13.2	34.731	317	0	244.47	3	2	2	2	3	2	3	25.954	26.848	26.276	27.073	27.423	27.529	0.0724	0.258	1.98
787	Q9M9K1	Probable 2,3-bisphosphoglycerate-independent phosphoglycerate mutase 2	Q9M9K1	Q9M9K1	Probable 2,3-bisphosphoglycerate-independent phosphoglycerate mutase 2		>sp|Q9M9K1|PMG2_ARATH Probable 2,3-bisphosphoglycerate-independent phosphoglycerate mutase 2 OS=Arabidopsis thaliana OX=3702 GN=At3g08590 PE=1 SV=1	8.8	60.763	560	0	40.266	3	2	1	2	1	0	0	23.774	23.244	23.464				0.000679	0.032	-5.97	down	pa_down
794	Q9S831	Photosystem I reaction center subunit IV A, chloroplastic	Q9S831	Q9S831;Q9S714	Photosystem I reaction center subunit IV A, chloroplastic;Photosystem I reaction center subunit IV B, chloroplastic	PSAE1;PSAE2	>sp|Q9S831|PSAE1_ARATH Photosystem I reaction center subunit IV A, chloroplastic OS=Arabidopsis thaliana OX=3702 GN=PSAE1 PE=1 SV=1	21	14.967	143	0	45.843	3	3	3	3	3	3	3	28.22	28.76	28.995	29.41	28.827	29.363	0.284	0.487	1.46
795	Q9S841	Oxygen-evolving enhancer protein 1-2, chloroplastic	Q9S841	Q9S841	Oxygen-evolving enhancer protein 1-2, chloroplastic	PSBO2	>sp|Q9S841|PSBO2_ARATH Oxygen-evolving enhancer protein 1-2, chloroplastic OS=Arabidopsis thaliana OX=3702 GN=PSBO2 PE=1 SV=1	34.7	35.019	331	0	44.441	3	1	0	2	3	1	3	23.105		25.076	26.028	23.536	24.524	0.216	0.439	2.89
799	Q9SCV8	Beta-galactosidase 4	Q9SCV8	Q9SCV8	Beta-galactosidase 4	BGAL4	>sp|Q9SCV8|BGAL4_ARATH Beta-galactosidase 4 OS=Arabidopsis thaliana OX=3702 GN=BGAL4 PE=1 SV=1	6.1	80.59	724	0	26.436	3	1	0	3	2	2	3	22.67		23.602	22.221	22.021	22.71	0.808	0.891	-1.13
804	Q9SEH3	Ras-related protein RABD2c	Q9SEH3	Q9SEH3	Ras-related protein RABD2c	RABD2C	>sp|Q9SEH3|RAD2C_ARATH Ras-related protein RABD2c OS=Arabidopsis thaliana OX=3702 GN=RABD2C PE=1 SV=1	20.3	22.318	202	0	58.984	3	2	2	2	3	3	2		25.61	26.527	26.429	26.948	26.693	0.122	0.326	5.32
820	Q9SID0	Probable fructokinase-1	Q9SID0	Q9SID0;Q9LNE3	Probable fructokinase-1;Probable fructokinase-2		>sp|Q9SID0|SCRK1_ARATH Probable fructokinase-1 OS=Arabidopsis thaliana OX=3702 GN=At2g31390 PE=2 SV=1	16.6	35.275	325	0	23.33	3	3	1	2	2	2	1	24.618	24.291	24.245	24.232	23.966	24.056	0.505	0.682	-1.23
830	Q9SJQ9	Fructose-bisphosphate aldolase 6, cytosolic	Q9SJQ9	Q9SJQ9;B3H6D7		At2g36460	>sp|Q9SJQ9|ALFC6_ARATH Fructose-bisphosphate aldolase 6, cytosolic OS=Arabidopsis thaliana OX=3702 GN=FBA6 PE=1 SV=1	29.6	38.386	358	0	24.194	3	1	2	2	3	2	3	23.612	25.56	26.009	26.841	26.512	26.154	0.0759	0.267	2.72
850	Q9SRG3	Protein disulfide isomerase-like 1-2	Q9SRG3	Q9SRG3	Protein disulfide isomerase-like 1-2	PDIL1-2	>sp|Q9SRG3|PDI12_ARATH Protein disulfide isomerase-like 1-2 OS=Arabidopsis thaliana OX=3702 GN=PDIL1-2 PE=2 SV=1	5.7	56.364	508	0	18.179	3	2	3	3	3	2	2	25.663	26.109	25.319	26.232	25.53	25.227	0.947	0.971	-1.02
866	Q9SU13	Fasciclin-like arabinogalactan protein 2	Q9SU13	Q9SU13	Fasciclin-like arabinogalactan protein 2	FLA2	>sp|Q9SU13|FLA2_ARATH Fasciclin-like arabinogalactan protein 2 OS=Arabidopsis thaliana OX=3702 GN=FLA2 PE=2 SV=1	8.4	43.448	403	0	52.163	3	3	2	3	3	3	3	27.702	27.809	27.786	27.882	28.583	28.261	0.315	0.518	1.39
871	Q9SU83	Alkaline-phosphatase-like family protein	Q9SU83	Q9SU83		T16L4.190	>tr|Q9SU83|Q9SU83_ARATH Alkaline-phosphatase-like family protein OS=Arabidopsis thaliana OX=3702 GN=At4g29680 PE=2 SV=1	6.2	54.678	496	0	18.999	3	3	3	3	3	3	2	25.804	25.498	25.166	23.882	25.28	24.768	0.153	0.364	-1.8
877	Q9SUS0	Endoglucanase 20	Q9SUS0	Q9SUS0	Endoglucanase 20		>sp|Q9SUS0|GUN20_ARATH Endoglucanase 20 OS=Arabidopsis thaliana OX=3702 GN=At4g23560 PE=2 SV=1	8.8	52.449	479	0	255.35	3	3	3	2	1	3	2	27.81	27.701	23.069	24.162	26.525	24.297	0.402	0.591	-2.3
879	Q9SVG4	Berberine bridge enzyme-like 19	Q9SVG4	Q9SVG4	Reticuline oxidase-like protein		>sp|Q9SVG4|RETOL_ARATH Berberine bridge enzyme-like 19 OS=Arabidopsis thaliana OX=3702 GN=At4g20830 PE=1 SV=2	3.5	63.558	570	0	18.059	3	3	2	3	1	0	1	25.346	25.29	23.137	21.206		22.129	0.00296	0.0609	-9.26	down
880	Q9SVM4	Serine hydroxymethyltransferase 5	Q9SVM4	Q9SVM4	Serine hydroxymethyltransferase 5	SHM5	>sp|Q9SVM4|GLYC5_ARATH Serine hydroxymethyltransferase 5 OS=Arabidopsis thaliana OX=3702 GN=SHM5 PE=3 SV=1	5.7	52.261	470	0	18.804	3	1	3	2	3	1	1	23.383	22.899	25.631	24.594	24.971	24.56	0.359	0.556	1.67
888	Q9SZ54	Putative glutathione peroxidase 7, chloroplastic	Q9SZ54	Q9SZ54	Putative glutathione peroxidase 7, chloroplastic	GPX7	>sp|Q9SZ54|GPX7_ARATH Putative glutathione peroxidase 7, chloroplastic OS=Arabidopsis thaliana OX=3702 GN=GPX7 PE=3 SV=2	13.7	25.774	233	0	17.599	3	1	1	2	3	1	2	25.756	24.921	26.265	26.252	25.918	25.73	0.556	0.727	1.25
905	Q9XGX9	Mitochondrial import inner membrane translocase subunit TIM9	Q9XGX9	Q9XGX9	Mitochondrial import inner membrane translocase subunit TIM9	TIM9	>sp|Q9XGX9|TIM9_ARATH Mitochondrial import inner membrane translocase subunit TIM9 OS=Arabidopsis thaliana OX=3702 GN=TIM9 PE=1 SV=2	40.9	10.715	93	0	43.597	3	0	0	3	3	3	3			26.229	27.308	27.092	27.478	0.0114	0.119	24
907	Q9XI10	DPP6 N-terminal domain-like protein	Q9XI10	Q9XI10		F8K7.10	>tr|Q9XI10|Q9XI10_ARATH DPP6 N-terminal domain-like protein OS=Arabidopsis thaliana OX=3702 GN=At1g21680 PE=2 SV=1	3.5	78.441	706	0	24.782	3	2	2	3	0	2	2	26.208	27.165	25.822		22.801	23.433	0.00172	0.0553	-16.4	down
909	Q9XI36	Methyl-CpG-binding domain-containing protein 10	Q9XI36	Q9XI36;Q9LW00	Methyl-CpG-binding domain-containing protein 10;Methyl-CpG-binding domain-containing protein 11	MBD10;MBD11	>sp|Q9XI36|MBD10_ARATH Methyl-CpG-binding domain-containing protein 10 OS=Arabidopsis thaliana OX=3702 GN=MBD10 PE=1 SV=1	7.3	42.357	384	0	39.678	3	2	1	1	3	3	3	23.737	24.865	25.511	25.35	25.387	25.215	0.313	0.517	1.53
915	Q9ZQX4	V-type proton ATPase subunit F	Q9ZQX4	Q9ZQX4	V-type proton ATPase subunit F	VHA-F	>sp|Q9ZQX4|VATF_ARATH V-type proton ATPase subunit F OS=Arabidopsis thaliana OX=3702 GN=VHA-F PE=2 SV=1	41.4	14.259	128	0	41.978	3	1	0	2	3	3	3	25.358		23.226	26.757	23.653	23.705	0.274	0.486	2.72
933	Q9ZVS4	Eukaryotic aspartyl protease family protein	Q9ZVS4	Q9ZVS4		F15K9.17	>tr|Q9ZVS4|Q9ZVS4_ARATH Eukaryotic aspartyl protease family protein OS=Arabidopsis thaliana OX=3702 GN=F15K9.17 PE=2 SV=1	5.1	45.717	433	0	323.31	3	3	2	3	3	3	3	29.773	32.762	29.733	31.078	30.95	30.548	0.908	0.942	1.07
13	A0A1I9LPN8	Alpha-L-arabinofuranosidase 1	A0A1I9LPN8	A0A1I9LPN8;Q9SG80	Alpha-L-arabinofuranosidase 1	ASD1	>tr|A0A1I9LPN8|A0A1I9LPN8_ARATH Alpha-L-arabinofuranosidase 1 OS=Arabidopsis thaliana OX=3702 GN=ASD1 PE=4 SV=1	3.3	77.329	697	0	11.749	2	2	1	2	0	1	1	23.086	24.117	23.914		22.022	22.638	0.0201	0.145	-3.77
15	A0A1I9LQE0	ATP-dependent caseinolytic (Clp) protease/crotonase family protein	A0A1I9LQE0	A0A1I9LQE0;Q9LK08;A0A1I9LQE2;A0A1I9LQD9;A0A1I9LQE1	3-hydroxyisobutyryl-CoA hydrolase-like protein 4, mitochondrial		>tr|A0A1I9LQE0|A0A1I9LQE0_ARATH ATP-dependent caseinolytic (Clp) protease/crotonase family protein OS=Arabidopsis thaliana OX=3702 GN=At3g24360 PE=3 SV=1	6.7	37.816	344	0	14.405	2	1	2	2	0	0	1	23.138	24.829	22.833			23.185	0.0503	0.211	-3.71
18	A0A1I9LRM8	Pectinesterase	A0A1I9LRM8	A0A1I9LRM8;Q9M3B0	Probable pectinesterase/pectinesterase inhibitor 34;Pectinesterase inhibitor 34;Pectinesterase 34	PME34	>tr|A0A1I9LRM8|A0A1I9LRM8_ARATH Pectinesterase OS=Arabidopsis thaliana OX=3702 GN=At3g49220 PE=3 SV=1	5	70.663	643	0	12.309	2	1	0	2	0	0	0	22.831		23.502				0.0676	0.249	-3.2		pa_down
26	A0A1I9LTV8	Beta glucosidase 8	A0A1I9LTV8	A0A1I9LTV8;A0A1I9LTV7;A0A1I9LTV4;A0A1I9LTV6;Q67XN2;A0A1I9LTV2;A0A1P8B7T6;Q8RXN9;Q9STP4;Q93ZI4	Beta-glucosidase 8;Putative beta-glucosidase 5;Beta-glucosidase 9;Beta-glucosidase 10	BGLU8;BGLU5;BGLU9;BGLU10	>tr|A0A1I9LTV8|A0A1I9LTV8_ARATH Beta glucosidase 8 OS=Arabidopsis thaliana OX=3702 GN=BGLU8 PE=3 SV=1	6.5	41.725	369	0	56.828	2	2	2	2	1	1	1	23.794	26.634	24.83	21.422	22.839	23.292	0.0181	0.14	-5.93
34	A0A1P8AQT8	Xyloglucan endotransglucosylase/hydrolase	A0A1P8AQT8	A0A1P8AQT8;Q9M0D2;O80803;Q9M0D1	Probable xyloglucan endotransglucosylase/hydrolase protein 18;Probable xyloglucan endotransglucosylase/hydrolase protein 17;Probable xyloglucan endotransglucosylase/hydrolase protein 19	XTH18;XTH17;XTH19	>tr|A0A1P8AQT8|A0A1P8AQT8_ARATH Xyloglucan endotransglucosylase/hydrolase OS=Arabidopsis thaliana OX=3702 GN=XTH17 PE=3 SV=1	4.6	34.626	304	0	12.089	2	1	0	2	2	2	1	19.796		20.274	21.014	20.431	20.605	0.358	0.556	1.25
35	A0A1P8AQY3	SHV3-like 2	A0A1P8AQY3	A0A1P8AQY3;F4HQ30;Q7Y208;A0A1P8AWC0;D7SFH9;A0A1P8AWH4;A0A1P8AWB8;Q9SZ11	Probable glycerophosphoryl diester phosphodiesterase 3;Probable glycerophosphoryl diester phosphodiesterase 2	SVL2;GPDL3;SNC4;GPDL2	>tr|A0A1P8AQY3|A0A1P8AQY3_ARATH SHV3-like 2 OS=Arabidopsis thaliana OX=3702 GN=SVL2 PE=4 SV=1	3.9	62.234	569	0	16.688	2	2	1	2	2	2	2	24.277	25.623	23.096	23.33	22.479	23.022	0.0873	0.283	-2.62
41	A0A1P8ATL2	Chloroplast RNA binding protein	A0A1P8ATL2	A0A1P8ATL2;Q9SA52	Chloroplast stem-loop binding protein of 41 kDa b, chloroplastic	CSP41B	>tr|A0A1P8ATL2|A0A1P8ATL2_ARATH Chloroplast RNA binding protein OS=Arabidopsis thaliana OX=3702 GN=CRB PE=4 SV=1	3.7	43.266	379	0	13.29	2	0	0	1	2	1	2				23.449		23.748	0.0106	0.119	3.82		pa_up
58	A0A1P8B252	Peptidylprolyl isomerase	A0A1P8B252	A0A1P8B252;O22870	Peptidyl-prolyl cis-trans isomerase FKBP16-3, chloroplastic	FKBP16-3	>tr|A0A1P8B252|A0A1P8B252_ARATH Peptidylprolyl isomerase OS=Arabidopsis thaliana OX=3702 GN=At2g43560 PE=4 SV=1	12.6	17.632	167	0	14.312	2	1	1	1	2	2	2	24.106	20.3	23.195	24.439	23.548	24.68	0.125	0.333	3.22
68	A0A1P8B665	Aminopeptidase P1	A0A1P8B665	A0A1P8B665;F4JQH3;A0A1P8B667		APP1	>tr|A0A1P8B665|A0A1P8B665_ARATH Aminopeptidase P1 OS=Arabidopsis thaliana OX=3702 GN=APP1 PE=1 SV=1	3.4	71.696	641	0	12.819	2	1	2	1	1	1	1	23.803	21.892	22.635	21.146	22.188	22.039	0.16	0.373	-1.98
71	A0A1P8B8J7	Thylakoid rhodanese-like protein	A0A1P8B8J7	A0A1P8B8J7;Q9M158	Rhodanese-like domain-containing protein 4, chloroplastic	STR4	>tr|A0A1P8B8J7|A0A1P8B8J7_ARATH Thylakoid rhodanese-like protein OS=Arabidopsis thaliana OX=3702 GN=TROL PE=4 SV=1	5.1	54.468	507	0	170.08	2	2	1	2	2	2	1	23.64	23.189	24.11	23.283	23.342	23.464	0.557	0.727	-1.22
75	A0A1P8B9N1	Formate dehydrogenase, mitochondrial	A0A1P8B9N1	A0A1P8B9N1;A0A1P8B9L1;Q9S7E4	Formate dehydrogenase, mitochondrial	FDH1	>tr|A0A1P8B9N1|A0A1P8B9N1_ARATH Formate dehydrogenase, mitochondrial OS=Arabidopsis thaliana OX=3702 GN=FDH PE=3 SV=1	5	39.63	358	0	11.728	2	1	1	1	2	1	2	22.711	25.102	22.336	26.488	24.444	24.855	0.0708	0.255	3.68
85	A0A1P8BD74	2-cysteine peroxiredoxin B	A0A1P8BD74	A0A1P8BD74;Q9C5R8	2-Cys peroxiredoxin BAS1-like, chloroplastic		>tr|A0A1P8BD74|A0A1P8BD74_ARATH 2-cysteine peroxiredoxin B OS=Arabidopsis thaliana OX=3702 GN=2-Cys Prx B PE=4 SV=1	27.8	26.711	245	0	47.282	2	2	2	2	2	2	1	27.309	26.584	25.953	25.931	26.337	26.347	0.451	0.638	-1.33
94	A0A1R7T3A4	Zincin-like metalloproteases family protein	A0A1R7T3A4	A0A1R7T3A4;Q949P2;Q94AM1	Probable cytosolic oligopeptidase A;Organellar oligopeptidase A, chloroplastic/mitochondrial	CYOP;OOP	>tr|A0A1R7T3A4|A0A1R7T3A4_ARATH Zincin-like metalloproteases family protein OS=Arabidopsis thaliana OX=3702 GN=OOP PE=3 SV=1	3.1	90.368	805	0	34.667	2	2	1	2	0	0	0	23.285	23.092	21.339				0.12	0.326	-3.56		pa_down
100	F4HQD5	Heat shock protein 70 (Hsp 70) family protein	F4HQD5	F4HQD5;A0A2H1ZEG9;Q9S7C0;F4HQD4	Heat shock 70 kDa protein 14;Heat shock 70 kDa protein 15	At1g79920;HSP70-14;HSP70-15	>tr|F4HQD5|F4HQD5_ARATH Heat shock protein 70 (Hsp 70) family protein OS=Arabidopsis thaliana OX=3702 GN=Hsp70-15 PE=1 SV=2	3.8	81.775	736	0	19.882	2	1	0	2	2	2	2	24.522		23.954	25.403	24.854	24.661	0.0796	0.267	3.66
104	A7WM73	Beta-hexosaminidase 1	A7WM73	A7WM73	Beta-hexosaminidase 1	HEXO1	>sp|A7WM73|HEXO1_ARATH Beta-hexosaminidase 1 OS=Arabidopsis thaliana OX=3702 GN=HEXO1 PE=1 SV=1	3.9	61.229	541	0.0015773	11.298	2	1	2	1	2	0	1	23.873	22.776	18.286	22.872		23.278	0.718	0.84	1.49
109	A8MR12	Mov34/MPN/PAD-1 family protein	A8MR12	A8MR12;Q9LT08	26S proteasome non-ATPase regulatory subunit 14 homolog	At5g23540;RPN11	>tr|A8MR12|A8MR12_ARATH Mov34/MPN/PAD-1 family protein OS=Arabidopsis thaliana OX=3702 GN=MQM1.19 PE=4 SV=1	7.7	29.207	259	0	12.145	2	0	1	1	2	1	1		23.676	23.466	24.943	23.935	23.762	0.103	0.302	3.12
117	A8MS03	Ribosomal protein S6	A8MS03	A8MS03;O48549;F4KGU2;P51430	40S ribosomal protein S6-1;40S ribosomal protein S6-2	RPS6;RPS6A;EMB3010;RPS6B	>tr|A8MS03|A8MS03_ARATH Ribosomal protein S6 OS=Arabidopsis thaliana OX=3702 GN=RPS6 PE=1 SV=1	11.2	21.394	188	0	12.783	2	1	0	2	2	2	2	22.292		22.133	25.043	24.197	25.641	0.000867	0.0363	9.19	up
119	Q93Z49	AT5g64130/MHJ24_11	Q93Z49	Q93Z49;A8MS32		At5g64130	>tr|Q93Z49|Q93Z49_ARATH AT5g64130/MHJ24_11 OS=Arabidopsis thaliana OX=3702 GN=MHJ24.11 PE=1 SV=1	18.3	12.299	115	0	12.49	2	0	1	1	2	1	1		22.401	21.285	22.526	21.834	22.455	0.246	0.466	1.62
126	B3H5D9	Expansin	B3H5D9	B3H5D9;F4I266;C0Z241;Q9C554	Expansin-A1	EXPA1	>tr|B3H5D9|B3H5D9_ARATH Expansin OS=Arabidopsis thaliana OX=3702 GN=EXPA1 PE=3 SV=2	7.7	23.448	220	0.0015337	10.946	2	0	0	1	2	0	1			24.422	26.628		24.112	0.279	0.486	3.21
132	B3H746	Peptidylprolyl isomerase	B3H746	B3H746;Q38931	Peptidyl-prolyl cis-trans isomerase FKBP62	ROF1;FKBP62	>tr|B3H746|B3H746_ARATH Peptidylprolyl isomerase OS=Arabidopsis thaliana OX=3702 GN=ROF1 PE=1 SV=1	4.6	62.911	562	0	21.511	2	1	0	2	2	2	2	23.869		24.136	24.209	23.86	24.179	0.31	0.514	2.03
133	B3H749	Inositol-1-monophosphatase	B3H749	B3H749;F4IYH1;Q9M8S8	Inositol-phosphate phosphatase	VTC4	>tr|B3H749|B3H749_ARATH Inositol-1-monophosphatase OS=Arabidopsis thaliana OX=3702 GN=VTC4 PE=3 SV=1	13.8	28.806	268	0	20.419	2	2	0	1	2	2	2	23.191		22.656	22.7	23.148	23.256	0.259	0.473	1.67
141	B9DH97	AT2G33120 protein	B9DH97	B9DH97;Q9ZTW3;P47192;Q6AWV9;F4J7T4;F4IVQ2;A0A1P8AS81;Q9MAS5;O48850	Vesicle-associated membrane protein 721;Vesicle-associated membrane protein 722;Putative vesicle-associated membrane protein 726;Vesicle-associated membrane protein 725	SAR1;VAMP721;VAMP722;VAMP728;VAMP726;VAMP725	>tr|B9DH97|B9DH97_ARATH AT2G33120 protein OS=Arabidopsis thaliana OX=3702 GN=SAR1 PE=2 SV=1	9.2	25.812	229	0	11.969	2	1	2	2	1	2	1		21.221	21.821	22.536	22.881	23.292	0.0161	0.137	3.16
142	C0Z2L8	AT1G09640 protein	C0Z2L8	C0Z2L8;O04487;Q9FVT2	Probable elongation factor 1-gamma 1;Probable elongation factor 1-gamma 2	At1g09640	>tr|C0Z2L8|C0Z2L8_ARATH AT1G09640 protein OS=Arabidopsis thaliana OX=3702 GN=At1g09640 PE=1 SV=1	10.6	29.832	265	0	34.628	2	2	2	2	2	2	2	22.271	23.819	23.562	25.291	24.16	24.179	0.0646	0.242	2.51
150	F4I1C1	General regulatory factor 10	F4I1C1	F4I1C1;P48347;F4IA59;Q9S9Z8	14-3-3-like protein GF14 epsilon;14-3-3-like protein GF14 omicron	GRF10;GRF13;GRF11	>tr|F4I1C1|F4I1C1_ARATH General regulatory factor 10 OS=Arabidopsis thaliana OX=3702 GN=GRF10 PE=3 SV=1	6	28.568	251	0.0015974	11.395	2	1	1	1	2	0	1	23.957	23.903	24.005	24.658		23.905	0.398	0.589	-1.76
164	F4IHK9	Cold, circadian rhythm, and rna binding 2	F4IHK9	F4IHK9;Q03250	Glycine-rich RNA-binding protein 7	CCR2;RBG7	>tr|F4IHK9|F4IHK9_ARATH Cold, circadian rhythm, and rna binding 2 OS=Arabidopsis thaliana OX=3702 GN=GRP7 PE=1 SV=1	14.5	15.548	159	0	17.601	2	1	2	1	1	2	2	26.191	26.572	27.064	27.411	26.881	26.808	0.4	0.589	1.34
167	F4IMR0	EMBRYO DEFECTIVE 3147	F4IMR0	F4IMR0;Q8RU07		At2g30200	>tr|F4IMR0|F4IMR0_ARATH EMBRYO DEFECTIVE 3147 OS=Arabidopsis thaliana OX=3702 GN=EMB3147 PE=4 SV=1	7.6	38.98	369	0	21.049	2	1	1	1	1	1	1		23.825	22.719	23.82	22.796	22.052	0.637	0.782	1.39
169	F4IP53	General regulatory factor 9	F4IP53	F4IP53;F4IP55;Q96299	14-3-3-like protein GF14 mu	GRF9	>tr|F4IP53|F4IP53_ARATH General regulatory factor 9 OS=Arabidopsis thaliana OX=3702 GN=GRF9 PE=3 SV=1	10.7	29.463	262	0	13.155	2	1	1	1	2	1	2	24.172	23.753	25.007	23.437	24.464	24.544	0.781	0.877	-1.12
172	F4ISS2	Lactoylglutathione lyase / glyoxalase I family protein	F4ISS2	F4ISS2;Q9SKZ0		At2g32090	>tr|F4ISS2|F4ISS2_ARATH Lactoylglutathione lyase / glyoxalase I family protein OS=Arabidopsis thaliana OX=3702 GN=At2g32090 PE=4 SV=1	21.2	12.521	113	0	14.75	2	2	2	2	2	2	2	26.225	25.558	25.141	25.609	24.58	24.929	0.288	0.49	-1.52
174	F4IT63	NEP-interacting protein (DUF239)	F4IT63	F4IT63		At2g44220	>tr|F4IT63|F4IT63_ARATH NEP-interacting protein (DUF239) OS=Arabidopsis thaliana OX=3702 GN=At2g44220 PE=4 SV=1	4.5	45.968	403	0	13.524	2	1	2	2	2	2	2	28.354	27.073	27.875	26.466	26.824	26.728	0.0645	0.242	-2.14
179	F4IW47	Transketolase-2, chloroplastic	F4IW47	F4IW47	Transketolase-2, chloroplastic	TKL-2	>sp|F4IW47|TKTC2_ARATH Transketolase-2, chloroplastic OS=Arabidopsis thaliana OX=3702 GN=TKL-2 PE=1 SV=1	5	79.921	741	0	12.119	2	0	0	2	2	2	2			23.392	24.013	23.006	23.655	0.049	0.21	3.45
183	F4J1V2	DNAJ homologue 3	F4J1V2	F4J1V2;P42825;Q94AW8	Chaperone protein dnaJ 2;Chaperone protein dnaJ 3	ATJ3;ATJ2	>tr|F4J1V2|F4J1V2_ARATH DNAJ homologue 3 OS=Arabidopsis thaliana OX=3702 GN=J3 PE=4 SV=1	7	37.674	343	0.0015267	10.879	2	0	0	0	2	0	1				23.008		20.181	0.394	0.588	1.33		pa_up
184	F4J270	Probable glucan endo-1,3-beta-glucosidase BG3	F4J270	F4J270		BG3	>sp|F4J270|BG3_ARATH Probable glucan endo-1,3-beta-glucosidase BG3 OS=Arabidopsis thaliana OX=3702 GN=BG3 PE=2 SV=1	5.6	37.631	341	0	61.075	2	2	2	2	2	2	2	28.75	25.972	28.618	29.245	27.004	28.741	0.573	0.733	1.46
188	F4J504	Superoxide dismutase	F4J504	F4J504;O81235	Superoxide dismutase;Superoxide dismutase [Mn] 1, mitochondrial	MSD1	>tr|F4J504|F4J504_ARATH Superoxide dismutase OS=Arabidopsis thaliana OX=3702 GN=MSD1 PE=1 SV=1	7	25.344	230	0	14.585	2	1	1	2	2	1	2	24.639		23.695	23.948	24.209	24.408	0.258	0.472	2.14
199	F4JFY5	Stromal ascorbate peroxidase	F4JFY5	F4JFY5;Q42592;F4JFY4	L-ascorbate peroxidase S, chloroplastic/mitochondrial	SAPX;APXS	>tr|F4JFY5|F4JFY5_ARATH Stromal ascorbate peroxidase OS=Arabidopsis thaliana OX=3702 GN=SAPX PE=3 SV=1	11.3	40.279	371	0	19.571	2	1	0	2	2	1	1	24.201		24.184	23.593	22.659	23.583	0.901	0.939	1.07
200	F4JG94	Thioredoxin superfamily protein	F4JG94	F4JG94;Q9SEU8	Thioredoxin M2, chloroplastic	ATHM2	>tr|F4JG94|F4JG94_ARATH Thioredoxin superfamily protein OS=Arabidopsis thaliana OX=3702 GN=ATHM2 PE=4 SV=1	13.9	7.9261	72	0.0015528	11.085	2	1	2	2	2	2	2	27.531	27.541	27.231	27.244	28.337	28.507	0.282	0.486	1.51
201	F4JGD2	Saposin-like aspartyl protease family protein	F4JGD2	F4JGD2;Q9XEC4	Aspartic proteinase A3	At4g04460;APA3	>tr|F4JGD2|F4JGD2_ARATH Saposin-like aspartyl protease family protein OS=Arabidopsis thaliana OX=3702 GN=At4g04460 PE=3 SV=1	5.2	55.101	504	0	13.639	2	0	1	0	2	1	1		19.064		20.352	21.379	20.92	0.168	0.383	1.67
203	F4JJ94	General regulatory factor 1	F4JJ94	F4JJ94;P42643;F4HWQ5;P46077	14-3-3-like protein GF14 chi;14-3-3-like protein GF14 phi	GRF1;GF14 PHI;GRF4	>tr|F4JJ94|F4JJ94_ARATH General regulatory factor 1 OS=Arabidopsis thaliana OX=3702 GN=GRF1 PE=1 SV=1	25.2	35.838	318	0	23.135	2	1	1	1	2	1	1	23.236	25.046	24.885	25.389	25.433	25.194	0.154	0.364	1.93
209	F4JN17	Ankyrin repeat-containing protein 2	F4JN17	F4JN17;F4JN13;Q9SAR5;Q29Q26	Ankyrin repeat domain-containing protein 2	AKR2;AKR2B	>tr|F4JN17|F4JN17_ARATH Ankyrin repeat-containing protein 2 OS=Arabidopsis thaliana OX=3702 GN=AKR2 PE=4 SV=1	11.8	33.074	304	0	14.436	2	0	1	1	2	1	1		21.706	21.983	24.733	21.294	21.644	0.278	0.486	2.14
210	F4JP99	Tyrosine transaminase family protein	F4JP99	F4JP99;Q9SUR6	Cystine lyase CORI3	CORI3	>tr|F4JP99|F4JP99_ARATH Tyrosine transaminase family protein OS=Arabidopsis thaliana OX=3702 GN=CORI3 PE=3 SV=1	8.2	42.228	380	0	42.093	2	2	2	2	2	2	2	26.845	24.187	25.781	25.745	25.693	27.661	0.399	0.589	1.7
211	F4JPD8	Nucleoside diphosphate kinase	F4JPD8	F4JPD8;Q8LAH8;O49203	Nucleoside diphosphate kinase;Nucleoside diphosphate kinase IV, chloroplastic/mitochondrial;Nucleoside diphosphate kinase III, chloroplastic/mitochondrial	At4g23895;NDK4;NDPK3	>tr|F4JPD8|F4JPD8_ARATH Nucleoside diphosphate kinase OS=Arabidopsis thaliana OX=3702 GN=At4g23895 PE=3 SV=1	6.2	51.999	467	0	12.502	2	2	1	1	2	2	2	24.754	23.846	24.212	25.609	23.093	24.185	0.973	0.981	1.02
213	F4JQJ7	PLC-like phosphodiesterases superfamily protein	F4JQJ7	F4JQJ7		At4g36945	>tr|F4JQJ7|F4JQJ7_ARATH PLC-like phosphodiesterases superfamily protein OS=Arabidopsis thaliana OX=3702 GN=At4g36945 PE=4 SV=1	2	44.331	408	0	12.327	2	1	1	2	1	0	1	25.084	26.733	25.233	25.486		24.611	0.132	0.345	-4.14
217	Q940J8	Pectin acetylesterase 7	Q940J8	Q940J8;F4JT64		T5K18.190;At4g19410	>sp|Q940J8|PAE7_ARATH Pectin acetylesterase 7 OS=Arabidopsis thaliana OX=3702 GN=PAE7 PE=2 SV=1	9.2	42.125	391	0	19.348	2	2	1	1	2	1	2	25.217	24.303	25.365	25.879	24.875	25.68	0.363	0.56	1.43
218	F4JTQ0	Vacuolar proton pump subunit B	F4JTQ0	F4JTQ0;Q9SZN1	V-type proton ATPase subunit B2	At4g38510;VHA-B2	>tr|F4JTQ0|F4JTQ0_ARATH Vacuolar proton pump subunit B OS=Arabidopsis thaliana OX=3702 GN=VAB2 PE=1 SV=1	33.2	55.177	494	0	33.035	2	1	1	1	1	1	1	23.988	24.514	25.239	26.139	27.825	27.208	0.00444	0.0746	5.57	up
226	F4K0F5	PDI-like 1-4	F4K0F5	F4K0F5;Q9FF55;F4K0F7	Protein disulfide isomerase-like 1-4;Protein disulfide-isomerase	PDIL1-4	>tr|F4K0F5|F4K0F5_ARATH PDI-like 1-4 OS=Arabidopsis thaliana OX=3702 GN=PDIL1-4 PE=3 SV=1	5.3	59.176	533	0	14.139	2	1	1	1	2	1	1	23.47	22.923	23.387	23.01	22.916	23.394	0.74	0.851	-1.11
235	F4K946	Protein kinase superfamily protein	F4K946	F4K946		At5g56890	>tr|F4K946|F4K946_ARATH Protein kinase superfamily protein OS=Arabidopsis thaliana OX=3702 GN=At5g56890 PE=4 SV=1	2.7	119.24	1113	0	39.392	2	2	1	2	2	2	2	24.431	22.663	23.96	23.339	24.282	24.506	0.586	0.743	1.28
239	F4KE06	Glycosyl hydrolase family protein	F4KE06	F4KE06		At5g09700	>tr|F4KE06|F4KE06_ARATH Glycosyl hydrolase family protein OS=Arabidopsis thaliana OX=3702 GN=At5g09700 PE=4 SV=1	8.9	57.203	526	0	21.294	2	2	2	2	2	2	2	25.694	26.815	25.93	23.5	25.913	25.38	0.136	0.349	-2.32
240	F4KEX3	Malate dehydrogenase	F4KEX3	F4KEX3;Q8H1E2	Malate dehydrogenase	At5g58330	>tr|F4KEX3|F4KEX3_ARATH Malate dehydrogenase OS=Arabidopsis thaliana OX=3702 GN=MCK7.20 PE=3 SV=1	10.5	36.39	334	0	26.687	2	1	1	2	2	2	1	23.342		23.625	22.254	22.041	22.173	0.323	0.525	-1.51
249	O04331	Prohibitin-3, mitochondrial	O04331	O04331;Q9LK25;Q9LY99	Prohibitin-3, mitochondrial;Prohibitin-4, mitochondrial;Prohibitin-5, mitochondrial	PHB3;PHB4;PHB5	>sp|O04331|PHB3_ARATH Prohibitin-3, mitochondrial OS=Arabidopsis thaliana OX=3702 GN=PHB3 PE=1 SV=1	9.4	30.399	277	0	17.074	2	1	1	2	2	2	1	22.909	22.458	23.142	24.226	24.462	23.981	0.0171	0.137	2.61
254	O22160	Thylakoid lumenal 15 kDa protein 1, chloroplastic	O22160	O22160	Thylakoid lumenal 15 kDa protein 1, chloroplastic		>sp|O22160|TL15A_ARATH Thylakoid lumenal 15 kDa protein 1, chloroplastic OS=Arabidopsis thaliana OX=3702 GN=At2g44920 PE=1 SV=2	13.4	23.778	224	0	11.951	2	1	1	1	2	2	1	20.951	23.982	21.553	24.083	22.317	22.554	0.389	0.583	1.77
260	O22683	Cyanate hydratase	O22683	O22683;A0A1I9LTP8	Cyanate hydratase	CYN	>sp|O22683|CYNS_ARATH Cyanate hydratase OS=Arabidopsis thaliana OX=3702 GN=CYN PE=2 SV=1	13.1	18.592	168	0	14.155	2	2	1	2	0	1	2	23.368	23.724	22.733		22.552	22.225	0.0576	0.229	-2.74
266	O23044	Peroxidase 3	O23044	O23044	Peroxidase 3	PER3	>sp|O23044|PER3_ARATH Peroxidase 3 OS=Arabidopsis thaliana OX=3702 GN=PER3 PE=2 SV=1	5.2	34.905	326	0	11.669	2	2	2	2	2	2	2	25.953	26.73	25.893	28.378	25.843	25.441	0.672	0.803	1.28
268	O23147	Polygalacturonase ADPG1	O23147	O23147;Q8RY29	Polygalacturonase ADPG1;Polygalacturonase ADPG2	ADPG1;ADPG2	>sp|O23147|ADPG1_ARATH Polygalacturonase ADPG1 OS=Arabidopsis thaliana OX=3702 GN=ADPG1 PE=2 SV=1	5.3	46.572	431	0	15.596	2	2	2	1	2	2	1	29.165	27.944	28.098	28.662	29.971	29.415	0.141	0.353	1.93
271	O23403	PsbP domain-containing protein 1, chloroplastic	O23403	O23403	PsbP domain-containing protein 1, chloroplastic	PPD1	>sp|O23403|PPD1_ARATH PsbP domain-containing protein 1, chloroplastic OS=Arabidopsis thaliana OX=3702 GN=PPD1 PE=1 SV=1	7.7	32.265	287	0	11.73	2	0	0	1	2	1	1			21.192	22.494	22.788	22.612	0.0124	0.119	3.08
272	O23523	RGG repeats nuclear RNA binding protein A	O23523	O23523;Q9LVT8		dl4440w;At5g47210	>sp|O23523|RGGA_ARATH RGG repeats nuclear RNA binding protein A OS=Arabidopsis thaliana OX=3702 GN=RGGA PE=1 SV=1	3.4	37.467	355	0	12.421	2	0	0	1	2	0	1			23.366	24.743		23.84	0.232	0.456	2.58
280	O49299	Probable phosphoglucomutase, cytoplasmic 1	O49299	O49299	Probable phosphoglucomutase, cytoplasmic 1		>sp|O49299|PGMC1_ARATH Probable phosphoglucomutase, cytoplasmic 1 OS=Arabidopsis thaliana OX=3702 GN=At1g23190 PE=2 SV=2	11.5	63.17	583	0.0015798	11.299	2	2	1	2	2	2	2	24.178	23.388	24.237	24.844	24.336	24.379	0.257	0.472	1.5
284	O49629	Probable plastid-lipid-associated protein 2, chloroplastic	O49629	O49629	Probable plastid-lipid-associated protein 2, chloroplastic	PAP2	>sp|O49629|PAP2_ARATH Probable plastid-lipid-associated protein 2, chloroplastic OS=Arabidopsis thaliana OX=3702 GN=PAP2 PE=1 SV=1	7.7	33.655	310	0	18.667	2	0	2	0	2	2	2		23.185		23.191	24.098	23.225	0.0412	0.194	3.81
286	O64517	Metacaspase-4	O64517	O64517	Metacaspase-4;Metacaspase-4 subunit p20;Metacaspase-4 subunit p10	AMC4	>sp|O64517|MCA4_ARATH Metacaspase-4 OS=Arabidopsis thaliana OX=3702 GN=AMC4 PE=1 SV=1	6	45.483	418	0	13.517	2	0	0	1	2	2	2			22.802	24.425	23.528	23.631	0.00887	0.109	5.2	up
290	O64861	DUF946 family protein (DUF946)	O64861	O64861;Q3EBG3		At2g44260	>tr|O64861|O64861_ARATH DUF946 family protein (DUF946) OS=Arabidopsis thaliana OX=3702 GN=At2g44260 PE=2 SV=2	3.3	60.953	553	0	12.4	2	1	0	2	2	0	1	23.84		25.322	25.31		25.204	0.882	0.932	1.24
295	O65386	Pyridoxal phosphate homeostasis protein	O65386	O65386;Q944L8		F12F1.20;At1g11930	>tr|O65386|O65386_ARATH Pyridoxal phosphate homeostasis protein OS=Arabidopsis thaliana OX=3702 GN=At1g11930 PE=1 SV=1	8.6	27.766	255	0	17.931	2	2	2	2	2	2	2	22.863	23.122	22.796	23.122	23.061	21.561	0.559	0.727	-1.27
297	O65449	At4g22010	O65449	O65449		sks4	>tr|O65449|O65449_ARATH At4g22010 OS=Arabidopsis thaliana OX=3702 GN=sks4 PE=1 SV=1	6.3	60.455	541	0	66.966	2	2	2	2	2	2	2	26.503	26.451	23.922	24.094	26.432	25.883	0.87	0.926	-1.11
299	O65570	Villin-4	O65570	O65570	Villin-4	VLN4	>sp|O65570|VILI4_ARATH Villin-4 OS=Arabidopsis thaliana OX=3702 GN=VLN4 PE=1 SV=1	1.7	109.33	974	0	14.796	2	2	1	2	2	2	2	24.764	25.641	25.51	24.72	25.577	25.08	0.728	0.845	-1.13
302	O65660	PLAT domain-containing protein 1	O65660	O65660;Q9SIE7		At4g39730;At2g22170	>sp|O65660|PLAT1_ARATH PLAT domain-containing protein 1 OS=Arabidopsis thaliana OX=3702 GN=PLAT1 PE=1 SV=1	10.5	20.136	181	0	22.791	2	2	2	2	2	2	2	25.641	25.895	26.133	27.341	28.717	27.882	0.00456	0.0746	4.26	up
303	O65719	Heat shock 70 kDa protein 3	O65719	O65719	Heat shock 70 kDa protein 3	HSP70-3	>sp|O65719|HSP7C_ARATH Heat shock 70 kDa protein 3 OS=Arabidopsis thaliana OX=3702 GN=HSP70-3 PE=1 SV=1	30	71.147	649	0	131.48	2	2	0	2	2	2	2	23.46		24.908	24.992	24.479	24.744	0.134	0.347	3.11
306	O80501	Ras-related protein RABH1b	O80501	O80501;Q9LV79;Q9SID8;Q9LFT9;Q9SMR4	Ras-related protein RABH1b;Ras-related protein RABH1a;Ras-related protein RABH1d;Ras-related protein RABH1e;Ras-related protein RABH1c	RABH1B;RABH1A;RABH1D;RABH1E;RABH1C	>sp|O80501|RAH1B_ARATH Ras-related protein RABH1b OS=Arabidopsis thaliana OX=3702 GN=RABH1B PE=1 SV=1	12	23.13	208	0	14.031	2	0	2	2	2	0	0		21.777	22.472	23.051			0.877	0.93	-1.12
307	O80576	At2g44060	O80576	O80576		At2g44060	>tr|O80576|O80576_ARATH At2g44060 OS=Arabidopsis thaliana OX=3702 GN=late embryogenesis abundant 26 PE=2 SV=1	7.4	36.036	325	0	13.803	2	1	1	2	2	2	2	22.566	23.311	22.933	23.433	22.991	23.115	0.609	0.76	1.18
308	O80585	Methylenetetrahydrofolate reductase 2	O80585	O80585;F4JAK1;Q9SE60	Methylenetetrahydrofolate reductase 2;Methylenetetrahydrofolate reductase;Methylenetetrahydrofolate reductase 1	MTHFR2;MTHFR1	>sp|O80585|MTHR2_ARATH Methylenetetrahydrofolate reductase 2 OS=Arabidopsis thaliana OX=3702 GN=MTHFR2 PE=1 SV=2	3.4	66.801	594	0	13.253	2	1	1	2	1	0	0	22.16	23.474	23.331	23.63			0.322	0.525	-2.28
309	O80612	Probable apyrase 6	O80612	O80612;F4HUH6;Q9XI62;Q6NQA8;Q8H1D8	Probable apyrase 6;Probable apyrase 3;Probable apyrase 5;Probable apyrase 4	APY6;At1g14240;APY3;APY5;APY4	>sp|O80612|APY6_ARATH Probable apyrase 6 OS=Arabidopsis thaliana OX=3702 GN=APY6 PE=2 SV=2	3.8	61.287	555	0	17.744	2	2	2	2	2	2	2	26.346	24.548	27.831	24.073	25.225	24.926	0.12	0.326	-2.83
311	O80852	Glutathione S-transferase F9	O80852	O80852	Glutathione S-transferase F9	GSTF9	>sp|O80852|GSTF9_ARATH Glutathione S-transferase F9 OS=Arabidopsis thaliana OX=3702 GN=GSTF9 PE=1 SV=1	12.1	24.146	215	0	14.171	2	1	1	1	2	1	1	24.56	25.014	27.382	27.678	27.39	28.104	0.0316	0.171	4.2
321	O81746	Pectin lyase-like superfamily protein	O81746	O81746		F16G20.200	>tr|O81746|O81746_ARATH Pectin lyase-like superfamily protein OS=Arabidopsis thaliana OX=3702 GN=At4g23500 PE=2 SV=1	7.9	54.69	495	0	87.582	2	2	2	2	2	2	2	24.074	23.212	23.761	23.127	23.387	23.519	0.487	0.667	-1.26
334	P10795	Ribulose bisphosphate carboxylase small chain 1A, chloroplastic	P10795	P10795	Ribulose bisphosphate carboxylase small chain 1A, chloroplastic	RBCS-1A	>sp|P10795|RBS1A_ARATH Ribulose bisphosphate carboxylase small chain 1A, chloroplastic OS=Arabidopsis thaliana OX=3702 GN=RBCS-1A PE=1 SV=2	5	20.216	180	0.0015674	11.233	2	0	0	2	2	1	2			25.096	25.413	24.488	24.588	0.0609	0.235	6
340	P19171	Basic endochitinase B	P19171	P19171	Basic endochitinase B	CHI-B	>sp|P19171|CHIB_ARATH Basic endochitinase B OS=Arabidopsis thaliana OX=3702 GN=CHI-B PE=1 SV=3	4.5	36.183	335	0	30.319	2	0	1	1	2	1	1		27.422	27.608	28.38	27.595	27.852	0.163	0.379	6.64
343	P20115	Citrate synthase 4, mitochondrial	P20115	P20115	Citrate synthase 4, mitochondrial	CSY4	>sp|P20115|CISY4_ARATH Citrate synthase 4, mitochondrial OS=Arabidopsis thaliana OX=3702 GN=CSY4 PE=1 SV=3	6.1	52.782	474	0	34.367	2	1	1	1	2	2	2	20.933	23.482	21.363	23.215	22.443	23.991	0.143	0.356	2.45
356	P28769	T-complex protein 1 subunit alpha	P28769	P28769	T-complex protein 1 subunit alpha	CCT1	>sp|P28769|TCPA_ARATH T-complex protein 1 subunit alpha OS=Arabidopsis thaliana OX=3702 GN=CCT1 PE=1 SV=1	7.3	59.229	545	0	18.451	2	1	1	1	2	0	1		23.106	21.139	22.631		22.46	0.616	0.766	1.2
359	P30185	Dehydrin Rab18	P30185	P30185;F4K0K7	Dehydrin Rab18	RAB18	>sp|P30185|DHR18_ARATH Dehydrin Rab18 OS=Arabidopsis thaliana OX=3702 GN=RAB18 PE=2 SV=1	16.1	18.463	186	0	15.824	2	1	1	1	2	1	1	23.309	21.983	25.872	23.696	23.145	23.496	0.779	0.876	-1.21
360	P42763	Dehydrin ERD14	P42763	P42763;P31168	Dehydrin ERD14;Dehydrin COR47	ERD14;COR47	>sp|P42763|ERD14_ARATH Dehydrin ERD14 OS=Arabidopsis thaliana OX=3702 GN=ERD14 PE=1 SV=1	4.9	20.786	185	0	14.285	2	2	2	2	2	2	2	26.196	26.039	25.649	27.808	26.775	27.897	0.0182	0.14	2.89
363	P34788	40S ribosomal protein S18	P34788	P34788	40S ribosomal protein S18	RPS18A	>sp|P34788|RS18_ARATH 40S ribosomal protein S18 OS=Arabidopsis thaliana OX=3702 GN=RPS18A PE=1 SV=1	18.4	17.545	152	0	28.875	2	1	0	1	2	0	1	20.447		20.875	22.133		21.149	0.0594	0.231	1.58
375	P42761	Glutathione S-transferase F10	P42761	P42761	Glutathione S-transferase F10	GSTF10	>sp|P42761|GSTFA_ARATH Glutathione S-transferase F10 OS=Arabidopsis thaliana OX=3702 GN=GSTF10 PE=1 SV=3	10.2	24.23	215	0	13.087	2	1	1	0	2	1	0	23.769	24.88		23.554	23.632		0.636	0.782	-1.38
376	P42770	Glutathione reductase, chloroplastic	P42770	P42770	Glutathione reductase, chloroplastic	EMB2360	>sp|P42770|GSHRP_ARATH Glutathione reductase, chloroplastic OS=Arabidopsis thaliana OX=3702 GN=EMB2360 PE=2 SV=1	4.8	60.852	565	0	50.105	2	2	0	2	2	2	1	22.138		22.68	22.778	22.96	22.637	0.189	0.412	1.76
383	P46421	Glutathione S-transferase U5	P46421	P46421	Glutathione S-transferase U5	GSTU5	>sp|P46421|GSTU5_ARATH Glutathione S-transferase U5 OS=Arabidopsis thaliana OX=3702 GN=GSTU5 PE=2 SV=1	8.5	26	224	0	21.954	2	2	1	1	2	2	2	25.548	25.701	26.007	27.005	26.058	25.465	0.457	0.64	1.34
384	Q9SLM6	Glutathione S-transferase F3	Q9SLM6	Q9SLM6;P46422	Glutathione S-transferase F3;Glutathione S-transferase F2	GSTF3;GSTF2	>sp|Q9SLM6|GSTF3_ARATH Glutathione S-transferase F3 OS=Arabidopsis thaliana OX=3702 GN=GSTF3 PE=2 SV=1	8	24.12	212	0	12.297	2	2	2	1	2	0	0	25.881	25.059	20.49	21.494			0.0592	0.231	-6.61
388	P47999	Cysteine synthase, chloroplastic/chromoplastic	P47999	P47999;B9DFR6;Q43725	Cysteine synthase, chloroplastic/chromoplastic;Cysteine synthase;Cysteine synthase, mitochondrial	OASB;OASC	>sp|P47999|CYSKP_ARATH Cysteine synthase, chloroplastic/chromoplastic OS=Arabidopsis thaliana OX=3702 GN=OASB PE=1 SV=2	6.4	41.656	392	0	12.047	2	0	0	1	2	1	1			21.393	21.823	21.027	21.194	0.862	0.922	1.24
389	P48491	Triosephosphate isomerase, cytosolic	P48491	P48491	Triosephosphate isomerase, cytosolic	CTIMC	>sp|P48491|TPIS_ARATH Triosephosphate isomerase, cytosolic OS=Arabidopsis thaliana OX=3702 GN=CTIMC PE=1 SV=2	12.6	27.169	254	0	111.62	2	2	2	2	2	2	2	27.144	26.203	27.548	26.987	27.272	26.619	0.992	0.994	-1
397	P49693	60S ribosomal protein L19-3	P49693	P49693;Q9SRX2;Q9LUQ6	60S ribosomal protein L19-3;60S ribosomal protein L19-1;60S ribosomal protein L19-2	RPL19C;RPL19A;RPL19B	>sp|P49693|RL193_ARATH 60S ribosomal protein L19-3 OS=Arabidopsis thaliana OX=3702 GN=RPL19C PE=2 SV=3	8.7	24.201	208	0.0015552	11.14	2	0	0	0	2	1	1				22.853	21.633	22.121	0.138	0.35	2.78		pa_up
404	P54904	Pyrroline-5-carboxylate reductase	P54904	P54904;F4K884	Pyrroline-5-carboxylate reductase	PROC1;P5CR	>sp|P54904|P5CR1_ARATH Pyrroline-5-carboxylate reductase OS=Arabidopsis thaliana OX=3702 GN=PROC1 PE=2 SV=1	12.7	28.624	276	0.0015898	11.358	2	0	0	2	2	2	1			24.245	24.657	24.451	24.851	0.0233	0.152	6.33
410	P56759	ATP synthase subunit b, chloroplastic	P56759	P56759	ATP synthase subunit b, chloroplastic	atpF	>sp|P56759|ATPF_ARATH ATP synthase subunit b, chloroplastic OS=Arabidopsis thaliana OX=3702 GN=atpF PE=3 SV=1	9.2	21.057	184	0	17.942	2	0	0	1	2	2	2			24.234	25.089	24.8	25.249	0.0125	0.119	7.77
412	P56766	Photosystem I P700 chlorophyll a apoprotein A1	P56766	P56766	Photosystem I P700 chlorophyll a apoprotein A1	psaA	>sp|P56766|PSAA_ARATH Photosystem I P700 chlorophyll a apoprotein A1 OS=Arabidopsis thaliana OX=3702 GN=psaA PE=2 SV=1	2.1	83.23	750	0	11.852	2	2	2	2	2	2	2	26.126	25.964	27.653	27.613	25.836	26.495	0.925	0.954	1.05
413	P56778	Photosystem II CP43 reaction center protein	P56778	P56778	Photosystem II CP43 chlorophyll apoprotein	psbC	>sp|P56778|PSBC_ARATH Photosystem II CP43 reaction center protein OS=Arabidopsis thaliana OX=3702 GN=psbC PE=1 SV=3	7.4	51.867	473	0	13.539	2	2	0	1	2	1	1	24.724		21.792	23.286	21.802	22.268	0.895	0.937	-1.07
419	P68209	Succinate--CoA ligase [ADP-forming] subunit alpha-1, mitochondrial	P68209	P68209;Q8LAD2	Succinyl-CoA ligase [ADP-forming] subunit alpha-1, mitochondrial;Succinyl-CoA ligase [ADP-forming] subunit alpha-2, mitochondrial		>sp|P68209|SUCA1_ARATH Succinate--CoA ligase [ADP-forming] subunit alpha-1, mitochondrial OS=Arabidopsis thaliana OX=3702 GN=At5g08300 PE=1 SV=1	8.9	36.151	347	0	15.568	2	2	1	1	2	2	2	25.022	23.029	24.434	23.91	24.109	24.167	0.874	0.928	-1.07
423	P83755	Photosystem II protein D1	P83755	P83755	Photosystem Q(B) protein	psbA	>sp|P83755|PSBA_ARATH Photosystem II protein D1 OS=Arabidopsis thaliana OX=3702 GN=psbA PE=1 SV=2	6.8	38.936	353	0	23.566	2	0	0	2	1	1	1			22.391	22.586	22.49	22.266	0.101	0.3	1.99
424	P92985	Ran-binding protein 1 homolog c	P92985	P92985;Q9LMK7	Ran-binding protein 1 homolog c;Ran-binding protein 1 homolog a	RANBP1C;RANBP1A	>sp|P92985|RBP1C_ARATH Ran-binding protein 1 homolog c OS=Arabidopsis thaliana OX=3702 GN=RANBP1C PE=2 SV=1	23.7	24.722	219	0	23.95	2	2	1	2	1	2	1	23.654		22.37	23.592	22.576	22.2	0.639	0.782	1.37
430	P94040	Germin-like protein subfamily 3 member 1	P94040	P94040	Germin-like protein subfamily 3 member 1	GLP1	>sp|P94040|GL31_ARATH Germin-like protein subfamily 3 member 1 OS=Arabidopsis thaliana OX=3702 GN=GLP1 PE=1 SV=1	12	21.559	208	0	12.313	2	1	1	2	2	2	2	26.722	26.83	27.15	27.347	27.661	28.626	0.0956	0.295	1.97
431	P94072	Germin-like protein subfamily 3 member 3	P94072	P94072	Germin-like protein subfamily 3 member 3	GER3	>sp|P94072|GL33_ARATH Germin-like protein subfamily 3 member 3 OS=Arabidopsis thaliana OX=3702 GN=GER3 PE=1 SV=1	4.3	21.836	211	0	13.191	2	2	1	2	1	1	1	27.801	27.015	27.551	27.076	27.793	28.349	0.604	0.758	1.22
433	P94111	Protein STRICTOSIDINE SYNTHASE-LIKE 12	P94111	P94111	Strictosidine synthase 1	SS1	>sp|P94111|SSL12_ARATH Protein STRICTOSIDINE SYNTHASE-LIKE 12 OS=Arabidopsis thaliana OX=3702 GN=SSL12 PE=2 SV=2	6.9	35.293	335	0	15.385	2	1	1	1	2	1	2	24.937	25.084	23.524	24.841	24.793	24.993	0.536	0.709	1.28
440	Q0WVJ5	At1g09850	Q0WVJ5	Q0WVJ5		XBCP3	>tr|Q0WVJ5|Q0WVJ5_ARATH At1g09850 OS=Arabidopsis thaliana OX=3702 GN=XBCP3 PE=2 SV=1	5.3	48.073	437	0	49.791	2	2	2	2	2	2	2	25.087	26.394	25.214	24.577	25.331	25.731	0.557	0.727	-1.28
441	Q0WW26	Coatomer subunit gamma	Q0WW26	Q0WW26	Coatomer subunit gamma		>sp|Q0WW26|COPG_ARATH Coatomer subunit gamma OS=Arabidopsis thaliana OX=3702 GN=At4g34450 PE=1 SV=2	3.4	98.49	886	0	16.516	2	2	2	1	1	1	0	22.669	22.844	22.802	19.959	20.487		0.000575	0.0307	-5.29	down
447	Q2V3X4	Ribosomal protein L4/L1 family	Q2V3X4	Q2V3X4;Q9SF40	60S ribosomal protein L4-1	At3g09630;RPL4A	>tr|Q2V3X4|Q2V3X4_ARATH Ribosomal protein L4/L1 family OS=Arabidopsis thaliana OX=3702 GN=At3g09630 PE=1 SV=1	4.4	44.572	405	0	14.581	2	1	0	1	2	1	1	23.575		26.44	27.283	26.354	26.954	0.0343	0.177	8.56
449	Q38857	Xyloglucan endotransglucosylase/hydrolase protein 22	Q38857	Q38857;Q38907;Q38910	Xyloglucan endotransglucosylase/hydrolase protein 22;Probable xyloglucan endotransglucosylase/hydrolase protein 25;Probable xyloglucan endotransglucosylase/hydrolase protein 23	XTH22;XTH25;XTH23	>sp|Q38857|XTH22_ARATH Xyloglucan endotransglucosylase/hydrolase protein 22 OS=Arabidopsis thaliana OX=3702 GN=XTH22 PE=1 SV=1	8.5	32.093	284	0	12.285	2	2	1	0	2	0	0	22.818	25.815		24.586			0.467	0.651	-2.11
452	Q38900	Peptidyl-prolyl cis-trans isomerase CYP19-1	Q38900	Q38900;Q42406;Q38867	Peptidyl-prolyl cis-trans isomerase CYP19-1;Peptidyl-prolyl cis-trans isomerase CYP18-4;Peptidyl-prolyl cis-trans isomerase CYP19-3	CYP19-1;CYP18-4;CYP19-3	>sp|Q38900|CP19A_ARATH Peptidyl-prolyl cis-trans isomerase CYP19-1 OS=Arabidopsis thaliana OX=3702 GN=CYP19-1 PE=2 SV=1	14.5	18.492	173	0.0015924	11.361	2	2	2	2	1	1	1	25.906	24.795	25.262	23.267	24.476	24.63	0.0736	0.261	-2.29
456	Q38924	Fe(3+)-Zn(2+) purple acid phosphatase 12	Q38924	Q38924	Fe(3+)-Zn(2+) purple acid phosphatase 12	PAP12	>sp|Q38924|PPA12_ARATH Fe(3+)-Zn(2+) purple acid phosphatase 12 OS=Arabidopsis thaliana OX=3702 GN=PAP12 PE=2 SV=3	4.5	54.122	469	0	12.414	2	1	2	1	1	1	1	22.083	22.296	21.66	20.602	20.662	22.334	0.219	0.442	-1.76
458	Q38936	Peptidyl-prolyl cis-trans isomerase FKBP15-2	Q38936	Q38936;Q38935	Peptidyl-prolyl cis-trans isomerase FKBP15-2;Peptidyl-prolyl cis-trans isomerase FKBP15-1	FKBP15-2;FKBP15-1	>sp|Q38936|FK152_ARATH Peptidyl-prolyl cis-trans isomerase FKBP15-2 OS=Arabidopsis thaliana OX=3702 GN=FKBP15-2 PE=2 SV=2	15.3	17.658	163	0	14.078	2	1	1	2	2	2	1	22.875	23.79	23.044	23.716	22.774	23.757	0.74	0.851	1.13
459	Q38950	Serine/threonine-protein phosphatase 2A 65 kDa regulatory subunit A beta isoform	Q38950	Q38950	Serine/threonine-protein phosphatase 2A 65 kDa regulatory subunit A beta isoform	PP2AA2	>sp|Q38950|2AAB_ARATH Serine/threonine-protein phosphatase 2A 65 kDa regulatory subunit A beta isoform OS=Arabidopsis thaliana OX=3702 GN=PP2AA2 PE=1 SV=2	6	65.597	587	0	25.215	2	1	0	1	2	1	2	21.482		23.865	23.183	23.182	22.652	0.273	0.486	1.83
461	Q39041	Acid beta-fructofuranosidase 4, vacuolar	Q39041	Q39041	Acid beta-fructofuranosidase 4, vacuolar	BFRUCT4	>sp|Q39041|INVA4_ARATH Acid beta-fructofuranosidase 4, vacuolar OS=Arabidopsis thaliana OX=3702 GN=BFRUCT4 PE=1 SV=2	5	73.843	664	0	15.237	2	1	2	2	2	2	2	27.266	26.361	26.893	26.206	26.517	26.481	0.374	0.572	-1.36
462	Q39044	Vacuolar-processing enzyme beta-isozyme	Q39044	Q39044	Vacuolar-processing enzyme beta-isozyme		>sp|Q39044|VPEB_ARATH Vacuolar-processing enzyme beta-isozyme OS=Arabidopsis thaliana OX=3702 GN=bVPE PE=2 SV=3	6.6	53.827	486	0.0015408	10.997	2	2	0	0	0	1	1	23.347				22.787	23.732	0.531	0.705	1.66
466	Q39173	NADP-dependent alkenal double bond reductase P2	Q39173	Q39173	NADP-dependent alkenal double bond reductase P2	P2	>sp|Q39173|P2_ARATH NADP-dependent alkenal double bond reductase P2 OS=Arabidopsis thaliana OX=3702 GN=P2 PE=2 SV=2	5.8	37.988	343	0	33.398	2	0	1	1	2	1	2		22.22	22.322	21.673	22.043	22.071	0.885	0.933	1.08
467	Q39230	Serine--tRNA ligase, cytoplasmic	Q39230	Q39230	Serine--tRNA ligase		>sp|Q39230|SYSC_ARATH Serine--tRNA ligase, cytoplasmic OS=Arabidopsis thaliana OX=3702 GN=At5g27470 PE=1 SV=1	3.5	51.628	451	0.0015601	11.186	2	1	0	2	2	2	2	23.026		22.88	23.356	23.302	23.886	0.102	0.301	2.06
468	Q39239	Thioredoxin H4	Q39239	Q39239	Thioredoxin H4	TRX4	>sp|Q39239|TRXH4_ARATH Thioredoxin H4 OS=Arabidopsis thaliana OX=3702 GN=TRX4 PE=3 SV=2	21	13.063	119	0	12.479	2	1	1	1	2	2	1	22.936	21.54	23.168	22.33	22.715	22.991	0.826	0.899	1.1
469	Q39255	SKP1-like protein 1A	Q39255	Q39255;Q9FHW7	SKP1-like protein 1A;SKP1-like protein 1B	SKP1A;SKP1B	>sp|Q39255|SKP1A_ARATH SKP1-like protein 1A OS=Arabidopsis thaliana OX=3702 GN=SKP1A PE=1 SV=1	8.1	17.857	160	0.0015432	11.048	2	0	2	1	1	1	1		22.375	21.669	24.302	21.343	21.076	0.539	0.711	1.61
474	Q3EAG0	Germin-like protein	Q3EAG0	Q3EAG0;Q9M263	Germin-like protein subfamily 2 member 4	GLP10	>tr|Q3EAG0|Q3EAG0_ARATH Germin-like protein OS=Arabidopsis thaliana OX=3702 GN=GLP10 PE=3 SV=1	16.8	20.323	191	0	12.591	2	1	1	1	2	1	1	25.137	24.861	25.163	26.869	25.407	25.436	0.165	0.381	1.8
490	Q66GI5	At1g12570	Q66GI5	Q66GI5;Q93ZK1		At1g12570;At3g56060	>tr|Q66GI5|Q66GI5_ARATH At1g12570 OS=Arabidopsis thaliana OX=3702 GN=At1g12570 PE=2 SV=1	4	62	572	0	13.056	2	1	2	2	2	1	2	23.374	23.052	22.99	22.851	23.126	23.137	0.82	0.897	-1.07
495	Q6ICZ8	Nascent polypeptide-associated complex subunit alpha-like protein 3	Q6ICZ8	Q6ICZ8	Nascent polypeptide-associated complex subunit alpha-like protein 3		>sp|Q6ICZ8|NACA3_ARATH Nascent polypeptide-associated complex subunit alpha-like protein 3 OS=Arabidopsis thaliana OX=3702 GN=At5g13850 PE=1 SV=1	26	22.057	204	0	82.026	2	1	1	2	1	1	1	23.444	23.162	23.782	22.713	22.996	23.022	0.249	0.469	-1.47
501	Q8GUM2	Heat shock 70 kDa protein 9, mitochondrial	Q8GUM2	Q8GUM2	Heat shock 70 kDa protein 9, mitochondrial	HSP70-9	>sp|Q8GUM2|HSP7I_ARATH Heat shock 70 kDa protein 9, mitochondrial OS=Arabidopsis thaliana OX=3702 GN=HSP70-9 PE=1 SV=1	9.2	73.074	682	0	105.08	2	1	0	2	2	2	2	23.041		23.818	24.519	23.863	23.521	0.125	0.332	2.65
502	Q8GUN2	Adenylylsulfatase HINT1	Q8GUN2	Q8GUN2		HIT3	>sp|Q8GUN2|HINT1_ARATH Adenylylsulfatase HINT1 OS=Arabidopsis thaliana OX=3702 GN=HINT1 PE=1 SV=1	21.8	16	147	0	40.745	2	1	2	2	2	2	2	24.476	22.896	25.041	25.947	25.375	25.328	0.0633	0.242	2.66
509	Q8H116	Mannosyl-oligosaccharide 1,2-alpha-mannosidase MNS2	Q8H116	Q8H116;A0A1I9LRE8;Q9C512	Mannosyl-oligosaccharide 1,2-alpha-mannosidase MNS2;Mannosyl-oligosaccharide 1,2-alpha-mannosidase MNS1	MNS2;MNS1	>sp|Q8H116|MNS2_ARATH Mannosyl-oligosaccharide 1,2-alpha-mannosidase MNS2 OS=Arabidopsis thaliana OX=3702 GN=MNS2 PE=1 SV=1	5.4	65.135	572	0	17.529	2	1	1	2	0	0	0	22.035	22.369	21.059				0.0796	0.267	-2.15		pa_down
512	Q9M888	T-complex protein 1 subunit zeta 1	Q9M888	Q9M888;Q8L7N0		F16B3.16;At5g16070	>sp|Q9M888|TCPZA_ARATH T-complex protein 1 subunit zeta 1 OS=Arabidopsis thaliana OX=3702 GN=CCT6A PE=1 SV=1	4.3	58.949	535	0	12.457	2	1	1	1	2	2	1	23.11	22.951	23.77	26.073	24.691	24.659	0.0127	0.119	3.64
515	Q8LAN3	Probable prolyl 4-hydroxylase 4	Q8LAN3	Q8LAN3	Probable prolyl 4-hydroxylase 4	P4H4	>sp|Q8LAN3|P4H4_ARATH Probable prolyl 4-hydroxylase 4 OS=Arabidopsis thaliana OX=3702 GN=P4H4 PE=2 SV=1	8.1	33.06	298	0	12.348	2	1	1	1	2	1	1	23.88	23.934	24.341	24.491	24.688	24.354	0.324	0.525	1.37
525	Q8LEJ6	Fasciclin-like arabinogalactan protein 11	Q8LEJ6	Q8LEJ6	Fasciclin-like arabinogalactan protein 11	FLA11	>sp|Q8LEJ6|FLA11_ARATH Fasciclin-like arabinogalactan protein 11 OS=Arabidopsis thaliana OX=3702 GN=FLA11 PE=2 SV=2	8.5	25.591	246	0	277.73	2	2	2	2	2	2	2	29.524	30.969	30.895	30.701	31.13	30.868	0.45	0.638	1.35
526	Q9M9P5	Adenine nucleotide alpha hydrolases-like superfamily protein	Q9M9P5	Q9M9P5;Q8LFK2		T17B22.4;At3g03270	>tr|Q9M9P5|Q9M9P5_ARATH Adenine nucleotide alpha hydrolases-like superfamily protein OS=Arabidopsis thaliana OX=3702 GN=At3g03270 PE=4 SV=1	20.1	17.439	159	0	47.049	2	1	1	2	2	1	1	22.98	24.07	23.786	24.677	25.486	25.82	0.0147	0.128	3.28
534	Q8RWC5	Fasciclin-like arabinogalactan protein 16	Q8RWC5	Q8RWC5	Fasciclin-like arabinogalactan protein 16	FLA16	>sp|Q8RWC5|FLA16_ARATH Fasciclin-like arabinogalactan protein 16 OS=Arabidopsis thaliana OX=3702 GN=FLA16 PE=2 SV=1	19.3	49.1	445	0	34.48	2	2	1	1	2	1	2	27.395	27.406	27.507	26.751	28.202	27.945	0.721	0.841	1.15
539	Q8RXD5	Kunitz trypsin inhibitor 4	Q8RXD5	Q8RXD5		KTI1	>sp|Q8RXD5|KTI4_ARATH Kunitz trypsin inhibitor 4 OS=Arabidopsis thaliana OX=3702 GN=KTI4 PE=2 SV=1	4.7	23.793	215	0.0015291	10.892	2	0	1	1	1	0	2		22.227	22.465	25.709		23.245	0.395	0.588	2.53
546	Q8VXX5	Monocopper oxidase-like protein SKS1	Q8VXX5	Q8VXX5	Monocopper oxidase-like protein SKS1	SKS1	>sp|Q8VXX5|SKS1_ARATH Monocopper oxidase-like protein SKS1 OS=Arabidopsis thaliana OX=3702 GN=SKS1 PE=2 SV=1	4.9	65.876	589	0	13.409	2	2	2	2	2	2	2	26.187	25.068	22.941	24.993	23.462	25.637	0.971	0.981	-1.02
551	Q8VYV9	Aspartyl protease family protein 1	Q8VYV9	Q8VYV9		At2g17760	>sp|Q8VYV9|APF1_ARATH Aspartyl protease family protein 1 OS=Arabidopsis thaliana OX=3702 GN=APF1 PE=2 SV=1	5.5	56.027	513	0	33.928	2	2	2	2	2	2	2	28.011	29.008	27.243	27.158	28.664	28.34	0.961	0.978	-1.02
552	Q8VYW6	Glutathione hydrolase 1	Q8VYW6	Q8VYW6;A0A2H1ZEF2;Q9CAR5	Gamma-glutamyltranspeptidase 1;Putative inactive gamma-glutamyltranspeptidase 4	GGT1;GGT4	>sp|Q8VYW6|GAGT1_ARATH Glutathione hydrolase 1 OS=Arabidopsis thaliana OX=3702 GN=GGT1 PE=2 SV=1	3.5	61.189	572	0	12.789	2	1	0	1	2	1	2	21.128		20.345	22.088	21.468	22.51	0.0288	0.163	2.39
556	Q8VZH2	Aminopeptidase M1	Q8VZH2	Q8VZH2	Aminopeptidase M1	APM1	>sp|Q8VZH2|APM1_ARATH Aminopeptidase M1 OS=Arabidopsis thaliana OX=3702 GN=APM1 PE=1 SV=1	3	98.178	879	0	20.031	2	2	0	1	0	0	0	23.102		22.79				0.0271	0.162	-3		pa_down
560	Q8W4H8	Inactive GDSL esterase/lipase-like protein 23	Q8W4H8	Q8W4H8	Inactive GDSL esterase/lipase-like protein 23	GLL23	>sp|Q8W4H8|GDL19_ARATH Inactive GDSL esterase/lipase-like protein 23 OS=Arabidopsis thaliana OX=3702 GN=GLL23 PE=1 SV=1	3.4	43.143	386	0	39.418	2	2	1	2	2	2	2	27.115	27.56	26.164	25.537	25.081	25.07	0.0129	0.119	-3.29
567	Q93W22	60S ribosomal protein L10-3	Q93W22	Q93W22;A0A1P8AUU3;Q08770	60S ribosomal protein L10-3;60S ribosomal protein L10-2	RPL10C;RPL10B	>sp|Q93W22|RL103_ARATH 60S ribosomal protein L10-3 OS=Arabidopsis thaliana OX=3702 GN=RPL10C PE=2 SV=1	9.5	24.929	221	0	16.481	2	2	1	2	2	2	2	22.03	22.534	24.519	26.135	23.614	25.322	0.0573	0.229	3.99
574	Q93Y09	Serine carboxypeptidase-like 45	Q93Y09	Q93Y09	Serine carboxypeptidase-like 45	SCPL45	>sp|Q93Y09|SCP45_ARATH Serine carboxypeptidase-like 45 OS=Arabidopsis thaliana OX=3702 GN=SCPL45 PE=2 SV=1	4.1	51.802	461	0	14.059	2	1	1	1	2	2	2	23.611	22.715	23.926	24.177	22.978	25.151	0.344	0.543	1.61
578	Q93Z08	Glucan endo-1,3-beta-glucosidase 6	Q93Z08	Q93Z08	Glucan endo-1,3-beta-glucosidase 6		>sp|Q93Z08|E136_ARATH Glucan endo-1,3-beta-glucosidase 6 OS=Arabidopsis thaliana OX=3702 GN=At5g58090 PE=2 SV=2	4	52.211	477	0	11.55	2	2	1	2	2	2	2	24.219	25.125	22.997	22.255	23.595	23.376	0.173	0.39	-2.05
580	Q93ZE5	Probable acylpyruvase FAHD1, mitochondrial	Q93ZE5	Q93ZE5;A8MQJ9;Q9LUR3		At3g16700	>sp|Q93ZE5|FAHD1_ARATH Probable acylpyruvase FAHD1, mitochondrial OS=Arabidopsis thaliana OX=3702 GN=FAHD1 PE=1 SV=1	16.6	24.283	223	0	17.987	2	2	2	2	2	2	2	24.704	23.752	23.636	24.095	24.203	24.306	0.735	0.85	1.13
581	Q93ZG7	DEAD-box ATP-dependent RNA helicase 38	Q93ZG7	Q93ZG7	DEAD-box ATP-dependent RNA helicase 38	RH38	>sp|Q93ZG7|RH38_ARATH DEAD-box ATP-dependent RNA helicase 38 OS=Arabidopsis thaliana OX=3702 GN=RH38 PE=1 SV=2	5.2	55.383	496	0	22.505	2	0	0	1	2	1	1			23.296	22.857	23.414	23.312	0.0641	0.242	2.76
588	Q945K7	Isocitrate dehydrogenase [NAD] catalytic subunit 5, mitochondrial	Q945K7	Q945K7	Isocitrate dehydrogenase [NAD] catalytic subunit 5, mitochondrial	IDH5	>sp|Q945K7|IDH5_ARATH Isocitrate dehydrogenase [NAD] catalytic subunit 5, mitochondrial OS=Arabidopsis thaliana OX=3702 GN=IDH5 PE=1 SV=1	10.2	40.624	374	0	21.388	2	0	1	0	2	1	1		22.854		24.043	24.143	24.77	0.00374	0.0702	7.73	up
590	Q949Q7	Serine carboxypeptidase-like 29	Q949Q7	Q949Q7	Serine carboxypeptidase-like 29	SCPL29	>sp|Q949Q7|SCP29_ARATH Serine carboxypeptidase-like 29 OS=Arabidopsis thaliana OX=3702 GN=SCPL29 PE=2 SV=1	6.3	53.055	479	0	35.021	2	2	1	2	1	1	2	24.975	22.952	24.472	24.315		24.474	0.428	0.615	-1.97
604	Q94K76	Curculin-like (Mannose-binding) lectin family protein	Q94K76	Q94K76		At5g18470	>tr|Q94K76|Q94K76_ARATH Curculin-like (Mannose-binding) lectin family protein OS=Arabidopsis thaliana OX=3702 GN=At5g18470 PE=2 SV=1	5.6	45.807	413	0	42.06	2	2	2	2	2	1	2	24.624	23.31	23.795	25.237	22.824	23.586	0.971	0.981	-1.02
608	Q96253	ATP synthase subunit epsilon, mitochondrial	Q96253	Q96253	ATP synthase subunit epsilon, mitochondrial		>sp|Q96253|ATP5E_ARATH ATP synthase subunit epsilon, mitochondrial OS=Arabidopsis thaliana OX=3702 GN=At1g51650 PE=1 SV=3	31.4	7.8319	70	0	14.686	2	0	1	0	2	0	1		22.7		24.224		21.99	0.605	0.758	1.85
618	Q9FMH6	WPP domain-containing protein 1	Q9FMH6	Q9FMH6;Q9C500	WPP domain-containing protein 1;WPP domain-containing protein 2	WPP1;WPP2	>sp|Q9FMH6|WPP1_ARATH WPP domain-containing protein 1 OS=Arabidopsis thaliana OX=3702 GN=WPP1 PE=1 SV=1	9	16.634	155	0	18.851	2	2	2	2	2	2	2	22.804	23.491	23.851	23.448	23.87	23.403	0.704	0.83	1.14
619	Q9C505	Eukaryotic translation initiation factor 5A-3	Q9C505	Q9C505	Eukaryotic translation initiation factor 5A-3	ELF5A-3	>sp|Q9C505|IF5A3_ARATH Eukaryotic translation initiation factor 5A-3 OS=Arabidopsis thaliana OX=3702 GN=ELF5A-3 PE=2 SV=1	7	17.207	158	0	12.724	2	2	2	2	2	2	2	25.794	24.574	27.526	27.611	26.044	27.48	0.238	0.459	2.11
621	Q9C5C2	Myrosinase 2	Q9C5C2	Q9C5C2	Myrosinase 2	TGG2	>sp|Q9C5C2|BGL37_ARATH Myrosinase 2 OS=Arabidopsis thaliana OX=3702 GN=TGG2 PE=1 SV=1	4.8	62.731	547	0	13.187	2	2	2	2	2	2	2	29.976	30.194	28.715	28.17	21.184	30.5	0.199	0.42	-8.06
622	Q9C5D0	CBS domain-containing protein CBSX2, chloroplastic	Q9C5D0	Q9C5D0	CBS domain-containing protein CBSX2, chloroplastic	CBSX2	>sp|Q9C5D0|CBSX2_ARATH CBS domain-containing protein CBSX2, chloroplastic OS=Arabidopsis thaliana OX=3702 GN=CBSX2 PE=1 SV=1	10.1	25.955	238	0	23.883	2	2	2	2	2	2	2	21.274	22.378	24.265	25.058	23.822	24.97	0.0452	0.206	3.94
624	Q9C6U3	Uncharacterized protein T8G24.2 (Fragment)	Q9C6U3	Q9C6U3;Q9SFB1		T8G24.2;F17A17.37	>tr|Q9C6U3|Q9C6U3_ARATH Uncharacterized protein T8G24.2 (Fragment) OS=Arabidopsis thaliana OX=3702 GN=T8G24.2 PE=4 SV=1	5.9	34.7	323	0	17.969	2	1	1	1	2	1	1	26.145	23.02	26.505	26.168	26.501	26.786	0.213	0.435	2.4
626	Q9C6Y8	Aminoacylase, putative	Q9C6Y8	Q9C6Y8;Q9LPE9	Aminoacylase-1	T7O23.14;T12C22.9	>tr|Q9C6Y8|Q9C6Y8_ARATH Aminoacylase, putative OS=Arabidopsis thaliana OX=3702 GN=T18F15.13 PE=4 SV=1	5.5	48.605	435	0	12.459	2	1	0	1	2	0	0	21.925		22.563	22.577			0.89	0.936	-1.38
632	Q9C969	Aromatic aminotransferase ISS1	Q9C969	Q9C969		F5I6.11	>sp|Q9C969|ISS1_ARATH Aromatic aminotransferase ISS1 OS=Arabidopsis thaliana OX=3702 GN=ISS1 PE=1 SV=1	8.9	43.761	394	0	13.937	2	1	1	1	1	1	1		21.36	21.568	23.448		22.184	0.177	0.398	1.87
635	Q9C9W5	Glycerate dehydrogenase HPR, peroxisomal	Q9C9W5	Q9C9W5	Glycerate dehydrogenase HPR, peroxisomal	HPR	>sp|Q9C9W5|HPR1_ARATH Glycerate dehydrogenase HPR, peroxisomal OS=Arabidopsis thaliana OX=3702 GN=HPR PE=1 SV=1	6	42.247	386	0	14.999	2	1	0	2	2	1	1	20.626		21.936	23.267			0.968	0.981	1.35
638	Q9CAT7	Nascent polypeptide-associated complex subunit beta	Q9CAT7	Q9CAT7		T18K17.10	>sp|Q9CAT7|BTF3L_ARATH Nascent polypeptide-associated complex subunit beta OS=Arabidopsis thaliana OX=3702 GN=At1g73230 PE=2 SV=1	17.6	18.004	165	0	18.632	2	0	1	0	2	1	1		25.806		26.541	26.885	27.008	0.0127	0.119	22.3
641	Q9FF10	Heparanase-like protein 1	Q9FF10	Q9FF10	Heparanase-like protein 1		>sp|Q9FF10|HPSE1_ARATH Heparanase-like protein 1 OS=Arabidopsis thaliana OX=3702 GN=At5g07830 PE=2 SV=1	5.5	60.25	543	0	17.942	2	2	0	2	2	1	1	23.143		22.865	22.448	23.384	23.31	0.302	0.507	1.6
642	Q9FF90	60S ribosomal protein L13-3	Q9FF90	Q9FF90	60S ribosomal protein L13-3	RPL13D	>sp|Q9FF90|RL133_ARATH 60S ribosomal protein L13-3 OS=Arabidopsis thaliana OX=3702 GN=RPL13D PE=1 SV=1	11.7	23.485	206	0	13.808	2	0	0	0	2	1	1				24.863	21.239	22.298	0.0244	0.152	3.92		pa_up
647	Q9FFH6	Fasciclin-like arabinogalactan protein 13	Q9FFH6	Q9FFH6;Q9ZWA8	Fasciclin-like arabinogalactan protein 13;Fasciclin-like arabinogalactan protein 9	FLA13;FLA9	>sp|Q9FFH6|FLA13_ARATH Fasciclin-like arabinogalactan protein 13 OS=Arabidopsis thaliana OX=3702 GN=FLA13 PE=1 SV=1	7.3	26.205	247	0	104.78	2	1	2	2	2	2	2	30.134	28.124	28.994	27.749	29.946	29.976	0.867	0.926	1.1
653	Q9M1U1	Ubiquitin-like superfamily protein	Q9M1U1	Q9M1U1;Q9FGZ9	Ubiquitin-like protein 5	T14D3.120;UBL5	>tr|Q9M1U1|Q9M1U1_ARATH Ubiquitin-like superfamily protein OS=Arabidopsis thaliana OX=3702 GN=T14D3.120 PE=4 SV=1	24.7	8.6209	73	0.0015949	11.377	2	1	2	1	2	1	2	23.409	22.253	25.34	25.888	25.849	25.791	0.0261	0.159	4.52
660	Q9FJE8	Probable histone H2A.7	Q9FJE8	Q9FJE8;Q9LD28;O81826;Q9LHQ5;Q9C681;Q9C944;Q9S9K7;O04848;Q94F49	Probable histone H2A.7;Histone H2A.6;Probable histone H2A.3;Probable histone H2A.2;Probable histone H2A.1;Probable histone H2A variant 3;Probable histone H2AXb;Probable histone H2AXa;Probable histone H2A.5	RAT5	>sp|Q9FJE8|H2A7_ARATH Probable histone H2A.7 OS=Arabidopsis thaliana OX=3702 GN=At5g59870 PE=1 SV=1	10.7	15.966	150	0	13.89	2	1	1	1	2	2	1	23.844	23.452	24.935	27.097	25.061	24.967	0.0605	0.234	3.1
663	Q9FK35	Adenylate kinase 3	Q9FK35	Q9FK35;A0A1P8BFG5	Adenylate kinase 3	ADK2	>sp|Q9FK35|KAD3_ARATH Adenylate kinase 3 OS=Arabidopsis thaliana OX=3702 GN=ADK2 PE=1 SV=1	13.7	27.335	248	0	12.881	2	0	0	1	2	0	1			23.059	24.181		21.778	0.444	0.63	1.64
665	Q9FKU9	Berberine bridge enzyme-like 25	Q9FKU9	Q9FKU9		At5g44390	>sp|Q9FKU9|BBE25_ARATH Berberine bridge enzyme-like 25 OS=Arabidopsis thaliana OX=3702 GN=At5g44390 PE=2 SV=1	4.6	61.482	542	0	11.885	2	2	2	2	1	0	0	22.623	25.009	22.251	20.991			0.0187	0.14	-5.08
672	Q9FMD5	Protein TIC 40, chloroplastic	Q9FMD5	Q9FMD5	Protein TIC 40, chloroplastic	TIC40	>sp|Q9FMD5|TIC40_ARATH Protein TIC 40, chloroplastic OS=Arabidopsis thaliana OX=3702 GN=TIC40 PE=1 SV=1	5.4	48.903	447	0	14.747	2	0	0	1	2	1	0			22.539	23.063	21.712		0.474	0.654	1.41
674	Q9FMK9	Probable inactive purple acid phosphatase 29	Q9FMK9	Q9FMK9	Probable inactive purple acid phosphatase 29	PAP29	>sp|Q9FMK9|PPA29_ARATH Probable inactive purple acid phosphatase 29 OS=Arabidopsis thaliana OX=3702 GN=PAP29 PE=2 SV=1	2.3	43.547	389	0.0015385	10.994	2	2	2	2	1	1	1	23.327	24.128	24.096	23.173	24.006	24.336	0.982	0.989	-1.01
675	Q9FMN0	Sterol carrier protein 2	Q9FMN0	Q9FMN0		SCP2	>tr|Q9FMN0|Q9FMN0_ARATH Sterol carrier protein 2 OS=Arabidopsis thaliana OX=3702 GN=SCP2 PE=2 SV=1	21.1	13.568	123	0	13.148	2	1	0	1	2	2	2	21.661		21.55	23.399	22.334	22.414	0.046	0.207	2.48
676	Q9FN03	Ultraviolet-B receptor UVR8	Q9FN03	Q9FN03	Ultraviolet-B receptor UVR8	UVR8	>sp|Q9FN03|UVR8_ARATH Ultraviolet-B receptor UVR8 OS=Arabidopsis thaliana OX=3702 GN=UVR8 PE=1 SV=1	5.5	47.118	440	0	54.483	2	2	1	2	1	1	0	24.916	24.152	26.764	22.812	23.035		0.00973	0.118	-8.21
680	Q9FPF0	Protein DJ-1 homolog A	Q9FPF0	Q9FPF0	Protein DJ-1 homolog A	DJ1A	>sp|Q9FPF0|DJ1A_ARATH Protein DJ-1 homolog A OS=Arabidopsis thaliana OX=3702 GN=DJ1A PE=1 SV=1	6.6	41.857	392	0	14.964	2	1	2	2	1	1	1	27.886	26.746	26.804	27.606	27.535	27.805	0.346	0.544	1.42
683	Q9FRL8	Glutathione S-transferase DHAR2	Q9FRL8	Q9FRL8	Glutathione S-transferase DHAR2	DHAR2	>sp|Q9FRL8|DHAR2_ARATH Glutathione S-transferase DHAR2 OS=Arabidopsis thaliana OX=3702 GN=DHAR2 PE=1 SV=1	4.2	23.407	213	0	12.005	2	1	1	1	2	1	1	27.52	27.389	27.421	25.381	25.503	25.013	0.00137	0.0457	-4.42	down
686	Q9FUS6	Glutathione S-transferase U13	Q9FUS6	Q9FUS6	Glutathione S-transferase U13	GSTU13	>sp|Q9FUS6|GSTUD_ARATH Glutathione S-transferase U13 OS=Arabidopsis thaliana OX=3702 GN=GSTU13 PE=2 SV=1	6.2	25.131	227	0	11.594	2	1	2	1	2	2	2	23.684	25.275	23.159	23.486	22.885	23.589	0.301	0.507	-1.65
693	Q9FXT6	Peroxisomal membrane protein PEX14	Q9FXT6	Q9FXT6	Peroxisomal membrane protein PEX14	PEX14	>sp|Q9FXT6|PEX14_ARATH Peroxisomal membrane protein PEX14 OS=Arabidopsis thaliana OX=3702 GN=PEX14 PE=1 SV=2	5.1	55.594	507	0	12.008	2	0	1	1	2	1	1		22.449	23.301	22.156	23.474	22.816	0.481	0.662	1.5
694	Q9FY71	Protein EXORDIUM-like 4	Q9FY71	Q9FY71;Q9FE06	Protein EXORDIUM-like 4;Protein EXORDIUM-like 2	EXL4;EXL2	>sp|Q9FY71|EXOL4_ARATH Protein EXORDIUM-like 4 OS=Arabidopsis thaliana OX=3702 GN=EXL4 PE=2 SV=1	9	29.474	278	0	13.248	2	1	0	1	2	1	2	23.209		23.356	23.736	24.761	26.029	0.0337	0.177	5.05
695	Q9FY89	Vacuolar protein sorting-associated protein 20 homolog 2	Q9FY89	Q9FY89;F4KC57;Q8GXN6	Vacuolar protein sorting-associated protein 20 homolog 2;Vacuolar protein sorting-associated protein 20 homolog 1	VPS20.2;VPS20.1	>sp|Q9FY89|VP202_ARATH Vacuolar protein sorting-associated protein 20 homolog 2 OS=Arabidopsis thaliana OX=3702 GN=VPS20.2 PE=1 SV=1	13.4	24.609	216	0	17.898	2	0	2	1	1	1	1		23.291	22.544	21.927	24.323	23.337	0.286	0.488	1.91
700	Q9FZE0	Beta-glucosidase 40	Q9FZE0	Q9FZE0	Beta-glucosidase 40	BGLU40	>sp|Q9FZE0|BGL40_ARATH Beta-glucosidase 40 OS=Arabidopsis thaliana OX=3702 GN=BGLU40 PE=2 SV=1	5.9	58.125	510	0	68.629	2	1	0	1	2	1	2	24.887		23.507	22.742	24.232	24.055	0.654	0.791	1.43
719	Q9LJ97	Late embryogenesis abundant protein 31	Q9LJ97	Q9LJ97		At3g22490	>sp|Q9LJ97|LEA31_ARATH Late embryogenesis abundant protein 31 OS=Arabidopsis thaliana OX=3702 GN=RAB28 PE=1 SV=1	9.5	26.743	262	0	163.95	2	2	1	0	0	0	0	28.069	21.731					0.177	0.398	-6.43		pa_down
723	Q9LLC1	Biotin carboxyl carrier protein of acetyl-CoA carboxylase 2, chloroplastic	Q9LLC1	Q9LLC1;F4KE21;Q42533	Biotin carboxyl carrier protein of acetyl-CoA carboxylase 2, chloroplastic;Biotin carboxyl carrier protein of acetyl-CoA carboxylase 1, chloroplastic	BCCP2;CAC1;BCCP1	>sp|Q9LLC1|BCCP2_ARATH Biotin carboxyl carrier protein of acetyl-CoA carboxylase 2, chloroplastic OS=Arabidopsis thaliana OX=3702 GN=BCCP2 PE=1 SV=1	7.8	27.279	255	0	29.162	2	2	2	2	2	2	2	28.799	28.903	27.596	28.397	28.191	27.779	0.579	0.738	-1.24
728	Q9LMJ7	At1g07040	Q9LMJ7	Q9LMJ7		F10K1.25	>tr|Q9LMJ7|Q9LMJ7_ARATH At1g07040 OS=Arabidopsis thaliana OX=3702 GN=At1g07040 PE=2 SV=1	10.8	40.637	371	0	40.008	2	1	0	2	2	1	1	23.012		23.892	20.996	21.439	21.645	0.0798	0.267	-2.44
729	Q9LNN2	Lectin-like protein At1g53070	Q9LNN2	Q9LNN2	Lectin-like protein At1g53070		>sp|Q9LNN2|LECT3_ARATH Lectin-like protein At1g53070 OS=Arabidopsis thaliana OX=3702 GN=At1g53070 PE=2 SV=1	6.6	30.378	272	0	12.157	2	2	1	1	2	2	2	23.039	22.563	23.087	23.703	24.333	23.338	0.104	0.304	1.86
731	Q9LP53	Alba DNA/RNA-binding protein	Q9LP53	Q9LP53		F28N24.7	>tr|Q9LP53|Q9LP53_ARATH Alba DNA/RNA-binding protein OS=Arabidopsis thaliana OX=3702 GN=At1g29250 PE=1 SV=1	10.8	14.574	130	0	12.906	2	0	0	0	2	1	0				25.292	24.633		0.0876	0.283	6.87		pa_up
736	Q9LS40	Protein ASPARTIC PROTEASE IN GUARD CELL 1	Q9LS40	Q9LS40	Protein ASPARTIC PROTEASE IN GUARD CELL 1	ASPG1	>sp|Q9LS40|ASPG1_ARATH Protein ASPARTIC PROTEASE IN GUARD CELL 1 OS=Arabidopsis thaliana OX=3702 GN=ASPG1 PE=1 SV=1	4.4	53.233	500	0	21.867	2	2	2	2	2	2	2	24.179	25.708	23.936	26.186	26.902	26.639	0.0129	0.119	3.91
741	Q9LSY7	Peroxidase 30	Q9LSY7	Q9LSY7	Peroxidase 30	PER30	>sp|Q9LSY7|PER30_ARATH Peroxidase 30 OS=Arabidopsis thaliana OX=3702 GN=PER30 PE=1 SV=1	7.6	35.788	329	0	35.526	2	2	1	2	2	2	2	23.06	23.08	23.577	23.825	23.917	24.862	0.0922	0.289	1.95
750	Q9LV60	Cysteine-rich repeat secretory protein 55	Q9LV60	Q9LV60	Cysteine-rich repeat secretory protein 55	CRRSP55	>sp|Q9LV60|CRR55_ARATH Cysteine-rich repeat secretory protein 55 OS=Arabidopsis thaliana OX=3702 GN=CRRSP55 PE=2 SV=1	8	28.995	263	0	34.737	2	2	2	2	2	2	2	27.772	26.491	26.375	27.023	27.817	27.861	0.263	0.476	1.61
754	Q9LVL1	Peroxidase 68	Q9LVL1	Q9LVL1;P24102;Q9FX85	Peroxidase 68;Peroxidase 22;Peroxidase 10	PER68;PER22;PER10	>sp|Q9LVL1|PER68_ARATH Peroxidase 68 OS=Arabidopsis thaliana OX=3702 GN=PER68 PE=2 SV=1	6.8	35.626	325	0	46.412	2	2	2	2	2	2	2	27.898	31.526	28.4	29.705	29.141	28.007	0.756	0.861	-1.25
761	Q9LY84	GDSL esterase/lipase At5g14450	Q9LY84	Q9LY84	GDSL esterase/lipase At5g14450		>sp|Q9LY84|GDL76_ARATH GDSL esterase/lipase At5g14450 OS=Arabidopsis thaliana OX=3702 GN=At5g14450 PE=2 SV=1	7.2	43.57	389	0	13.183	2	0	0	2	2	1	1			24.78	23.814	23.911	24.985	0.0896	0.285	4.32
764	Q9LYG3	NADP-dependent malic enzyme 2	Q9LYG3	Q9LYG3;A0A1P8BDF1;A0A1P8BDG6;Q9XGZ0	NADP-dependent malic enzyme 2;NADP-dependent malic enzyme 3	NADP-ME2;NADP-ME3	>sp|Q9LYG3|MAOP2_ARATH NADP-dependent malic enzyme 2 OS=Arabidopsis thaliana OX=3702 GN=NADP-ME2 PE=1 SV=1	5.1	64.412	588	0	11.631	2	0	0	1	2	1	0			23.378	23.652	22.957		0.251	0.469	1.85
774	Q9M088	Glucan endo-1,3-beta-glucosidase 5	Q9M088	Q9M088;F4K6W1	Glucan endo-1,3-beta-glucosidase 5	At5g20870	>sp|Q9M088|E135_ARATH Glucan endo-1,3-beta-glucosidase 5 OS=Arabidopsis thaliana OX=3702 GN=At4g31140 PE=2 SV=1	7.9	52.715	484	0	13.109	2	1	1	1	2	1	2	24.642	22.373	24.332	22.581	24.151	23.653	0.682	0.812	-1.25
783	Q9M5J8	Polygalacturonase inhibitor 2	Q9M5J8	Q9M5J8	Polygalacturonase inhibitor 2	PGIP2	>sp|Q9M5J8|PGIP2_ARATH Polygalacturonase inhibitor 2 OS=Arabidopsis thaliana OX=3702 GN=PGIP2 PE=2 SV=2	5.8	37.067	330	0	13.947	2	1	2	1	2	2	2	24.859	24.244	23.612	25.908	26.879	25.912	0.00755	0.0992	3.99	up
786	Q9M7T0	Peroxiredoxin-2F, mitochondrial	Q9M7T0	Q9M7T0	Peroxiredoxin-2F, mitochondrial	PRXIIF	>sp|Q9M7T0|PRX2F_ARATH Peroxiredoxin-2F, mitochondrial OS=Arabidopsis thaliana OX=3702 GN=PRXIIF PE=1 SV=2	13.9	21.445	201	0	34.579	2	1	2	1	2	1	1	25.135	22.415	24.173	22.763	23.145	22.451	0.168	0.383	-2.18
788	Q9MA79	Fructose-1,6-bisphosphatase, cytosolic	Q9MA79	Q9MA79	Fructose-1,6-bisphosphatase, cytosolic		>sp|Q9MA79|F16P2_ARATH Fructose-1,6-bisphosphatase, cytosolic OS=Arabidopsis thaliana OX=3702 GN=CYFBP PE=1 SV=1	9.1	37.287	341	0	12.314	2	0	1	0	2	1	1		21.152		22.743	23.291	22.927	0.00136	0.0457	4.45	up
790	Q9S791	AT1G70770 protein	Q9S791	Q9S791		F5A18.5	>tr|Q9S791|Q9S791_ARATH AT1G70770 protein OS=Arabidopsis thaliana OX=3702 GN=F15H11.2 PE=1 SV=1	1.6	66.864	610	0.0015361	10.958	2	1	0	1	2	0	0	22.447		23.318	24.718			0.678	0.809	-1.02
806	Q9SEU6	Thioredoxin M4, chloroplastic	Q9SEU6	Q9SEU6	Thioredoxin M4, chloroplastic		>sp|Q9SEU6|TRXM4_ARATH Thioredoxin M4, chloroplastic OS=Arabidopsis thaliana OX=3702 GN=At3g15360 PE=2 SV=2	10.4	21.172	193	0	12.483	2	2	2	2	2	2	1	23.149	24.209	24.524	24.838	22.798	23.605	0.761	0.863	-1.16
808	Q9SFF1	SKU5 similar 7	Q9SFF1	Q9SFF1;Q9SFF2		sks7;sks8	>tr|Q9SFF1|Q9SFF1_ARATH SKU5 similar 7 OS=Arabidopsis thaliana OX=3702 GN=sks7 PE=4 SV=1	7.8	60.371	538	0	55.464	2	2	2	2	2	2	2	26.089	24.19	25.12	23.723	25.151	25.935	0.8	0.89	-1.15
811	Q9SGR6	AT1G76160 protein	Q9SGR6	Q9SGR6		sks5	>tr|Q9SGR6|Q9SGR6_ARATH AT1G76160 protein OS=Arabidopsis thaliana OX=3702 GN=sks5 PE=2 SV=1	8.7	60.04	541	0	15.901	2	2	2	2	2	2	2	30.512	30.508	29.97	28.4	29.846	29.296	0.0669	0.248	-2.22
816	Q9SI16	Peroxidase 15	Q9SI16	Q9SI16	Peroxidase 15	PER15	>sp|Q9SI16|PER15_ARATH Peroxidase 15 OS=Arabidopsis thaliana OX=3702 GN=PER15 PE=2 SV=1	9.5	37.079	338	0	66.545	2	2	1	2	2	2	2	26.363	27.49	25.47	25.465	24.911	24.613	0.0526	0.216	-2.72
831	Q9SJW3	Protein SPIRAL1	Q9SJW3	Q9SJW3	Protein SPIRAL1	SPR1	>sp|Q9SJW3|SPR1_ARATH Protein SPIRAL1 OS=Arabidopsis thaliana OX=3702 GN=SPR1 PE=2 SV=1	30.3	11.92	119	0	21.071	2	1	1	1	2	1	2	22.686	23.016	23.283	23.593	23.409	23.199	0.388	0.583	1.32
837	Q9SKX4	50S ribosomal protein L3-1, chloroplastic	Q9SKX4	Q9SKX4	50S ribosomal protein L3-1, chloroplastic	RPL3A	>sp|Q9SKX4|RK3A_ARATH 50S ribosomal protein L3-1, chloroplastic OS=Arabidopsis thaliana OX=3702 GN=RPL3A PE=2 SV=1	13.7	29.363	271	0	14.397	2	0	0	1	2	1	1			20.844	21.926	21.927	21.791	0.153	0.364	1.96
839	Q9SL42	Peptidyl-prolyl cis-trans isomerase Pin1	Q9SL42	Q9SL42	Peptidyl-prolyl cis-trans isomerase Pin1	PIN1	>sp|Q9SL42|PIN1_ARATH Peptidyl-prolyl cis-trans isomerase Pin1 OS=Arabidopsis thaliana OX=3702 GN=PIN1 PE=1 SV=1	16	13.015	119	0	18.519	2	2	1	2	2	2	2	22.875	22.254	22.926	22.923	22.117	23.107	0.952	0.974	1.02
840	Q9SLA8	Enoyl-[acyl-carrier-protein] reductase [NADH], chloroplastic	Q9SLA8	Q9SLA8	Enoyl-[acyl-carrier-protein] reductase [NADH], chloroplastic	MOD1	>sp|Q9SLA8|FABI_ARATH Enoyl-[acyl-carrier-protein] reductase [NADH], chloroplastic OS=Arabidopsis thaliana OX=3702 GN=MOD1 PE=1 SV=1	6.4	41.213	390	0	11.631	2	1	0	1	2	1	2	21.874		23.334	24.967	23.449	22.515	0.0997	0.3	2.97
841	Q9STR1	60S ribosomal protein L31-2	Q9STR1	Q9STR1;Q9SLL7;A8MR49;P51420	60S ribosomal protein L31-2;60S ribosomal protein L31-1;60S ribosomal protein L31-3	RPL31B;RPL31A;At5g56710;RPL31C	>sp|Q9STR1|RL312_ARATH 60S ribosomal protein L31-2 OS=Arabidopsis thaliana OX=3702 GN=RPL31B PE=3 SV=1	12.6	13.82	119	0	11.571	2	1	0	1	2	0	1	21.724		22.071	24.187		22.507	0.264	0.477	1.95
845	Q9SN86	Malate dehydrogenase, chloroplastic	Q9SN86	Q9SN86	Malate dehydrogenase, chloroplastic		>sp|Q9SN86|MDHP_ARATH Malate dehydrogenase, chloroplastic OS=Arabidopsis thaliana OX=3702 GN=At3g47520 PE=1 SV=1	9.9	42.405	403	0	42.664	2	1	2	2	2	2	2	25.914	24.589	24.084	26.793	24.974	23.962	0.664	0.799	1.3
846	Q9SQI8	Dihydrolipoyllysine-residue acetyltransferase component 4 of pyruvate dehydrogenase complex, chloroplastic	Q9SQI8	Q9SQI8;Q9C8P0	Dihydrolipoyllysine-residue acetyltransferase component 4 of pyruvate dehydrogenase complex, chloroplastic;Dihydrolipoyllysine-residue acetyltransferase component 5 of pyruvate dehydrogenase complex, chloroplastic	LTA2;EMB3003	>sp|Q9SQI8|ODP24_ARATH Dihydrolipoyllysine-residue acetyltransferase component 4 of pyruvate dehydrogenase complex, chloroplastic OS=Arabidopsis thaliana OX=3702 GN=LTA2 PE=2 SV=1	6.5	50.08	480	0	21.865	2	1	0	1	2	2	2	21.243		24.056	24.611	24.689	24.149	0.0243	0.152	5.16
847	Q9SQR4	NADPH-dependent aldehyde reductase-like protein, chloroplastic	Q9SQR4	Q9SQR4;Q9SQR2;Q9FK50;A0A1P8BDP1		T11I18.9;T11I18.11;At5g18210	>sp|Q9SQR4|ADRC3_ARATH NADPH-dependent aldehyde reductase-like protein, chloroplastic OS=Arabidopsis thaliana OX=3702 GN=At3g03980 PE=3 SV=1	7.8	28.146	270	0	13.924	2	2	1	2	2	2	2	25.805	23.481	25.736	25.835	25.639	25.688	0.341	0.541	1.64
851	Q9SRH5	Mitochondrial outer membrane protein porin 1	Q9SRH5	Q9SRH5	Mitochondrial outer membrane protein porin 1	VDAC1	>sp|Q9SRH5|VDAC1_ARATH Mitochondrial outer membrane protein porin 1 OS=Arabidopsis thaliana OX=3702 GN=VDAC1 PE=1 SV=3	10.1	29.425	276	0	14.592	2	0	0	0	2	1	0				21.141	21.254		0.993	0.994	1.34		pa_up
858	Q9SSA5	Peptidyl-prolyl cis-trans isomerase CYP38, chloroplastic	Q9SSA5	Q9SSA5	Peptidyl-prolyl cis-trans isomerase CYP38, chloroplastic	CYP38	>sp|Q9SSA5|CYP38_ARATH Peptidyl-prolyl cis-trans isomerase CYP38, chloroplastic OS=Arabidopsis thaliana OX=3702 GN=CYP38 PE=1 SV=1	8.9	47.981	437	0	42.314	2	1	1	2	1	1	1	22.056	21.741	21.262	22.09	22.458	22.478	0.193	0.416	1.57
873	Q9SUA1	DEK domain-containing chromatin associated protein	Q9SUA1	Q9SUA1		At4g26630	>tr|Q9SUA1|Q9SUA1_ARATH DEK domain-containing chromatin associated protein OS=Arabidopsis thaliana OX=3702 GN=DEK3 PE=1 SV=1	3	85.248	763	0	15.214	2	2	1	2	2	1	1	23.344	23.756	23.563	23.1	23.156	23.393	0.456	0.64	-1.26
874	Q9SUI5	Photosystem I reaction center subunit psaK, chloroplastic	Q9SUI5	Q9SUI5	Photosystem I reaction center subunit psaK, chloroplastic	PSAK	>sp|Q9SUI5|PSAK_ARATH Photosystem I reaction center subunit psaK, chloroplastic OS=Arabidopsis thaliana OX=3702 GN=PSAK PE=2 SV=2	19.2	13.206	130	0.0015649	11.224	2	1	0	1	2	2	2	24.86		25.097	26.886	24.793	25.243	0.13	0.343	4.08
878	Q9SUU5	Cytochrome b-c1 complex subunit 7-1	Q9SUU5	Q9SUU5;F4JUC2;F4JWS9;F4JWS8	Cytochrome b-c1 complex subunit 7-1;Cytochrome b-c1 complex subunit 7;Cytochrome b-c1 complex subunit 7-2	QCR7-1;At4g32470;At5g25450;QCR7-2	>sp|Q9SUU5|QCR71_ARATH Cytochrome b-c1 complex subunit 7-1 OS=Arabidopsis thaliana OX=3702 GN=QCR7-1 PE=1 SV=1	17.2	14.527	122	0	21.54	2	0	0	0	2	1	2				25.514	24.081	24.102	0.000238	0.0191	13.6	up	pa_up
881	Q9SX77	Succinate dehydrogenase subunit 5, mitochondrial	Q9SX77	Q9SX77	Uncharacterized protein At1g47420, mitochondrial		>sp|Q9SX77|SDH5_ARATH Succinate dehydrogenase subunit 5, mitochondrial OS=Arabidopsis thaliana OX=3702 GN=SDH5 PE=1 SV=1	12.8	28.106	257	0	75.148	2	1	1	1	2	2	2	23.416	23.452	23.96	24.822	24.464	24.136	0.0991	0.3	1.82
882	Q9SXA6	Endonuclease 1	Q9SXA6	Q9SXA6	Endonuclease 1	ENDO1	>sp|Q9SXA6|ENDO1_ARATH Endonuclease 1 OS=Arabidopsis thaliana OX=3702 GN=ENDO1 PE=1 SV=1	4.9	34.884	305	0	30.95	2	2	2	2	2	2	2	25.871	29.066	24.851	25.332	26.679	24.657	0.38	0.577	-2.06
883	Q9SYG7	Aldehyde dehydrogenase family 7 member B4	Q9SYG7	Q9SYG7	Aldehyde dehydrogenase family 7 member B4	ALDH7B4	>sp|Q9SYG7|AL7B4_ARATH Aldehyde dehydrogenase family 7 member B4 OS=Arabidopsis thaliana OX=3702 GN=ALDH7B4 PE=2 SV=3	5.1	54.208	508	0	18.305	2	1	1	1	2	2	1	23.503	22.954	23.812	25.815	23.6	23.483	0.261	0.475	1.84
887	Q9SZ51	Early nodulin-like protein 15	Q9SZ51	Q9SZ51		ENODL15	>tr|Q9SZ51|Q9SZ51_ARATH Early nodulin-like protein 15 OS=Arabidopsis thaliana OX=3702 GN=ENODL15 PE=2 SV=1	13	18.961	177	0	18.415	2	2	1	2	2	2	2	24.722	24.409	25.678	24.529	25.542	24.979	0.887	0.934	1.06
891	Q9SZE1	Probable 3-hydroxyisobutyrate dehydrogenase-like 1, mitochondrial	Q9SZE1	Q9SZE1	Probable 3-hydroxyisobutyrate dehydrogenase-like 1, mitochondrial		>sp|Q9SZE1|3HID1_ARATH Probable 3-hydroxyisobutyrate dehydrogenase-like 1, mitochondrial OS=Arabidopsis thaliana OX=3702 GN=At4g29120 PE=1 SV=1	7.2	35.371	334	0.0015699	11.247	2	0	0	1	2	1	0			21.36	22.229	21.171		0.503	0.682	1.2
894	Q9T024	AT4g39150/T22F8_50	Q9T024	Q9T024		T22F8.50	>tr|Q9T024|Q9T024_ARATH AT4g39150/T22F8_50 OS=Arabidopsis thaliana OX=3702 GN=At4g39150 PE=2 SV=1	8.1	38.461	345	0	11.938	2	2	2	2	2	2	2	23.311	23.497	23.357	24.206	23.784	23.886	0.222	0.444	1.48
896	Q9T076	Early nodulin-like protein 2	Q9T076	Q9T076	Early nodulin-like protein 2		>sp|Q9T076|ENL2_ARATH Early nodulin-like protein 2 OS=Arabidopsis thaliana OX=3702 GN=At4g27520 PE=1 SV=1	6.6	35.064	349	0	56.782	2	2	2	2	2	1	2	26.666	25.899	26.821	25.601	25.954	26.117	0.27	0.485	-1.49
897	Q9T0G2	Cytochrome c-2	Q9T0G2	Q9T0G2	Probable cytochrome c At4g10040		>sp|Q9T0G2|CYC2_ARATH Cytochrome c-2 OS=Arabidopsis thaliana OX=3702 GN=CYTC-2 PE=1 SV=1	39.3	12.239	112	0	12.624	2	2	2	1	2	0	1	23.473	23.897	22.968	22.893			0.0319	0.172	-4.1
899	Q9T0K5	Leucine-rich repeat extensin-like protein 3	Q9T0K5	Q9T0K5;Q9LHF1;Q9SN46	Leucine-rich repeat extensin-like protein 3;Leucine-rich repeat extensin-like protein 4;Leucine-rich repeat extensin-like protein 5	LRX3;LRX4;LRX5	>sp|Q9T0K5|LRX3_ARATH Leucine-rich repeat extensin-like protein 3 OS=Arabidopsis thaliana OX=3702 GN=LRX3 PE=1 SV=1	2.8	82.245	760	0	12.732	2	2	2	2	2	2	2	22.836	22.078	22.12	24.601	23.721	23.758	0.0112	0.119	3.21
901	Q9ZNZ7	Ferredoxin-dependent glutamate synthase 1, chloroplastic/mitochondrial	Q9ZNZ7	Q9ZNZ7;Q9T0P4	Ferredoxin-dependent glutamate synthase 1, chloroplastic/mitochondrial;Ferredoxin-dependent glutamate synthase 2, chloroplastic	GLU1;GLU2	>sp|Q9ZNZ7|GLTB1_ARATH Ferredoxin-dependent glutamate synthase 1, chloroplastic/mitochondrial OS=Arabidopsis thaliana OX=3702 GN=GLU1 PE=1 SV=3	1.8	176.75	1622	0	24.843	2	2	1	1	2	1	1	22.497	22.203	23.364	23.379	21.793	22.597	0.873	0.928	-1.07
903	Q9XFH8	Thioredoxin F1, chloroplastic	Q9XFH8	Q9XFH8	Thioredoxin F1, chloroplastic		>sp|Q9XFH8|TRXF1_ARATH Thioredoxin F1, chloroplastic OS=Arabidopsis thaliana OX=3702 GN=At3g02730 PE=1 SV=2	10.1	19.325	178	0	15.211	2	2	2	2	2	2	1	24.463	24.755	24.305	24.115	24.693	24.622	0.947	0.971	-1.02
904	Q9XGM1	V-type proton ATPase subunit D	Q9XGM1	Q9XGM1	V-type proton ATPase subunit D	VHA-D	>sp|Q9XGM1|VATD_ARATH V-type proton ATPase subunit D OS=Arabidopsis thaliana OX=3702 GN=VHA-D PE=1 SV=2	9.2	29.058	261	0	13.196	2	0	0	0	1	2	1				23.428	23.002	22.915	0.00253	0.0588	4.5	up	pa_up
911	Q9XI93	At1g13930/F16A14.27	Q9XI93	Q9XI93		F7A19.2	>tr|Q9XI93|Q9XI93_ARATH At1g13930/F16A14.27 OS=Arabidopsis thaliana OX=3702 GN=F7A19.2 PE=1 SV=1	11	16.163	155	0	35.936	2	2	2	2	2	2	2	28.899	29.286	29.895	29.211	29.819	30.029	0.534	0.708	1.25
913	Q9ZPY5	At2g46540/F11C10.23	Q9ZPY5	Q9ZPY5		At2g46540	>tr|Q9ZPY5|Q9ZPY5_ARATH At2g46540/F11C10.23 OS=Arabidopsis thaliana OX=3702 GN=At2g46540 PE=2 SV=2	23.1	6.8031	65	0	23.654	2	0	0	0	2	1	2				24.566	24.656	24.625	1.86e-05	0.00496	14.5	up	pa_up
918	Q9ZSP5	Subtilisin-like protease SBT5.3	Q9ZSP5	Q9ZSP5	Subtilisin-like protease SBT5.3	AIR3	>sp|Q9ZSP5|AIR3_ARATH Subtilisin-like protease SBT5.3 OS=Arabidopsis thaliana OX=3702 GN=AIR3 PE=2 SV=1	1.9	82.873	772	0.0015823	11.309	2	1	0	1	2	1	1	25.172		25.388	25.642	25.692	25.729	0.141	0.353	3.62
920	Q9ZT91	Elongation factor Tu, mitochondrial	Q9ZT91	Q9ZT91	Elongation factor Tu, mitochondrial	TUFA	>sp|Q9ZT91|EFTM_ARATH Elongation factor Tu, mitochondrial OS=Arabidopsis thaliana OX=3702 GN=TUFA PE=1 SV=1	5.5	49.409	454	0	35.987	2	0	1	1	2	1	2			22.598	23.204		23.984	0.187	0.409	2.12
921	Q9ZU23	Jacalin-related lectin 5	Q9ZU23	Q9ZU23	Jacalin-related lectin 5	JAL5	>sp|Q9ZU23|JAL5_ARATH Jacalin-related lectin 5 OS=Arabidopsis thaliana OX=3702 GN=JAL5 PE=2 SV=1	4	73.938	730	0	11.869	2	0	1	2	1	2	2		22.688	22.822	21.321	23.581	22.395	0.563	0.727	1.31
922	Q9ZU25	Probable mitochondrial-processing peptidase subunit alpha-1, mitochondrial	Q9ZU25	Q9ZU25;A8MQE5;O04308	Probable mitochondrial-processing peptidase subunit alpha-1;Probable mitochondrial-processing peptidase subunit alpha-2	At1g51980;MPPA2	>sp|Q9ZU25|MPPA1_ARATH Probable mitochondrial-processing peptidase subunit alpha-1, mitochondrial OS=Arabidopsis thaliana OX=3702 GN=At1g51980 PE=1 SV=1	8.2	54.401	503	0	13.614	2	0	0	0	2	2	2				24.194	23.892	23.783	0.000993	0.0379	8.49	up	pa_up
924	Q9ZU52	Fructose-bisphosphate aldolase 3, chloroplastic	Q9ZU52	Q9ZU52	Probable fructose-bisphosphate aldolase 3, chloroplastic	FBA3	>sp|Q9ZU52|ALFP3_ARATH Fructose-bisphosphate aldolase 3, chloroplastic OS=Arabidopsis thaliana OX=3702 GN=FBA3 PE=1 SV=1	12.8	42.327	391	0	22.966	2	2	1	1	0	1	1	23.444	22.802	24.138		23.983	24.177	0.642	0.783	-1.37
929	Q9ZV52	EG45-like domain containing protein 2	Q9ZV52	Q9ZV52	EG45-like domain containing protein 2	EGC2	>sp|Q9ZV52|EGC2_ARATH EG45-like domain containing protein 2 OS=Arabidopsis thaliana OX=3702 GN=EGC2 PE=2 SV=2	16.2	14.518	130	0	26.474	2	2	2	2	2	2	2	29.822	28.658	28.596	30.861	28.558	29.919	0.321	0.525	1.69
932	Q9ZVA5	EP1-like glycoprotein 4	Q9ZVA5	Q9ZVA5		F9K20.9	>sp|Q9ZVA5|EP1L4_ARATH EP1-like glycoprotein 4 OS=Arabidopsis thaliana OX=3702 GN=At1g78860 PE=3 SV=1	10.8	49.194	443	0	12.189	2	2	1	1	1	1	1	29.55	29.019	27.952	29.749	26.872	26.265	0.245	0.466	-2.32
936	Q9ZW31	17.6 kDa class I heat shock protein 2	Q9ZW31	Q9ZW31;Q9XIE3;P19036;P19037	17.6 kDa class I heat shock protein 2;17.6 kDa class I heat shock protein 1;17.4 kDa class I heat shock protein;18.1 kDa class I heat shock protein	HSP17.6B;HSP17.6A;HSP17.4A;HSP18.1	>sp|Q9ZW31|HS17B_ARATH 17.6 kDa class I heat shock protein 2 OS=Arabidopsis thaliana OX=3702 GN=HSP17.6B PE=2 SV=1	11.1	17.563	153	0	11.682	2	1	1	2	2	1	2	24.08	23.519	24.563	25.067	23.529	26.137	0.277	0.486	1.81
937	Q9ZWT2	Cytochrome B5 isoform D	Q9ZWT2	Q9ZWT2	Cytochrome B5 isoform D	CYTB5-D	>sp|Q9ZWT2|CYB5D_ARATH Cytochrome B5 isoform D OS=Arabidopsis thaliana OX=3702 GN=CYTB5-D PE=1 SV=1	24.3	15.097	140	0	19.644	2	1	1	2	1	1	1	24.143	24.636	24.159	23.198	24.703	24.182	0.613	0.764	-1.22
1	A0A178UA07	Plant invertase/pectin methylesterase inhibitor superfamily	A0A178UA07	A0A178UA07;Q9LXD9	Probable pectinesterase/pectinesterase inhibitor 51;Pectinesterase inhibitor 51;Pectinesterase 51	PME51	>tr|A0A178UA07|A0A178UA07_ARATH Plant invertase/pectin methylesterase inhibitor superfamily OS=Arabidopsis thaliana OX=3702 GN=At5g09760 PE=3 SV=1	3.3	63.503	577	0	39.765	1	1	1	1	1	1	0	23.112	24.209	22.92	20.699	21.464		0.00264	0.0588	-5.41	down
2	A0A178VCR5	Uncharacterized protein	A0A178VCR5	A0A178VCR5;A0A1I9LLC5			>tr|A0A178VCR5|A0A178VCR5_ARATH Uncharacterized protein OS=Arabidopsis thaliana OX=3702 GN=At3g58050 PE=4 SV=1	0.8	133.42	1181	0.0074389	5.9319	1	1	1	1	1	1	1	26.307	23.759	25.005	22.593	24.159	24.91	0.22	0.443	-2.2
3	A0A178VI02	Eukaryotic aspartyl protease family protein	A0A178VI02	A0A178VI02;Q9M8R6		F13E7.32	>tr|A0A178VI02|A0A178VI02_ARATH Eukaryotic aspartyl protease family protein OS=Arabidopsis thaliana OX=3702 GN=At3g02740 PE=3 SV=1	2.9	44.659	413	0.0044444	6.2365	1	1	1	1	1	1	1	21.094	21.375	20.577	21.919	21.256	21.272	0.359	0.556	1.38
4	A0A178VXV8	Neutral ceramidase	A0A178VXV8	A0A178VXV8;Q304B9	Neutral ceramidase		>tr|A0A178VXV8|A0A178VXV8_ARATH Neutral ceramidase OS=Arabidopsis thaliana OX=3702 GN=At2g38010 PE=3 SV=1	1.7	83.207	757	0	17.488	1	0	0	0	1	1	1				23.297	22.862	24.418	0.000481	0.0295	6.21	up	pa_up
5	A0A178W0D3	Plastid transcriptionally active 4	A0A178W0D3	A0A178W0D3;O80796	Membrane-associated protein VIPP1, chloroplastic	VIPP1	>tr|A0A178W0D3|A0A178W0D3_ARATH Plastid transcriptionally active 4 OS=Arabidopsis thaliana OX=3702 GN=PTAC4 PE=4 SV=1	8.9	28.912	259	0.0012706	6.9976	1	0	0	0	1	0	1				22.067		22.38	0.271	0.486	2.09		pa_up
8	Q9SHR7	Chlorophyll a-b binding protein 2.1, chloroplastic	Q9SHR7	Q9SHR7;Q9S7J7;Q9XF87;A0A1I9LMB4;A0A1P8AZ91		LHCB2.1;LHCB2.2;Lhcb2:4	>sp|Q9SHR7|CB21_ARATH Chlorophyll a-b binding protein 2.1, chloroplastic OS=Arabidopsis thaliana OX=3702 GN=LHCB2.1 PE=1 SV=1	5.3	28.649	265	0.0074707	5.9433	1	0	0	0	1	1	1				25.405	24.128	23.677	0.000396	0.0265	11.8	up	pa_up
9	A0A1I9LMK6	Voltage dependent anion channel 5	A0A1I9LMK6	A0A1I9LMK6;F4IZ90;Q9M2W6	Putative mitochondrial outer membrane protein porin 5	VDAC5	>tr|A0A1I9LMK6|A0A1I9LMK6_ARATH Voltage dependent anion channel 5 OS=Arabidopsis thaliana OX=3702 GN=VDAC5 PE=4 SV=1	11.5	11.623	104	0.0013889	7.934	1	1	1	0	1	1	1	20.294	20.846		20.491	21.147	21.95	0.305	0.509	1.63
10	A0A1I9LMZ6	Cell wall invertase 5	A0A1I9LMZ6	A0A1I9LMZ6;Q9LIB9	Beta-fructofuranosidase, insoluble isoenzyme CWINV5	CWINV5	>tr|A0A1I9LMZ6|A0A1I9LMZ6_ARATH Cell wall invertase 5 OS=Arabidopsis thaliana OX=3702 GN=CWINV5 PE=3 SV=1	1.6	64.679	572	0.007384	5.9147	1	1	1	1	1	1	1	21.081	20.769	21.887	21.606	22.153	21.794	0.26	0.474	1.52
14	Q9SNE4	Leucine-rich repeat protein kinase family protein	Q9SNE4	Q9SNE4;A0A1I9LQ53		F11C1_70	>tr|Q9SNE4|Q9SNE4_ARATH Leucine-rich repeat protein kinase family protein OS=Arabidopsis thaliana OX=3702 GN=F11C1_70 PE=2 SV=1	2.6	72.76	660	0.0074547	5.9388	1	1	0	1	1	1	1	21.41		22.895	23.159	22.785	23.794	0.0488	0.21	2.8
16	Q84JS1	Pectin acetylesterase 6	Q84JS1	Q84JS1;A0A1I9LQL7		At3g62060	>sp|Q84JS1|PAE6_ARATH Pectin acetylesterase 6 OS=Arabidopsis thaliana OX=3702 GN=PAE6 PE=2 SV=1	2.9	46.479	419	0.0014124	8.2328	1	1	1	1	1	1	1	21.606	22.955	22.052	21.076	20.771	20.872	0.0373	0.186	-2.46
19	C0Z352	AT3G46000 protein	C0Z352	C0Z352;A0A1I9LRV3;Q39251	Actin-depolymerizing factor 2	At3g46000;ADF2	>tr|C0Z352|C0Z352_ARATH AT3G46000 protein OS=Arabidopsis thaliana OX=3702 GN=ADF2 PE=2 SV=1	9.2	15.142	130	0.0015244	10.78	1	1	1	1	1	0	0	21.96	21.565	22.059	22.795			0.498	0.678	-1.29
22	A0A1I9LS90	Photosystem II subunit T	A0A1I9LS90	A0A1I9LS90;Q39195	Photosystem II 5 kDa protein, chloroplastic	PSBT	>tr|A0A1I9LS90|A0A1I9LS90_ARATH Photosystem II subunit T OS=Arabidopsis thaliana OX=3702 GN=PSBTN PE=4 SV=1	8.4	15.633	143	0.0035211	6.51	1	0	0	1	1	1	1			21.599	22.68		23.538	0.198	0.42	2.16
23	A0A1I9LT03	UTP--glucose-1-phosphate uridylyltransferase	A0A1I9LT03	A0A1I9LT03;A0A1I9LT02;Q9M9P3;A0A1P8BC93;A0A1P8BC98;F4KGY8	Probable UTP--glucose-1-phosphate uridylyltransferase 2	UGP2	>tr|A0A1I9LT03|A0A1I9LT03_ARATH UTP--glucose-1-phosphate uridylyltransferase OS=Arabidopsis thaliana OX=3702 GN=UGP1 PE=1 SV=1	20.3	51.115	463	0	34.188	1	1	1	1	1	1	1	23.726	24.478	24.692	23.732	25.28	24.922	0.57	0.732	1.27
24	A0A1I9LT21	Expansin-like A1	A0A1I9LT21	A0A1I9LT21;Q9LZT4	Expansin-like A1	EXLA1	>tr|A0A1I9LT21|A0A1I9LT21_ARATH Expansin-like A1 OS=Arabidopsis thaliana OX=3702 GN=EXLA1 PE=3 SV=1	4.2	25.925	238	0.009375	5.8398	1	1	0	0	1	1	1	23.145			22.607	22.906	22.798	0.203	0.424	2.17
25	A0A1I9LTP3	Alpha-galactosidase	A0A1I9LTP3	A0A1I9LTP3;F4JCI4		At3g26380	>tr|A0A1I9LTP3|A0A1I9LTP3_ARATH Alpha-galactosidase OS=Arabidopsis thaliana OX=3702 GN=At3g26380 PE=3 SV=1	2.1	53.718	475	0.0035294	6.5177	1	1	0	1	1	1	1	24.247			23.906	24.73		0.275	0.486	2.3
27	A0A1P8AMQ3	p-loop containing nucleoside triphosphate hydrolases superfamily protein	A0A1P8AMQ3	A0A1P8AMQ3;Q9CAI1	Developmentally-regulated G-protein 2	DRG2	>tr|A0A1P8AMQ3|A0A1P8AMQ3_ARATH p-loop containing nucleoside triphosphate hydrolases superfamily protein OS=Arabidopsis thaliana OX=3702 GN=At1g72660 PE=4 SV=1	5	36.181	319	0.0035253	6.5154	1	1	0	1	1	1	1	26.945		25.666	24.972	24.788	24.755	0.805	0.89	1.21
29	A0A1P8ANY1	Semialdehyde dehydrogenase family protein	A0A1P8ANY1	A0A1P8ANY1;Q8VYI4		At1g14810	>tr|A0A1P8ANY1|A0A1P8ANY1_ARATH Semialdehyde dehydrogenase family protein OS=Arabidopsis thaliana OX=3702 GN=At1g14810 PE=4 SV=1	3.9	33.239	306	0.0034091	6.3417	1	1	0	0	1	1	0	22.224			23.354	20.796		0.333	0.537	1.35
30	A0A1P8APP2	Tetratricopeptide repeat (TPR)-like superfamily protein	A0A1P8APP2	A0A1P8APP2;Q9CA54	Pentatricopeptide repeat-containing protein At1g74630	PCMP-H71	>tr|A0A1P8APP2|A0A1P8APP2_ARATH Tetratricopeptide repeat (TPR)-like superfamily protein OS=Arabidopsis thaliana OX=3702 GN=At1g74630 PE=3 SV=1	1.1	74.105	658	0.0075594	6.0456	1	1	1	1	1	1	1	22.591	22.978	23.41	24.782	24.825	24.182	0.011	0.119	3.04
31	A0A1P8APR2	Plastocyanin	A0A1P8APR2	A0A1P8APR2;P11490	Plastocyanin minor isoform, chloroplastic	PETE	>tr|A0A1P8APR2|A0A1P8APR2_ARATH Plastocyanin OS=Arabidopsis thaliana OX=3702 GN=PETE1 PE=3 SV=1	11.6	21.872	207	0	257.57	1	1	1	1	1	1	1	24.706	24.189	24.723	25.341	26.237	26.899	0.02	0.145	3.07
33	A0A1P8AQP0	V-type proton ATPase proteolipid subunit	A0A1P8AQP0	A0A1P8AQP0;A0A1P8B937;A0A1P8B7X4;F4HZ57;P0DH94;P0DH93;P0DH92;P59228;P59229	V-type proton ATPase subunit c5;V-type proton ATPase subunit c3;V-type proton ATPase subunit c1;V-type proton ATPase subunit c2;V-type proton ATPase subunit c4	AVA-P4;VHA-c5;VHA-c3;VHA-c1;VHA-c2;VHA-c4	>tr|A0A1P8AQP0|A0A1P8AQP0_ARATH V-type proton ATPase proteolipid subunit OS=Arabidopsis thaliana OX=3702 GN=AVA-P2 PE=3 SV=1	14.8	12.103	122	0.0012771	7.0486	1	0	0	1	1	1	1			20.552	23.909	24.103	22.599	0.00212	0.0565	7.05	up
37	A0A1P8ASF2	Jacalin lectin family protein	A0A1P8ASF2	A0A1P8ASF2;A0A1P8AS94;A0A1P8AS93;A0A1P8AS89;Q9SDM9;Q9LQ31	Nitrile-specifier protein 1;Jacalin-related lectin 4	NSP1;JAL4	>tr|A0A1P8ASF2|A0A1P8ASF2_ARATH Jacalin lectin family protein OS=Arabidopsis thaliana OX=3702 GN=At1g33790 PE=4 SV=1	1.6	48.932	445	0.0015198	10.532	1	1	1	1	1	1	1	26.659	25.953	27.498	27.678	27.572	27.633	0.123	0.328	1.9
39	A0A1P8ATD8	p-loop containing nucleoside triphosphate hydrolases superfamily protein	A0A1P8ATD8	A0A1P8ATD8;Q9AST9			>tr|A0A1P8ATD8|A0A1P8ATD8_ARATH p-loop containing nucleoside triphosphate hydrolases superfamily protein OS=Arabidopsis thaliana OX=3702 GN=At1g73110 PE=4 SV=1	5.7	38.115	335	0	323.31	1	1	0	1	1	0	1	22.558		23.976	24.804		22.444	0.848	0.913	1.15
40	A0A1P8ATK7	DEA(D/H)-box RNA helicase family protein	A0A1P8ATK7	A0A1P8ATK7;A0A1P8ATJ6;A0A1P8ATN0;Q9C8J1;Q94A52	DEAD-box ATP-dependent RNA helicase 34;DEAD-box ATP-dependent RNA helicase 2	RH34;RH2	>tr|A0A1P8ATK7|A0A1P8ATK7_ARATH DEA(D/H)-box RNA helicase family protein OS=Arabidopsis thaliana OX=3702 GN=At1g51380 PE=4 SV=1	4.3	31.143	279	0.009434	5.8809	1	0	1	0	1	1	1		21.043		23.736	22.728	22.688	0.00198	0.0555	4.95	up
44	A0A1P8AW31	Rad23 UV excision repair protein family	A0A1P8AW31	A0A1P8AW31;F4IF83;F4IF85;Q84L32;Q84L33	Probable ubiquitin receptor RAD23a;Ubiquitin receptor RAD23b	RAD23B;RAD23A	>tr|A0A1P8AW31|A0A1P8AW31_ARATH Rad23 UV excision repair protein family OS=Arabidopsis thaliana OX=3702 GN=RAD23A PE=4 SV=1	2.3	37.232	345	0.0074153	5.9299	1	1	1	1	1	1	1	23.565	24.621	25.299	25.757	24.72	25.179	0.265	0.477	1.65
49	A0A1P8AXW0	Acetone-cyanohydrin lyase	A0A1P8AXW0	A0A1P8AXW0;A0A1P8AXQ5;O80476	Methylesterase 2	MES2	>tr|A0A1P8AXW0|A0A1P8AXW0_ARATH Acetone-cyanohydrin lyase OS=Arabidopsis thaliana OX=3702 GN=ACL PE=4 SV=1	8	20.832	187	0.0012788	7.0793	1	1	1	0	0	0	0	20.641	23.446					0.473	0.654	-1.49		pa_down
50	A0A1P8AXX7	PITH domain protein (DUF1000)	A0A1P8AXX7	A0A1P8AXX7;O82808		At2g25950	>tr|A0A1P8AXX7|A0A1P8AXX7_ARATH PITH domain protein (DUF1000) OS=Arabidopsis thaliana OX=3702 GN=At2g25950 PE=4 SV=1	12	21.396	191	0.0035419	6.5444	1	1	0	1	0	0	0	22.51		21.578				0.0548	0.221	-1.96		pa_down
52	A0A1P8AZB4	Beta-galactosidase	A0A1P8AZB4	A0A1P8AZB4;F4IIQ3;Q9SCV4	Beta-galactosidase;Beta-galactosidase 8	BGAL8	>tr|A0A1P8AZB4|A0A1P8AZB4_ARATH Beta-galactosidase OS=Arabidopsis thaliana OX=3702 GN=BGAL8 PE=3 SV=1	4.3	77.06	702	0	101.58	1	1	0	1	1	1	1	25.015		23.325	22.153	22.389	22.755	0.376	0.573	-1.53
60	A0A1P8B2C7	60S acidic ribosomal protein family	A0A1P8B2C7	A0A1P8B2C7;F4IGR3;F4IGR5;F4IGR4;Q9SLF7;P51407	60S acidic ribosomal protein P2-2;60S acidic ribosomal protein P2-1	At2g27710;At2g27720;RPP2B;RPP2A	>tr|A0A1P8B2C7|A0A1P8B2C7_ARATH 60S acidic ribosomal protein family OS=Arabidopsis thaliana OX=3702 GN=At2g27720 PE=3 SV=1	11	9.178	91	0	20.583	1	1	1	1	1	1	1	24.067	25.627	25.276	24.956	26.265	26.403	0.207	0.426	1.85
63	F4JVS0	O-Glycosyl hydrolases family 17 protein	F4JVS0	F4JVS0;A0A1P8B420		At4g26830	>tr|F4JVS0|F4JVS0_ARATH O-Glycosyl hydrolases family 17 protein OS=Arabidopsis thaliana OX=3702 GN=At4g26830 PE=3 SV=1	2.2	49.346	455	0.0012531	6.8752	1	1	1	1	1	1	1	24.393	24.787	25.037	25.66	26.175	25.216	0.0892	0.285	1.92
65	A0A1P8B4G8	Survival protein SurE-like phosphatase/nucleotidase	A0A1P8B4G8	A0A1P8B4G8;Q8LAM2		At4g14930	>tr|A0A1P8B4G8|A0A1P8B4G8_ARATH Survival protein SurE-like phosphatase/nucleotidase OS=Arabidopsis thaliana OX=3702 GN=At4g14930 PE=1 SV=1	3.5	33.707	310	0.0013004	7.1912	1	1	1	1	0	1	0	21.93	21.706	20.91		21.41		0.604	0.758	-1.31
67	F4JM86	Catalase	F4JM86	F4JM86;A0A1P8B564;P25819	Catalase;Catalase-2	CAT2	>tr|F4JM86|F4JM86_ARATH Catalase OS=Arabidopsis thaliana OX=3702 GN=CAT2 PE=3 SV=1	5.1	54.994	474	0.0044346	6.2259	1	0	0	0	1	0	1				21.278		20.438	0.452	0.638	1.06		pa_up
69	A0A1P8B7W9	Adenylyl cyclase-associated protein	A0A1P8B7W9	A0A1P8B7W9;O65902	Cyclase-associated protein 1	CAP1	>tr|A0A1P8B7W9|A0A1P8B7W9_ARATH Adenylyl cyclase-associated protein OS=Arabidopsis thaliana OX=3702 GN=CAP1 PE=3 SV=1	2	58.485	543	0.0013643	7.6684	1	1	0	1	1	1	1	23.513		25.461	25.794	25.267	25.602	0.0686	0.25	4.67
70	A0A1P8B828	Beta-galactosidase 12	A0A1P8B828	A0A1P8B828;A0A1P8B827;A0A1P8B834;A0A1P8B829;A0A1P8B849;Q9SCV0;Q9MAJ7;Q9SCV5	Beta-galactosidase 12;Beta-galactosidase 5;Beta-galactosidase 7	BGAL12;BGAL5;BGAL7	>tr|A0A1P8B828|A0A1P8B828_ARATH Beta-galactosidase 12 OS=Arabidopsis thaliana OX=3702 GN=BGAL12 PE=3 SV=1	4.1	63.56	567	0.0013245	7.3257	1	1	1	1	1	1	1	24.101	24.131	23.456	21.399	22.738	22.466	0.0151	0.13	-3.24
72	A0A1P8B8U5	Calmodulin 8	A0A1P8B8U5	A0A1P8B8U5;O23320	Calmodulin-like protein 8	CML8	>tr|A0A1P8B8U5|A0A1P8B8U5_ARATH Calmodulin 8 OS=Arabidopsis thaliana OX=3702 GN=CAM8 PE=4 SV=1	12.8	15.102	133	0.0012937	7.1622	1	1	1	1	1	1	1	22.417	23.596	22.554	23.125	23.492	24.138	0.219	0.442	1.66
74	Q9M011	Light-inducible protein ATLS1	Q9M011	Q9M011;A0A1P8B982;F4K9G5		F7A7_170;At5g01650	>tr|Q9M011|Q9M011_ARATH Light-inducible protein ATLS1 OS=Arabidopsis thaliana OX=3702 GN=F7A7.17 PE=2 SV=1	12.2	12.111	115	0.0024691	6.7971	1	1	0	1	1	1	1	19.922		20.27	22.631	21.019	20.984	0.0683	0.25	2.16
76	F4K626	Serine protease inhibitor, potato inhibitor I-type family protein	F4K626	F4K626;A0A1P8B9R8		At5g43570	>tr|F4K626|F4K626_ARATH Serine protease inhibitor, potato inhibitor I-type family protein OS=Arabidopsis thaliana OX=3702 GN=At5g43570 PE=4 SV=1	8.7	11.559	103	0	48.33	1	1	1	1	1	1	1	28.496	28.202	26.798	27.158	27.461	25.181	0.154	0.364	-2.35
78	A0A1P8BAG7	Disease resistance protein (TIR-NBS-LRR class) family	A0A1P8BAG7	A0A1P8BAG7;Q9FKM9		At5g38340	>tr|A0A1P8BAG7|A0A1P8BAG7_ARATH Disease resistance protein (TIR-NBS-LRR class) family OS=Arabidopsis thaliana OX=3702 GN=MSI17.60 PE=3 SV=1	1.3	97.414	853	0.0033784	6.3	1	1	1	1	1	1	1	24.843	24.827	24.796	24.89	25.22	25.15	0.549	0.723	1.2
80	F4JX83	Tetratricopeptide repeat (TPR)-like superfamily protein	F4JX83	F4JX83;A0A1P8BAQ0;P81760	Thylakoid lumenal 17.4 kDa protein, chloroplastic	At5g53490	>tr|F4JX83|F4JX83_ARATH Tetratricopeptide repeat (TPR)-like superfamily protein OS=Arabidopsis thaliana OX=3702 GN=MNC6.3 PE=4 SV=1	5.2	27.225	250	0	17.783	1	0	1	1	1	1	1		22.432	22.855	23.309	23.898	24.241	0.0273	0.162	3.68
81	A0A1P8BBD9	Late embryogenesis abundant protein	A0A1P8BBD9	A0A1P8BBD9;Q9FL02		At5g66780	>tr|A0A1P8BBD9|A0A1P8BBD9_ARATH Late embryogenesis abundant protein OS=Arabidopsis thaliana OX=3702 GN=MUD21.2 PE=4 SV=1	15.7	11.158	102	0.0012674	6.9674	1	1	0	0	0	1	1	22.15				24.185	24.524	0.0502	0.211	4.37
84	A0A1P8BD41	NADH-ubiquinone oxidoreductase-like protein	A0A1P8BD41	A0A1P8BD41;Q9FLX7	Probable NADH dehydrogenase [ubiquinone] 1 alpha subcomplex subunit 5, mitochondrial		>tr|A0A1P8BD41|A0A1P8BD41_ARATH NADH-ubiquinone oxidoreductase-like protein OS=Arabidopsis thaliana OX=3702 GN=MXC20.6 PE=4 SV=1	12.6	13.587	119	0	34.944	1	0	0	0	1	1	1				22.981	22.304	21.653	0.0112	0.119	2.87		pa_up
87	A0A1P8BF28	Peptidemethionine sulfoxide reductase 1	A0A1P8BF28	A0A1P8BF28;Q9LY14;Q9FKF7	Peptide methionine sulfoxide reductase A3;Peptide methionine sulfoxide reductase A1	MSRA3;MSRA1	>tr|A0A1P8BF28|A0A1P8BF28_ARATH Peptidemethionine sulfoxide reductase 1 OS=Arabidopsis thaliana OX=3702 GN=PMSR1 PE=3 SV=1	4.4	26.185	229	0.0094439	5.8822	1	1	0	1	1	0	0	22.74		23.275	22.583			0.382	0.578	-1.96
88	A0A1P8BF32	Heat shock protein 70 (Hsp 70) family protein	A0A1P8BF32	A0A1P8BF32;Q39043;F4K007	Mediator of RNA polymerase II transcription subunit 37f	MED37F;BIP2	>tr|A0A1P8BF32|A0A1P8BF32_ARATH Heat shock protein 70 (Hsp 70) family protein OS=Arabidopsis thaliana OX=3702 GN=BIP2 PE=1 SV=1	23.5	74.374	673	0	17.984	1	1	1	1	1	1	1	24.162	26.162	24.344	26.315	25.212	24.763	0.472	0.654	1.45
93	A0A1P8BGJ0	Phosphoglucosamine mutase family protein	A0A1P8BGJ0	A0A1P8BGJ0;Q8W4R0;F4KH14;A0A1P8BGI7		At5g17530	>tr|A0A1P8BGJ0|A0A1P8BGJ0_ARATH Phosphoglucosamine mutase family protein OS=Arabidopsis thaliana OX=3702 GN=At5g17530 PE=4 SV=1	2.2	58.309	542	0.0013908	7.9367	1	0	0	0	1	1	1				21.507	21.45	20.616	0.224	0.447	1.28		pa_up
99	A0A2H1ZEG3	Glutathione S-transferase TAU 21	A0A2H1ZEG3	A0A2H1ZEG3;Q9SHH7;F4IA73	Glutathione S-transferase U25;Glutathione S-transferase U21	GSTU25;GSTU21	>tr|A0A2H1ZEG3|A0A2H1ZEG3_ARATH Glutathione S-transferase TAU 21 OS=Arabidopsis thaliana OX=3702 GN=GSTU21 PE=4 SV=1	3.2	25.388	220	0.0075027	5.9928	1	1	1	1	1	1	1	24.178	25.423	24.016	20.079	21.387	21.75	0.000905	0.0363	-11.1	down
101	A0A2H1ZEH9	Cysteine proteinase inhibitor	A0A2H1ZEH9	A0A2H1ZEH9;Q8H0X6	Cysteine proteinase inhibitor 6	CYS6	>tr|A0A2H1ZEH9|A0A2H1ZEH9_ARATH Cysteine proteinase inhibitor OS=Arabidopsis thaliana OX=3702 GN=CYSB PE=1 SV=1	5.7	17.482	158	0.001297	7.1822	1	0	1	1	1	1	1		23.636	26.702	26.838	27.123	26.959	0.0447	0.206	9.98
103	A2RVV4	At5g57700	A2RVV4	A2RVV4;F4KC29;A1A6F3;F4KC30		At5g57700	>tr|A2RVV4|A2RVV4_ARATH At5g57700 OS=Arabidopsis thaliana OX=3702 GN=MRI1.6 PE=2 SV=1	2.9	38.478	347	0.0074946	5.9872	1	1	1	1	1	0	0	24.352	22.664	22.995	22.233			0.0133	0.121	-4.54
106	A8MQH1	Inorganic H pyrophosphatase family protein	A8MQH1	A8MQH1;P31414	Pyrophosphate-energized vacuolar membrane proton pump 1	AVP1	>tr|A8MQH1|A8MQH1_ARATH Inorganic H pyrophosphatase family protein OS=Arabidopsis thaliana OX=3702 GN=AVP1 PE=1 SV=1	2.5	67.706	642	0.0024752	6.8119	1	0	0	1	1	1	1			22.965	22.872	23.372	23.444	0.0491	0.21	3.02
111	F4ISI7	Nucleosome assembly protein 12	F4ISI7	F4ISI7;A8MRK6;Q9ZUP3	Nucleosome assembly protein 1;2	NAP1;2	>tr|F4ISI7|F4ISI7_ARATH Nucleosome assembly protein 12 OS=Arabidopsis thaliana OX=3702 GN=NAP1:2 PE=1 SV=1	3.2	42.846	372	0	19.044	1	0	0	1	1	1	1			22.473	22.156	22.37	22.699	0.203	0.424	1.92
115	F4IPN3	AIG2-like (Avirulence induced gene) family protein	F4IPN3	F4IPN3;F4IPN4;A8MRP2		At2g24390	>tr|F4IPN3|F4IPN3_ARATH AIG2-like (Avirulence induced gene) family protein OS=Arabidopsis thaliana OX=3702 GN=At2g24390 PE=4 SV=1	6.1	17.057	148	0.0044693	6.2649	1	1	1	1	1	1	1	23.306	24.38	23.851	23.553	22.245	24.528	0.571	0.732	-1.32
118	A8MS23	Sulfurtransferase 18	A8MS23	A8MS23;F4JZ39;Q9FKW8	Thiosulfate sulfurtransferase 18	STR18	>tr|A8MS23|A8MS23_ARATH Sulfurtransferase 18 OS=Arabidopsis thaliana OX=3702 GN=STR18 PE=4 SV=1	10.3	14.705	136	0.00246	6.7636	1	0	0	0	1	1	1				21.45	19.991	19.964	0.618	0.767	-1.29		pa_up
123	A8MSC6	Beta glucosidase 16	A8MSC6	A8MSC6;F4JAM3;Q9M1D0	Beta-glucosidase 16	BGLU16	>tr|A8MSC6|A8MSC6_ARATH Beta glucosidase 16 OS=Arabidopsis thaliana OX=3702 GN=BGLU16 PE=3 SV=1	2.7	51.087	451	0.0034247	6.3678	1	1	1	1	0	0	0	21.04	20.639	22.049				0.25	0.469	-1.26		pa_down
127	B3H5M0	Monodehydroascorbate reductase	B3H5M0	B3H5M0;Q9SR59	Probable monodehydroascorbate reductase, cytoplasmic isoform 1	MDHAR	>tr|B3H5M0|B3H5M0_ARATH Monodehydroascorbate reductase OS=Arabidopsis thaliana OX=3702 GN=MDHAR PE=4 SV=1	4.2	47.593	433	0.0014451	8.71	1	1	1	1	1	1	1	23.119	23.052	22.005	21.32	23.217	22.695	0.64	0.782	-1.24
129	B3H5Y8	Glycine cleavage system P protein	B3H5Y8	B3H5Y8;Q94B78	Glycine dehydrogenase (decarboxylating) 1, mitochondrial	GLDP1	>tr|B3H5Y8|B3H5Y8_ARATH Glycine cleavage system P protein OS=Arabidopsis thaliana OX=3702 GN=GLDP1 PE=3 SV=1	1.6	106.22	976	0.0014793	9.3219	1	0	0	1	1	1	0			21.156	21.766	22.45		0.0902	0.286	1.66
130	B3H604	Glutaredoxin family protein	B3H604	B3H604;Q9FNE2	Glutaredoxin-C2	At5g40370;GRXC2	>tr|B3H604|B3H604_ARATH Glutaredoxin family protein OS=Arabidopsis thaliana OX=3702 GN=GRXC2 PE=4 SV=1	10.3	14.908	136	0.0024907	6.8552	1	1	1	1	1	1	1	24.085	24.517	24.858	24.98	24.753	25.055	0.358	0.556	1.36
134	B3H7G1	Plant/protein	B3H7G1	B3H7G1;Q9SR67		At3g10020;T22K18.16	>tr|B3H7G1|B3H7G1_ARATH Plant/protein OS=Arabidopsis thaliana OX=3702 GN=At3g10020 PE=1 SV=1	5.6	16.354	142	0.0054885	6.1456	1	1	1	1	1	1	1	24.205	22.943	25.063	25.213	23.42	23.625	0.984	0.989	1.01
135	F4IFM7	Synaptotagmin A	F4IFM7	F4IFM7;F4IFM6;B6ETT4;Q9SKR2	Synaptotagmin-2;Synaptotagmin-1	SYTA;SYT2;SYT1	>tr|F4IFM7|F4IFM7_ARATH Synaptotagmin A OS=Arabidopsis thaliana OX=3702 GN=SYTA PE=4 SV=1	1.9	64.49	565	0.0074786	5.9671	1	1	1	1	1	0	1	21.933	24.691	22.455	22.693		21.969	0.185	0.406	-2.27
137	B9DFF8	Tubulin alpha chain	B9DFF8	B9DFF8;Q56WH1;Q0WV25;P29511;B9DHQ0;B9DGT7	Tubulin alpha-3 chain;Tubulin alpha-4 chain;Tubulin alpha-6 chain;Tubulin alpha-5 chain;Tubulin alpha-2 chain	TUA6;TUBA3;TUBA4;TUBA6;TUBA5;TUBA2	>tr|B9DFF8|B9DFF8_ARATH Tubulin alpha chain OS=Arabidopsis thaliana OX=3702 GN=TUA6 PE=2 SV=1	3.5	47.235	427	0.0012563	6.8854	1	1	0	1	1	1	1	22.026		22.513	22.355	21.735	21.575	0.803	0.89	-1.02
140	B9DGP8	AT5G13450 protein	B9DGP8	B9DGP8		ATP5	>tr|B9DGP8|B9DGP8_ARATH AT5G13450 protein OS=Arabidopsis thaliana OX=3702 GN=ATP5 PE=1 SV=1	4.7	21.083	190	0.0013387	7.4661	1	1	1	1	1	1	1	23.234	23.702	23.711	23.809	23.3	23.297	0.863	0.922	-1.06
145	F4HTI7	Secretory carrier-associated membrane protein	F4HTI7	F4HTI7;Q9M5P2	Secretory carrier-associated membrane protein 3	SC3;SCAMP3	>tr|F4HTI7|F4HTI7_ARATH Secretory carrier-associated membrane protein OS=Arabidopsis thaliana OX=3702 GN=SC3 PE=1 SV=1	5.5	30.942	274	0.0035129	6.4973	1	0	0	0	1	1	1				21.772	21.017	22.222	0.0857	0.282	1.69		pa_up
148	F4HXD2	Aldehyde dehydrogenase 10A8	F4HXD2	F4HXD2;Q9S795	Betaine aldehyde dehydrogenase 1, chloroplastic	ALDH10A8	>tr|F4HXD2|F4HXD2_ARATH Aldehyde dehydrogenase 10A8 OS=Arabidopsis thaliana OX=3702 GN=ALDH10A8 PE=3 SV=1	2.8	53.977	496	0.0035545	6.5613	1	1	0	1	1	0	1	21.281		21.869	21.493		21.208	0.429	0.615	-1.12
149	F4HYF3	Bifunctional D-cysteine desulfhydrase/1-aminocyclopropane-1-carboxylate deaminase, mitochondrial	F4HYF3	F4HYF3	Bifunctional D-cysteine desulfhydrase/1-aminocyclopropane-1-carboxylate deaminase, mitochondrial	DCD	>sp|F4HYF3|DCYD1_ARATH Bifunctional D-cysteine desulfhydrase/1-aminocyclopropane-1-carboxylate deaminase, mitochondrial OS=Arabidopsis thaliana OX=3702 GN=DCD PE=1 SV=1	4.2	43.9	401	0.0014164	8.2613	1	1	1	1	0	0	0	21.9	19.837	21.3				0.745	0.855	-1.22		pa_down
152	F4I378	Uncharacterized protein	F4I378	F4I378;Q9C8S1		At1g29980;T1P2.9	>tr|F4I378|F4I378_ARATH Uncharacterized protein OS=Arabidopsis thaliana OX=3702 GN=At1g29980 PE=4 SV=1	4	40.437	371	0	20.247	1	0	0	1	1	1	1			22.945		23.942	23.795	0.423	0.612	2.43
153	F4I3L1	Phosphoglycerate kinase	F4I3L1	F4I3L1;P50318	Phosphoglycerate kinase;Phosphoglycerate kinase 2, chloroplastic	At1g56190	>tr|F4I3L1|F4I3L1_ARATH Phosphoglycerate kinase OS=Arabidopsis thaliana OX=3702 GN=At1g56190 PE=1 SV=1	21.5	42.615	405	0	112.95	1	1	1	1	1	1	1	25.715	25.752	26.105	26.968	27.047	26.01	0.137	0.35	1.76
158	F4I6Y7	MLP-like protein 34	F4I6Y7	F4I6Y7;Q941R6;Q9SSK7	MLP-like protein 31;MLP-like protein 34	MLP34;MLP31	>tr|F4I6Y7|F4I6Y7_ARATH MLP-like protein 34 OS=Arabidopsis thaliana OX=3702 GN=MLP34 PE=4 SV=1	5.9	26.242	236	0.0013423	7.4703	1	1	1	1	1	1	1	22.094	23.349	24.294	22.055	21.821	21.493	0.0547	0.221	-2.74
161	F4ID92	Gln-synt_C domain-containing protein	F4ID92	F4ID92;F4ID91;Q9LVI8;Q8LCE1	Glutamine synthetase;Glutamine synthetase cytosolic isozyme 1-3;Glutamine synthetase cytosolic isozyme 1-2	GSR2;GLN1-3;GLN1-2	>tr|F4ID92|F4ID92_ARATH Gln-synt_C domain-containing protein OS=Arabidopsis thaliana OX=3702 GN=GSR2 PE=1 SV=1	5.1	29.724	272	0.0012804	7.083	1	0	1	1	1	1	1		23.64	22.159	24.573	23.282	23	0.121	0.326	2.84
162	F4IEG8	Chlorophyll A-B binding family protein	F4IEG8	F4IEG8;Q9XF91	Photosystem II 22 kDa protein, chloroplastic	NPQ4;PSBS	>tr|F4IEG8|F4IEG8_ARATH Chlorophyll A-B binding family protein OS=Arabidopsis thaliana OX=3702 GN=NPQ4 PE=4 SV=1	7.8	21.981	205	0	18.847	1	0	1	1	1	1	1		22.299	22.89	23.239	23.502	23.071	0.0819	0.273	2.52
163	F4IH73	Ribosomal RNA small subunit methyltransferase G	F4IH73	F4IH73;O82790		At2g45990	>tr|F4IH73|F4IH73_ARATH Ribosomal RNA small subunit methyltransferase G OS=Arabidopsis thaliana OX=3702 GN=At2g45990 PE=1 SV=1	4.6	29.457	263	0.0024938	6.8579	1	1	1	0	0	0	0	20.518	21.848					0.695	0.821	-1.14		pa_down
166	F4IKB3	O-Glycosyl hydrolases family 17 protein	F4IKB3	F4IKB3		At2g16230	>tr|F4IKB3|F4IKB3_ARATH O-Glycosyl hydrolases family 17 protein OS=Arabidopsis thaliana OX=3702 GN=At2g16230 PE=3 SV=1	7.8	54.146	503	0.0014306	8.4373	1	1	1	1	1	1	1	23.504	21.343	22.139	20.147	20.51	21.976	0.0914	0.288	-2.73
170	F4IQD1	Glutathione S-transferase zeta 1	F4IQD1	F4IQD1;Q9ZVQ3;Q9ZVQ4	Glutathione S-transferase Z1;Glutathione S-transferase Z2	GSTZ1;GSTZ2	>tr|F4IQD1|F4IQD1_ARATH Glutathione S-transferase zeta 1 OS=Arabidopsis thaliana OX=3702 GN=GSTZ1 PE=3 SV=1	6.8	21.578	191	0.0036232	6.6614	1	1	1	1	1	0	0	23.004	22.989	23.648	21.302			0.00278	0.0602	-4.74	down
171	F4IRX7	SOUL heme-binding family protein	F4IRX7	F4IRX7		SOUL-1	>tr|F4IRX7|F4IRX7_ARATH SOUL heme-binding family protein OS=Arabidopsis thaliana OX=3702 GN=SOUL-1 PE=1 SV=2	4.5	27.352	246	0.0033937	6.3288	1	0	0	0	1	0	1				23.45		20.531	0.304	0.508	1.59		pa_up
173	F4ISU2	Early endosome antigen	F4ISU2	F4ISU2		At2g32240	>tr|F4ISU2|F4ISU2_ARATH Early endosome antigen OS=Arabidopsis thaliana OX=3702 GN=At2g32240 PE=1 SV=1	1	148.61	1333	0.0044743	6.2654	1	0	0	1	1	1	1			23.287	22.968	22.822	22.811	0.12	0.326	2.38
175	F4IUG7	Thioredoxin superfamily protein	F4IUG7	F4IUG7;Q8LBS4	Monothiol glutaredoxin-S12, chloroplastic	At2g20270;GRXS12	>tr|F4IUG7|F4IUG7_ARATH Thioredoxin superfamily protein OS=Arabidopsis thaliana OX=3702 GN=At2g20270 PE=1 SV=1	7.3	22.273	206	0	71.624	1	1	1	1	1	1	1	25.128	25.131	25.045	24.458	25.012	25.328	0.722	0.841	-1.12
180	F4IWC5	NFU domain protein 4	F4IWC5	F4IWC5;Q9LIG6	NifU-like protein 4, mitochondrial	NFU4;NIFU4	>tr|F4IWC5|F4IWC5_ARATH NFU domain protein 4 OS=Arabidopsis thaliana OX=3702 GN=NFU4 PE=4 SV=1	5.4	23.94	222	0.0014065	8.1285	1	1	1	1	1	1	1	23.306	22.928	22.866	23.362	22.962	22.699	0.956	0.975	-1.02
186	F4J3S3	Serine carboxypeptidase-like 7	F4J3S3	F4J3S3;Q9SQX6	Serine carboxypeptidase-like 7	SCPL7	>tr|F4J3S3|F4J3S3_ARATH Serine carboxypeptidase-like 7 OS=Arabidopsis thaliana OX=3702 GN=SCPL7 PE=3 SV=1	4.8	45.029	394	0	77.357	1	1	1	1	1	1	1	27.134	25.798	27.208	26.249	26.504	26.767	0.716	0.84	-1.15
190	F4J5M5	High mobility group B1	F4J5M5	F4J5M5;O49595	High mobility group B protein 1	HMGB1	>tr|F4J5M5|F4J5M5_ARATH High mobility group B1 OS=Arabidopsis thaliana OX=3702 GN=HMGB1 PE=1 SV=1	8.1	18.319	161	0.0012953	7.181	1	1	0	1	0	0	0	22.888		22.869				0.035	0.178	-2.79		pa_down
191	F4J6T7	Putative alpha-xylosidase 2	F4J6T7	F4J6T7	Putative alpha-xylosidase 2	XYL2	>sp|F4J6T7|XYL2_ARATH Putative alpha-xylosidase 2 OS=Arabidopsis thaliana OX=3702 GN=XYL2 PE=5 SV=1	1.2	97.449	868	0.0035377	6.5367	1	1	1	1	1	1	1	23.791	22.129	23.227	19.628	22.656	21.751	0.0861	0.282	-3.26
195	F4JCZ8	DUF1499 family protein	F4JCZ8	F4JCZ8;Q9LZY2		At3g60810;T4C21_220	>tr|F4JCZ8|F4JCZ8_ARATH DUF1499 family protein OS=Arabidopsis thaliana OX=3702 GN=At3g60810 PE=4 SV=1	4.8	23.955	209	0.0044543	6.2523	1	0	0	1	1	0	1			23.413	22.94		23.68	0.66	0.796	1.57
196	F4JD57	Rad23 UV excision repair protein family	F4JD57	F4JD57;Q84L31	Ubiquitin receptor RAD23c	RAD23C	>tr|F4JD57|F4JD57_ARATH Rad23 UV excision repair protein family OS=Arabidopsis thaliana OX=3702 GN=RAD23C PE=4 SV=1	6.7	44.159	418	0.0065217	6.0921	1	0	0	1	1	1	1			25.567	25.868	24.449		0.523	0.696	2.41
197	F4JDF3	Dirigent protein 8	F4JDF3	F4JDF3	Dirigent protein 8	DIR8	>sp|F4JDF3|DIR8_ARATH Dirigent protein 8 OS=Arabidopsis thaliana OX=3702 GN=DIR8 PE=3 SV=1	6.9	18.875	173	0	32.276	1	1	1	1	1	1	1	29.156	28.842	27.198	25.775	27.082	28.87	0.238	0.459	-2.23
198	F4JFU7	STRUBBELIG-receptor family 7	F4JFU7	F4JFU7;F4JFU5;Q9LUL4	Protein STRUBBELIG-RECEPTOR FAMILY 7	SRF7	>tr|F4JFU7|F4JFU7_ARATH STRUBBELIG-receptor family 7 OS=Arabidopsis thaliana OX=3702 GN=SRF7 PE=1 SV=1	1.5	73.703	680	0.0024876	6.8353	1	0	1	0	1	1	1		22.165		20.711	21.769	20.418	0.363	0.56	-1.21
202	F4JHJ0	HSP20-like chaperones superfamily protein	F4JHJ0	F4JHJ0;Q8L7U4		At4g02450	>tr|F4JHJ0|F4JHJ0_ARATH HSP20-like chaperones superfamily protein OS=Arabidopsis thaliana OX=3702 GN=At4g02450 PE=1 SV=1	5.8	25.341	240	0.0013038	7.1926	1	1	1	1	1	1	1	22.284	23.088	23.493	23.156		23.038	0.556	0.727	-1.6
205	F4JJL8	Subtilisin-like protease SBT3.15	F4JJL8	F4JJL8;Q8GUK4;Q9SZY3;Q8L7I2		At4g21640;At4g21650;F7L13.120;At4g10550	>sp|F4JJL8|SBT3F_ARATH Subtilisin-like protease SBT3.15 OS=Arabidopsis thaliana OX=3702 GN=SBT3.15 PE=2 SV=2	3	81.478	761	0	26.068	1	1	1	1	1	0	1	23.933	23.421	24.02	23.783		23.604	0.235	0.458	-2.12
206	F4JLM2	RmlC-like cupins superfamily protein	F4JLM2	F4JLM2		At4g10290	>tr|F4JLM2|F4JLM2_ARATH RmlC-like cupins superfamily protein OS=Arabidopsis thaliana OX=3702 GN=At4g10290 PE=4 SV=1	8.3	14.074	120	0.0024661	6.7884	1	1	1	1	1	1	1	25.222	26.464	23.635	24.983	24.174	24.793	0.563	0.727	-1.37
207	F4JMK8	Acyl-coenzyme A oxidase	F4JMK8	F4JMK8;O65202	Acyl-coenzyme A oxidase;Peroxisomal acyl-coenzyme A oxidase 1	ACX1	>tr|F4JMK8|F4JMK8_ARATH Acyl-coenzyme A oxidase OS=Arabidopsis thaliana OX=3702 GN=ACX1 PE=3 SV=1	1.7	72.921	651	0.003632	6.6756	1	1	1	1	1	1	1	21.268		22.503	23.549	23.662	23.538	0.00694	0.0961	3.73	up
208	F4JMY6	O-Glycosyl hydrolases family 17 protein	F4JMY6	F4JMY6;Q8VYE5	Glucan endo-1,3-beta-glucosidase 12	At4g29360	>tr|F4JMY6|F4JMY6_ARATH O-Glycosyl hydrolases family 17 protein OS=Arabidopsis thaliana OX=3702 GN=At4g29360 PE=3 SV=2	3.3	58.74	544	0.0014205	8.3341	1	1	1	1	0	0	1	22.244	21.923	21.879			21.602	0.0992	0.3	-1.88
220	F4JTY4	Glycosyl hydrolase family protein with chitinase insertion domain-containing protein	F4JTY4	F4JTY4		At4g19720	>tr|F4JTY4|F4JTY4_ARATH Glycosyl hydrolase family protein with chitinase insertion domain-containing protein OS=Arabidopsis thaliana OX=3702 GN=At4g19720 PE=3 SV=2	3.6	40.082	363	0.0024969	6.8656	1	1	1	1	1	1	1	30.215	31.607	30.29	30.345	30.534	30.459	0.643	0.783	-1.2
222	F4JVC0	Cold, circadian rhythm, and RNA binding 1	F4JVC0	F4JVC0;F4JVC1;Q03251	Glycine-rich RNA-binding protein 8	CCR1;RBG8	>tr|F4JVC0|F4JVC0_ARATH Cold, circadian rhythm, and RNA binding 1 OS=Arabidopsis thaliana OX=3702 GN=CCR1 PE=4 SV=1	15.2	10.23	92	0.0034762	6.4413	1	0	1	1	0	0	1		22.229	20.312			19.565	0.277	0.486	-1.69
225	F4K020	Beta-1,3-glucanase	F4K020	F4K020;Q9FHX5	Glucan endo-1,3-beta-glucosidase 10	BG_PPAP	>tr|F4K020|F4K020_ARATH Beta-1,3-glucanase OS=Arabidopsis thaliana OX=3702 GN=BG_PPAP PE=3 SV=1	4.3	45.063	423	0.0013928	7.9866	1	1	0	1	1	1	1	21.357		21.325	21.129	22.558	22.334	0.469	0.652	1.58
227	Q9SJB9	Nucleic acid-binding, OB-fold-like protein	Q9SJB9	Q9SJB9;Q9FKI2;F4K1D3		At2g04520;MXH1.2;At5g35680	>tr|Q9SJB9|Q9SJB9_ARATH Nucleic acid-binding, OB-fold-like protein OS=Arabidopsis thaliana OX=3702 GN=At2g04520 PE=2 SV=1	6.9	16.637	145	0.0074866	5.9779	1	0	1	1	1	0	1		24.422	24.563	24.344		24.371	0.909	0.942	1.02
229	Q0V7P5	At5g55180	Q0V7P5	Q0V7P5;F4K3D8		At5g55180	>tr|Q0V7P5|Q0V7P5_ARATH At5g55180 OS=Arabidopsis thaliana OX=3702 GN=MCO15.13 PE=2 SV=1	4.6	49.361	460	0	45.2	1	1	0	0	1	1	1	23.295			22.996	21.833	21.581	0.483	0.663	1.36
231	F4K627	Serine protease inhibitor, potato inhibitor I-type family protein	F4K627	F4K627		At5g43580	>tr|F4K627|F4K627_ARATH Serine protease inhibitor, potato inhibitor I-type family protein OS=Arabidopsis thaliana OX=3702 GN=UPI PE=4 SV=1	9.1	11.081	99	0.0013774	7.7956	1	0	1	1	1	1	0		24.08	24.532	23.93	23.859		0.785	0.88	-1.16
232	F4K6P9	Glutamate dehydrogenase 2	F4K6P9	F4K6P9;Q38946	Glutamate dehydrogenase 2	GDH2	>tr|F4K6P9|F4K6P9_ARATH Glutamate dehydrogenase 2 OS=Arabidopsis thaliana OX=3702 GN=GDH2 PE=3 SV=1	2.3	33.209	309	0.0094142	5.8774	1	0	0	0	1	0	1				20.252		21.006	0.899	0.938	-1.05		pa_up
237	F4KC80	Photosystem I reaction center subunit PSI-N, chloroplast, putative / PSI-N, putative (PSAN)	F4KC80	F4KC80;P49107	Photosystem I reaction center subunit N, chloroplastic	PSAN	>tr|F4KC80|F4KC80_ARATH Photosystem I reaction center subunit PSI-N, chloroplast, putative / PSI-N, putative (PSAN) OS=Arabidopsis thaliana OX=3702 GN=PSAN PE=1 SV=1	5.5	19.347	181	0.002454	6.7525	1	0	0	1	1	0	1			23.855	27.661		26.976	0.136	0.349	9.24
238	F4KCF4	Histone H2A	F4KCF4	F4KCF4;Q9LZ46	Histone H2A;Probable histone H2A.4	HTA12	>tr|F4KCF4|F4KCF4_ARATH Histone H2A OS=Arabidopsis thaliana OX=3702 GN=HTA12 PE=3 SV=1	11.3	18.891	177	0.001385	7.8669	1	0	0	0	1	1	1				20.512	20.709	21.036	0.4	0.589	-1.08		pa_up
241	F4KG44	Membrane steroid binding protein 1	F4KG44	F4KG44;Q9XFM6;Q9M2Z4	Membrane steroid-binding protein 1;Membrane steroid-binding protein 2	MSBP1;MSBP2	>tr|F4KG44|F4KG44_ARATH Membrane steroid binding protein 1 OS=Arabidopsis thaliana OX=3702 GN=MSBP1 PE=3 SV=1	8.6	19.639	175	0.0013369	7.4378	1	0	1	1	1	1	1		21.366	23.114	22.501	22.616	22.384	0.413	0.604	1.73
255	O22229	NADPH-dependent thioredoxin reductase 3	O22229	O22229	NADPH-dependent thioredoxin reductase 3	NTRC	>sp|O22229|TRXB3_ARATH NADPH-dependent thioredoxin reductase 3 OS=Arabidopsis thaliana OX=3702 GN=NTRC PE=1 SV=2	4.3	57.949	529	0.003367	6.2788	1	1	1	1	0	0	0	21.285	21.026	21.101				0.626	0.774	-1.14		pa_down
256	O22256	Probable pectinesterase/pectinesterase inhibitor 20	O22256	O22256	Probable pectinesterase/pectinesterase inhibitor 20;Pectinesterase inhibitor 20;Pectinesterase 20	PME20	>sp|O22256|PME20_ARATH Probable pectinesterase/pectinesterase inhibitor 20 OS=Arabidopsis thaliana OX=3702 GN=PME20 PE=2 SV=2	2.1	61.497	560	0	17.369	1	1	1	1	1	1	1	27.756	27.455	25.786	26.257	26.194	25.63	0.165	0.381	-1.96
259	O22633	Protein NOI4	O22633	O22633		At5g55850	>sp|O22633|NOI4_ARATH Protein NOI4 OS=Arabidopsis thaliana OX=3702 GN=NOI4 PE=1 SV=1	11.4	8.3433	79	0.0034562	6.4065	1	1	1	1	1	1	1	23.964	23.751	24.24	24.591	24.248	24.779	0.249	0.469	1.47
261	Q9SRZ4	Peroxiredoxin-2C	Q9SRZ4	Q9SRZ4;O22711	Peroxiredoxin-2C;Peroxiredoxin-2D	PRXIIC;PRXIID	>sp|Q9SRZ4|PRX2C_ARATH Peroxiredoxin-2C OS=Arabidopsis thaliana OX=3702 GN=PRXIIC PE=1 SV=1	5.6	17.414	162	0.0014265	8.3902	1	1	0	1	1	1	1	20.061		20.579	21.718	20.435	20.358	0.596	0.752	1.23
263	O22810	At2g33600	O22810	O22810;O22809		At2g33600;At2g33590	>tr|O22810|O22810_ARATH At2g33600 OS=Arabidopsis thaliana OX=3702 GN=CRL2 PE=2 SV=1	3.7	35.614	321	0.0014045	8.1266	1	1	1	1	0	1	1	22.12	19.345	19.417		19.042	19.194	0.786	0.881	-1.46
264	O22841	Endochitinase At2g43620	O22841	O22841		At2g43620	>sp|O22841|CHI62_ARATH Endochitinase At2g43620 OS=Arabidopsis thaliana OX=3702 GN=At2g43620 PE=3 SV=1	5.3	30.377	283	0.0013605	7.6576	1	1	0	1	1	1	0	24.612		21.754	22.555	21.597		0.49	0.67	-1.75
265	O23016	Probable voltage-gated potassium channel subunit beta	O23016	O23016	Probable voltage-gated potassium channel subunit beta	KAB1	>sp|O23016|KCAB_ARATH Probable voltage-gated potassium channel subunit beta OS=Arabidopsis thaliana OX=3702 GN=KAB1 PE=1 SV=1	2.7	36.538	328	0.0012853	7.1098	1	1	0	1	1	1	0	20.455		21.644	23.593	22.027		0.119	0.326	2.07
276	O48646	Probable phospholipid hydroperoxide glutathione peroxidase 6, mitochondrial	O48646	O48646	Probable phospholipid hydroperoxide glutathione peroxidase 6, mitochondrial	GPX6	>sp|O48646|GPX6_ARATH Probable phospholipid hydroperoxide glutathione peroxidase 6, mitochondrial OS=Arabidopsis thaliana OX=3702 GN=GPX6 PE=2 SV=2	5.2	25.584	232	0	17.51	1	1	1	1	1	1	1	24.251	25.022	25.435	26.448	24.225	24.331	0.895	0.937	1.07
277	O48705	Leucine-rich repeat (LRR) family protein	O48705	O48705		At2g26380	>tr|O48705|O48705_ARATH Leucine-rich repeat (LRR) family protein OS=Arabidopsis thaliana OX=3702 GN=At2g26380 PE=4 SV=1	2.1	52.428	480	0	14.908	1	1	1	1	1	1	1	26.629	26.145	25.08	25.173	26.036	26.094	0.759	0.863	-1.14
279	O49292	PsbP domain-containing protein 4, chloroplastic	O49292	O49292	PsbP domain-containing protein 4, chloroplastic	PPD4	>sp|O49292|PPD4_ARATH PsbP domain-containing protein 4, chloroplastic OS=Arabidopsis thaliana OX=3702 GN=PPD4 PE=1 SV=2	3.8	28.501	260	0.0014556	8.9277	1	0	0	0	1	1	1				22.591	20.512	21.029	0.739	0.851	1.46		pa_up
282	O49543	Cysteine desulfurase, mitochondrial	O49543	O49543	Cysteine desulfurase 1, mitochondrial	NIFS1	>sp|O49543|MNIF1_ARATH Cysteine desulfurase, mitochondrial OS=Arabidopsis thaliana OX=3702 GN=NIFS1 PE=1 SV=1	4.2	50.295	453	0.0014641	9.0837	1	0	0	0	1	1	1				23.74	23.68	23.192	0.00185	0.0555	5.92	up	pa_up
298	O65541	Thioredoxin superfamily protein	O65541	O65541;Q9ZPH2	Monothiol glutaredoxin-S17	F4D11.220;GRXS17	>tr|O65541|O65541_ARATH Thioredoxin superfamily protein OS=Arabidopsis thaliana OX=3702 GN=At4g32580 PE=2 SV=1	10	17.35	160	0.0014085	8.132	1	1	0	1	1	0	1	20.718		21.324	22			0.772	0.871	1.13
300	O65581	Fructose-bisphosphate aldolase 5, cytosolic	O65581	O65581		M3E9.40	>sp|O65581|ALFC5_ARATH Fructose-bisphosphate aldolase 5, cytosolic OS=Arabidopsis thaliana OX=3702 GN=FBA5 PE=1 SV=1	10.1	38.293	358	0	12.845	1	1	0	1	1	1	1	20.557		21.814	21.571		20.454	0.303	0.508	-1.21
301	O65638	Pathogenesis-related thaumatin superfamily protein	O65638	O65638		T19K4.140	>tr|O65638|O65638_ARATH Pathogenesis-related thaumatin superfamily protein OS=Arabidopsis thaliana OX=3702 GN=At4g36010 PE=2 SV=1	3.7	30.906	301	0.0054945	6.148	1	1	1	1	1	0	0	23.592	25.916	22.118	24.19			0.152	0.364	-4.21
305	O78310	Superoxide dismutase [Cu-Zn] 2, chloroplastic	O78310	O78310	Superoxide dismutase [Cu-Zn] 2, chloroplastic	CSD2	>sp|O78310|SODC2_ARATH Superoxide dismutase [Cu-Zn] 2, chloroplastic OS=Arabidopsis thaliana OX=3702 GN=CSD2 PE=1 SV=2	6	22.244	216	0.0054585	6.1143	1	1	0	0	1	0	1	20.917			23.207		23.945	0.0279	0.162	3.67
314	Q9FI23	Defensin-like protein 16	Q9FI23	Q9FI23;Q9FI22;P30224;O80995;O80994	Defensin-like protein 16;Defensin-like protein 17;Defensin-like protein 13;Defensin-like protein 14;Putative defensin-like protein 15	PDF1.2A;PDF1.2C;PDF1.1;PDF1.3;PDF1.2B	>sp|Q9FI23|DEF16_ARATH Defensin-like protein 16 OS=Arabidopsis thaliana OX=3702 GN=PDF1.2A PE=2 SV=1	15	8.518	80	0.0014749	9.23	1	1	1	1	1	0	1	24.843	22.846	24.66	25.636		24.813	0.832	0.904	-1.28
317	O81147	Proteasome subunit alpha type-6-B	O81147	O81147;O81146	Proteasome subunit alpha type-6-B;Proteasome subunit alpha type-6-A	PAA2;PAA1	>sp|O81147|PSA6B_ARATH Proteasome subunit alpha type-6-B OS=Arabidopsis thaliana OX=3702 GN=PAA2 PE=1 SV=1	4.1	27.35	246	0.0073918	5.9259	1	0	1	1	1	1	1		22.256	20.404		21.055	21.446	0.796	0.887	1.07
320	Q9SRX5	F22D16.19 protein	Q9SRX5	Q9SRX5;O81296		F22D16.19;T14P8.18	>tr|Q9SRX5|Q9SRX5_ARATH F22D16.19 protein OS=Arabidopsis thaliana OX=3702 GN=F22D16.19 PE=2 SV=1	6.6	18.496	166	0.0036188	6.6536	1	1	1	1	1	1	1	24.656	24.985	24.714	24.996	25.267	25.432	0.333	0.537	1.36
324	O82179	Glycine cleavage system H protein 2, mitochondrial	O82179	O82179	Glycine cleavage system H protein 2, mitochondrial	GDH2	>sp|O82179|GCSH2_ARATH Glycine cleavage system H protein 2, mitochondrial OS=Arabidopsis thaliana OX=3702 GN=GDH2 PE=2 SV=1	5.8	17.1	156	0.0012739	7.0161	1	1	1	1	1	1	1	25.342	25.721	26.257	26.053	26.014	26.095	0.558	0.727	1.22
332	P0DI75	Protein transport protein Sec61 subunit gamma-2	P0DI75	P0DI75;P0DI74	Protein transport protein Sec61 subunit gamma-2;Protein transport protein Sec61 subunit gamma-1	SEC61G2;SEC61G1	>sp|P0DI75|S61G2_ARATH Protein transport protein Sec61 subunit gamma-2 OS=Arabidopsis thaliana OX=3702 GN=SEC61G2 PE=1 SV=1	23.2	7.7372	69	0	62.235	1	1	0	0	1	1	1	21.552			21.913	22.114	21.821	0.0991	0.3	1.67
337	P13853	17.6 kDa class I heat shock protein 3	P13853	P13853	17.6 kDa class I heat shock protein 3	HSP17.6C	>sp|P13853|HS17C_ARATH 17.6 kDa class I heat shock protein 3 OS=Arabidopsis thaliana OX=3702 GN=HSP17.6C PE=2 SV=2	14	17.604	157	0.0034722	6.4273	1	1	0	1	1	0	1	17.781		19.279	18.803		22.164	0.2	0.42	2.24
342	P19456	ATPase 2, plasma membrane-type	P19456	P19456;F4JPJ7	ATPase 2, plasma membrane-type	AHA2;HA2	>sp|P19456|PMA2_ARATH ATPase 2, plasma membrane-type OS=Arabidopsis thaliana OX=3702 GN=AHA2 PE=1 SV=2	11.6	104.4	948	0.0034803	6.4413	1	1	1	1	1	1	1	23.565	23.212	23.764	25.641	24.78	24.93	0.0109	0.119	3.04
348	P24704	Superoxide dismutase [Cu-Zn] 1	P24704	P24704;Q9FK60	Superoxide dismutase [Cu-Zn] 1;Superoxide dismutase [Cu-Zn] 3	CSD1;CSD3	>sp|P24704|SODC1_ARATH Superoxide dismutase [Cu-Zn] 1 OS=Arabidopsis thaliana OX=3702 GN=CSD1 PE=1 SV=2	8.6	15.098	152	0.0054705	6.1266	1	0	1	1	1	1	1		22.96	20.421	25.259	23.963	24.67	0.00352	0.0689	9.7	up
349	P24806	Xyloglucan endotransglucosylase/hydrolase protein 24	P24806	P24806	Xyloglucan endotransglucosylase/hydrolase protein 24	XTH24	>sp|P24806|XTH24_ARATH Xyloglucan endotransglucosylase/hydrolase protein 24 OS=Arabidopsis thaliana OX=3702 GN=XTH24 PE=1 SV=2	5.2	30.755	269	0.0014706	9.112	1	1	1	1	1	0	1	22.361	22.677	20.781	20.35		20.495	0.16	0.373	-2.52
351	P25851	Fructose-1,6-bisphosphatase 1, chloroplastic	P25851	P25851	Fructose-1,6-bisphosphatase, chloroplastic	FBP	>sp|P25851|F16P1_ARATH Fructose-1,6-bisphosphatase 1, chloroplastic OS=Arabidopsis thaliana OX=3702 GN=CFBP1 PE=1 SV=2	2.9	45.161	417	0.0033975	6.3379	1	1	1	1	1	1	1	23.478	22.388	23.292	24.007	22.698	22.855	0.821	0.897	1.1
355	Q9FJF1	Putative GTP-binding protein ara-3	Q9FJF1	Q9FJF1;Q9LZD4;P28186	Ras-related protein RABE1d;Ras-related protein RABE1c	At5g59840;RABE1D;RABE1C	>tr|Q9FJF1|Q9FJF1_ARATH Putative GTP-binding protein ara-3 OS=Arabidopsis thaliana OX=3702 GN=MMN10.12 PE=2 SV=1	5.6	23.834	216	0	15.213	1	0	0	1	1	1	1			22.144	22.145	21.953	22.56	0.183	0.405	1.79
358	P30184	Leucine aminopeptidase 1	P30184	P30184;F4INR3	Leucine aminopeptidase 1	PM25;At2g24200	>sp|P30184|AMPL1_ARATH Leucine aminopeptidase 1 OS=Arabidopsis thaliana OX=3702 GN=LAP1 PE=1 SV=1	12.1	54.509	520	0.0012658	6.9453	1	1	0	1	1	0	0	23.25		23.244	23.145			0.539	0.711	-1.88
361	P31265	Translationally-controlled tumor protein 1	P31265	P31265	Translationally-controlled tumor protein homolog	TCTP	>sp|P31265|TCTP1_ARATH Translationally-controlled tumor protein 1 OS=Arabidopsis thaliana OX=3702 GN=TCTP1 PE=1 SV=2	5.4	18.91	168	0	19.906	1	1	1	1	1	1	1	26.357	28.403	24.871	24.372	24.845	24.317	0.0506	0.211	-4.09
362	P32962	Nitrilase 2	P32962	P32962	Nitrilase 2	NIT2	>sp|P32962|NRL2_ARATH Nitrilase 2 OS=Arabidopsis thaliana OX=3702 GN=NIT2 PE=1 SV=1	5.6	37.153	339	0	24.055	1	0	0	1	1	1	1			22.211	23.613	22.428	21.591	0.205	0.425	2.34
373	P42644	14-3-3-like protein GF14 psi	P42644	P42644	14-3-3-like protein GF14 psi	GRF3	>sp|P42644|14333_ARATH 14-3-3-like protein GF14 psi OS=Arabidopsis thaliana OX=3702 GN=GRF3 PE=1 SV=2	17.3	28.606	255	0.0094538	5.8861	1	1	1	1	1	1	1	22.411	21.818	22.802	23.87	24.609	24.665	0.00435	0.0746	4.11	up
378	P42815	Ribonuclease 3	P42815	P42815;P42813	Ribonuclease 3;Ribonuclease 1	RNS3;RNS1	>sp|P42815|RNS3_ARATH Ribonuclease 3 OS=Arabidopsis thaliana OX=3702 GN=RNS3 PE=2 SV=1	6.8	25.626	222	0	14.952	1	1	1	1	1	1	1	21.885	21.316	20.474	21.669	21.851	21.034	0.606	0.758	1.23
379	P43082	Hevein-like preproprotein	P43082	P43082	Hevein-like preproprotein;CB-HEL;CD-HEL	HEL	>sp|P43082|HEVL_ARATH Hevein-like preproprotein OS=Arabidopsis thaliana OX=3702 GN=HEL PE=1 SV=1	8.5	22.936	212	0.0014327	8.524	1	1	0	1	1	0	0	21.384		21.305	21.965			0.833	0.904	-1
381	P43333	U2 small nuclear ribonucleoprotein A	P43333	P43333	U2 small nuclear ribonucleoprotein A		>sp|P43333|RU2A_ARATH U2 small nuclear ribonucleoprotein A OS=Arabidopsis thaliana OX=3702 GN=At1g09760 PE=2 SV=2	5.6	28.041	249	0	41.376	1	1	1	1	1	1	1	21.69	21.698	21.316	21.718	22.132	22.298	0.312	0.517	1.4
391	P49200	40S ribosomal protein S20-1	P49200	P49200	40S ribosomal protein S20-1	RPS20A	>sp|P49200|RS201_ARATH 40S ribosomal protein S20-1 OS=Arabidopsis thaliana OX=3702 GN=RPS20A PE=2 SV=2	9.7	13.878	124	0	21.413	1	1	1	1	1	1	1	22.983	22.733	23.275	26.955	25.354	24.569	0.00534	0.0856	6.18	up
399	P51102	Dihydroflavonol 4-reductase	P51102	P51102	Dihydroflavonol-4-reductase	DFRA	>sp|P51102|DFRA_ARATH Dihydroflavonol 4-reductase OS=Arabidopsis thaliana OX=3702 GN=DFRA PE=1 SV=2	2.9	42.774	382	0.003386	6.3273	1	1	0	1	0	0	0	22.184		22.164				0.178	0.399	-1.86		pa_down
406	P55228	Glucose-1-phosphate adenylyltransferase small subunit, chloroplastic	P55228	P55228	Glucose-1-phosphate adenylyltransferase small subunit, chloroplastic	APS1	>sp|P55228|GLGS_ARATH Glucose-1-phosphate adenylyltransferase small subunit, chloroplastic OS=Arabidopsis thaliana OX=3702 GN=APS1 PE=2 SV=2	2.3	56.65	520	0.0013624	7.6679	1	0	1	1	1	1	1		23.353	24.153	25.103	25.387	25.075	0.0224	0.151	5.12
414	P56779	Cytochrome b559 subunit alpha	P56779	P56779	Cytochrome b559 subunit alpha	psbE	>sp|P56779|PSBE_ARATH Cytochrome b559 subunit alpha OS=Arabidopsis thaliana OX=3702 GN=psbE PE=1 SV=4	12	9.3864	83	0.0012594	6.8996	1	0	0	1	1	1	1			21.38	21.867	22.334	22.92	0.0385	0.188	2.43
415	P56780	Photosystem II reaction center protein H	P56780	P56780	Photosystem II reaction center protein H	psbH	>sp|P56780|PSBH_ARATH Photosystem II reaction center protein H OS=Arabidopsis thaliana OX=3702 GN=psbH PE=1 SV=2	15.1	7.7018	73	0.0035088	6.4905	1	0	1	1	1	1	1		22.813	22.637	25.349	23.528	22.037	0.153	0.364	3.01
421	P83291	NADH-cytochrome b5 reductase-like protein	P83291	P83291	NADH-cytochrome b5 reductase-like protein	CBR2	>sp|P83291|NB5R2_ARATH NADH-cytochrome b5 reductase-like protein OS=Arabidopsis thaliana OX=3702 GN=CBR2 PE=1 SV=2	3.7	35.987	328	0.0024631	6.7655	1	1	0	1	1	0	0	20.26		20.575	20.416			0.291	0.492	1.07
425	P93009	Protein CutA, chloroplastic	P93009	P93009	Protein CutA, chloroplastic	CUTA	>sp|P93009|CUTA_ARATH Protein CutA, chloroplastic OS=Arabidopsis thaliana OX=3702 GN=CUTA PE=1 SV=1	6.6	19.77	182	0.0035757	6.5959	1	0	1	0	1	1	1		21.401			21.103	21.642	0.717	0.84	1.24
429	P94014	Germin-like protein subfamily 2 member 1	P94014	P94014	Germin-like protein subfamily 2 member 1	GLP4	>sp|P94014|GL21_ARATH Germin-like protein subfamily 2 member 1 OS=Arabidopsis thaliana OX=3702 GN=GLP4 PE=2 SV=2	14.6	22.868	219	0.001506	9.8155	1	1	1	1	1	0	1		25.779	24.299	27.321		26.329	0.571	0.732	2.34
437	Q05728	Phosphoribosylformylglycinamidine cyclo-ligase, chloroplastic	Q05728	Q05728	Phosphoribosylformylglycinamidine cyclo-ligase, chloroplastic	PUR5	>sp|Q05728|PUR5_ARATH Phosphoribosylformylglycinamidine cyclo-ligase, chloroplastic OS=Arabidopsis thaliana OX=3702 GN=PUR5 PE=1 SV=2	4.1	41.504	389	0	13.605	1	1	0	1	1	0	0	23.519		21.63	21.3			0.0371	0.186	-2.23
438	Q07473	Chlorophyll a-b binding protein CP29.1, chloroplastic	Q07473	Q07473	Chlorophyll a-b binding protein CP29.1, chloroplastic	LHCB4.1	>sp|Q07473|CB4A_ARATH Chlorophyll a-b binding protein CP29.1, chloroplastic OS=Arabidopsis thaliana OX=3702 GN=LHCB4.1 PE=1 SV=1	3.4	31.139	290	0.0012642	6.9231	1	1	1	0	1	0	1	24.326	24.793		25.273		21.65	0.481	0.662	-1.48
439	Q0WNZ5	5-methyltetrahydropteroyltriglutamate--homocysteine methyltransferase 3, chloroplastic	Q0WNZ5	Q0WNZ5	5-methyltetrahydropteroyltriglutamate--homocysteine methyltransferase 3, chloroplastic	MS3	>sp|Q0WNZ5|METE3_ARATH 5-methyltetrahydropteroyltriglutamate--homocysteine methyltransferase 3, chloroplastic OS=Arabidopsis thaliana OX=3702 GN=MS3 PE=1 SV=1	5.5	90.593	812	0	12.347	1	1	1	1	1	1	1	24.425	27.595	25.334	26.149	23.825	23.428	0.237	0.459	-2.49
442	Q0WWE3	Cytochrome b-c1 complex subunit 6	Q0WWE3	Q0WWE3	Cytochrome b-c1 complex subunit 6	At1g15120	>tr|Q0WWE3|Q0WWE3_ARATH Cytochrome b-c1 complex subunit 6 OS=Arabidopsis thaliana OX=3702 GN=At1g15120 PE=1 SV=1	14.5	7.9832	69	0.0034642	6.413	1	1	0	1	1	1	1	23.606			23.498		23.519	0.523	0.696	1.62
443	Q1JPM1	At5g65760	Q1JPM1	Q1JPM1		At5g65760	>tr|Q1JPM1|Q1JPM1_ARATH At5g65760 OS=Arabidopsis thaliana OX=3702 GN=MPA24.11 PE=2 SV=1	2.1	58.572	515	0.0015723	11.264	1	1	1	1	1	1	1	26.949	25.459	25.977	23.374	26.144	25.885	0.272	0.486	-1.99
444	Q1PF50	Probable serine protease EDA2	Q1PF50	Q1PF50	Probable serine protease EDA2	EDA2	>sp|Q1PF50|EDA2_ARATH Probable serine protease EDA2 OS=Arabidopsis thaliana OX=3702 GN=EDA2 PE=2 SV=2	2.5	55.807	489	0.0015314	10.913	1	1	1	1	1	1	1	23.964	26.241	22.49	22.363	23.221	23.128	0.193	0.416	-2.51
446	Q2HIQ2	At1g01170	Q2HIQ2	Q2HIQ2		At1g01170	>tr|Q2HIQ2|Q2HIQ2_ARATH At1g01170 OS=Arabidopsis thaliana OX=3702 GN=At1g01170 PE=2 SV=1	15.7	9.0623	83	0	17.531	1	0	0	0	1	1	1				26.226	24.727	25.431	2.94e-05	0.00589	25.8	up	pa_up
451	Q38882	Phospholipase D alpha 1	Q38882	Q38882	Phospholipase D alpha 1	PLDALPHA1	>sp|Q38882|PLDA1_ARATH Phospholipase D alpha 1 OS=Arabidopsis thaliana OX=3702 GN=PLDALPHA1 PE=1 SV=2	4	91.847	810	0.001497	9.6659	1	0	0	0	1	1	1				21.384	21.757	21.718	0.42	0.61	1.7		pa_up
453	Q38904	Profilin-3	Q38904	Q38904	Profilin-3	PRO3	>sp|Q38904|PROF3_ARATH Profilin-3 OS=Arabidopsis thaliana OX=3702 GN=PRO3 PE=2 SV=1	9.7	14.418	134	0	17.749	1	1	1	1	1	1	1	27.329	27.486	27.626	26.402	26.774	26.944	0.117	0.325	-1.71
454	Q9FE63	Profilin-5	Q9FE63	Q9FE63;Q38905	Profilin-5;Profilin-4	PRO5;PRO4	>sp|Q9FE63|PROF5_ARATH Profilin-5 OS=Arabidopsis thaliana OX=3702 GN=PRO5 PE=2 SV=1	9.9	14.036	131	0.0014881	9.4264	1	1	1	1	1	1	1	26.461	26.566	26.938	25.635	26.376	26.348	0.285	0.487	-1.45
463	Q39101	Ferritin-1, chloroplastic	Q39101	Q39101	Ferritin-1, chloroplastic	FER1	>sp|Q39101|FRI1_ARATH Ferritin-1, chloroplastic OS=Arabidopsis thaliana OX=3702 GN=FER1 PE=2 SV=1	3.5	28.178	255	0.001443	8.7098	1	1	0	1	1	1	1	23.069		18.374	24.496	22.838	22.214	0.0764	0.267	5.07
464	Q9FH02	ATP-dependent zinc metalloprotease FTSH 5, chloroplastic	Q9FH02	Q9FH02;Q39102	ATP-dependent zinc metalloprotease FTSH 5, chloroplastic;ATP-dependent zinc metalloprotease FTSH 1, chloroplastic	FTSH5;FTSH1	>sp|Q9FH02|FTSH5_ARATH ATP-dependent zinc metalloprotease FTSH 5, chloroplastic OS=Arabidopsis thaliana OX=3702 GN=FTSH5 PE=1 SV=1	3.3	75.231	704	0	21.731	1	0	0	0	1	1	0				21.57	21.98		0.171	0.388	1.58		pa_up
465	Q39129	Thiosulfate sulfurtransferase 16, chloroplastic	Q39129	Q39129	Thiosulfate sulfurtransferase 16, chloroplastic	STR16	>sp|Q39129|STR16_ARATH Thiosulfate sulfurtransferase 16, chloroplastic OS=Arabidopsis thaliana OX=3702 GN=STR16 PE=1 SV=2	15.8	12.676	120	0	17.458	1	0	0	0	1	0	1				21.854		20.456	0.646	0.785	1.26		pa_up
470	Q39256	Polyubiquitin 8	Q39256	Q39256	Polyubiquitin 8;Ubiquitin-related 1;Ubiquitin-related 2;Ubiquitin-related 3;Ubiquitin-related 4;Ubiquitin-related 5;Ubiquitin-related 6;Ubiquitin-related 7;Ubiquitin-related 8	UBQ8	>sp|Q39256|UBQ8_ARATH Polyubiquitin 8 OS=Arabidopsis thaliana OX=3702 GN=UBQ8 PE=3 SV=1	13	71.768	631	0.0015221	10.746	1	1	1	1	1	1	1	28.785	24.859	27.091	24.447	27.364	27.589	0.721	0.841	-1.36
472	Q3E7K8	Polyubiquitin 12	Q3E7K8	Q3E7K8	Polyubiquitin 12;Ubiquitin-related 1;Ubiquitin-related 2;Ubiquitin-related 3	UBQ12	>sp|Q3E7K8|UBQ12_ARATH Polyubiquitin 12 OS=Arabidopsis thaliana OX=3702 GN=UBQ12 PE=3 SV=1	45.7	25.842	230	0.0024845	6.8277	1	1	0	0	1	1	0	21.465			22.362	21.19		0.335	0.537	1.39
473	Q3E8E5	Putative myrosinase 3	Q3E8E5	Q3E8E5	Putative myrosinase 3	TGG3	>sp|Q3E8E5|BGL39_ARATH Putative myrosinase 3 OS=Arabidopsis thaliana OX=3702 GN=TGG3 PE=5 SV=1	1.8	50.757	439	0.0075676	6.0509	1	1	1	1	1	1	1	27.171	25.949	26.15	25.934	25.835	27.942	0.842	0.908	1.11
476	Q42029	Oxygen-evolving enhancer protein 2-1, chloroplastic	Q42029	Q42029	Oxygen-evolving enhancer protein 2-1, chloroplastic	PSBP1	>sp|Q42029|PSBP1_ARATH Oxygen-evolving enhancer protein 2-1, chloroplastic OS=Arabidopsis thaliana OX=3702 GN=PSBP1 PE=1 SV=2	8	28.095	263	0	323.31	1	1	0	1	1	0	1	23.921		24.825	25.911		22.186	0.964	0.978	-1.17
479	Q42328	Defensin-like protein 195	Q42328	Q42328	Defensin-like protein 195	ATTI1	>sp|Q42328|DF195_ARATH Defensin-like protein 195 OS=Arabidopsis thaliana OX=3702 GN=ATTI1 PE=1 SV=3	15.7	9.8854	89	0	73.306	1	1	1	1	1	1	1	25.775	24.751	24.393	26.392	24.97	25.136	0.417	0.608	1.44
483	Q42578	Peroxidase 53	Q42578	Q42578	Peroxidase 53	PER53	>sp|Q42578|PER53_ARATH Peroxidase 53 OS=Arabidopsis thaliana OX=3702 GN=PER53 PE=1 SV=1	2.1	34.989	335	0.0014925	9.5871	1	1	1	0	1	1	1	29.484	28.827		27.422	26.842	26.054	0.754	0.86	1.35
484	Q43127	Glutamine synthetase, chloroplastic/mitochondrial	Q43127	Q43127	Glutamine synthetase, chloroplastic/mitochondrial	GLN2	>sp|Q43127|GLNA2_ARATH Glutamine synthetase, chloroplastic/mitochondrial OS=Arabidopsis thaliana OX=3702 GN=GLN2 PE=1 SV=1	3.3	47.41	430	0	17.53	1	1	1	1	1	1	1	24.109	25.744	26.222	25.506	26.123	26.259	0.382	0.578	1.52
487	Q56YA5	Serine--glyoxylate aminotransferase	Q56YA5	Q56YA5	Serine--glyoxylate aminotransferase	AGT1	>sp|Q56YA5|SGAT_ARATH Serine--glyoxylate aminotransferase OS=Arabidopsis thaliana OX=3702 GN=AGT1 PE=1 SV=2	4.2	44.207	401	0.0013831	7.8395	1	0	0	1	1	1	1			20.781	21.008	19.071	19.541	0.184	0.406	-1.88
488	Q56Z59	Patellin-3	Q56Z59	Q56Z59	Patellin-3	PATL3	>sp|Q56Z59|PATL3_ARATH Patellin-3 OS=Arabidopsis thaliana OX=3702 GN=PATL3 PE=1 SV=2	2.2	56.104	490	0.0012903	7.1598	1	1	1	1	1	1	1	24.782	24.031	24.842	24.605	25.353	25.579	0.253	0.469	1.54
489	Q5GM68	Phosphoenolpyruvate carboxylase 2	Q5GM68	Q5GM68	Phosphoenolpyruvate carboxylase 2	PPC2	>sp|Q5GM68|CAPP2_ARATH Phosphoenolpyruvate carboxylase 2 OS=Arabidopsis thaliana OX=3702 GN=PPC2 PE=1 SV=2	1.7	109.75	963	0.0014245	8.3779	1	1	1	1	1	1	1	20.172	20.803	21.532	23.751	24.581	24.612	0.000312	0.0228	11.1	up
496	Q6NKW9	Glucan endo-1,3-beta-glucosidase 8	Q6NKW9	Q6NKW9	Glucan endo-1,3-beta-glucosidase 8		>sp|Q6NKW9|E138_ARATH Glucan endo-1,3-beta-glucosidase 8 OS=Arabidopsis thaliana OX=3702 GN=At1g64760 PE=2 SV=2	4.8	52.281	481	0	15.746	1	1	1	1	1	1	1	22.662	21.564	21.637	20.363	21.868	21.185	0.205	0.425	-1.76
499	Q84MC0	Uncharacterized GPI-anchored protein At3g06035	Q84MC0	Q84MC0	Uncharacterized GPI-anchored protein At3g06035		>sp|Q84MC0|UGPI4_ARATH Uncharacterized GPI-anchored protein At3g06035 OS=Arabidopsis thaliana OX=3702 GN=At3g06035 PE=2 SV=1	5.5	22.053	200	0.0094044	5.8689	1	1	1	1	1	1	1	21.619	23.546	21.801	23.463	22.216	21.966	0.756	0.861	1.17
500	Q8GRX2	Eukaryotic translation initiation factor 3 subunit J	Q8GRX2	Q8GRX2	Eukaryotic translation initiation factor 3 subunit J	At5g37475	>tr|Q8GRX2|Q8GRX2_ARATH Eukaryotic translation initiation factor 3 subunit J OS=Arabidopsis thaliana OX=3702 GN=At5g37475 PE=1 SV=1	8	25.168	225	0.0014859	9.4015	1	0	0	1	1	1	1			21.776	23.868	22.222	23.101	0.0108	0.119	3.85
505	Q8GWP4	At2g21530	Q8GWP4	Q8GWP4		At2g21530	>tr|Q8GWP4|Q8GWP4_ARATH At2g21530 OS=Arabidopsis thaliana OX=3702 GN=At2g21530 PE=1 SV=1	5.7	22.675	209	0	15.003	1	0	0	1	1	1	1			20.893	22.99	22.188	21.42	0.109	0.312	2.53
506	Q8GYL5	40S ribosomal protein S25-3	Q8GYL5	Q8GYL5;Q9SIW5	40S ribosomal protein S25-3;40S ribosomal protein S25-1	RPS25D;RPS25A	>sp|Q8GYL5|RS253_ARATH 40S ribosomal protein S25-3 OS=Arabidopsis thaliana OX=3702 GN=RPS25D PE=3 SV=2	28.7	12.018	108	0	26.763	1	1	0	1	1	1	1	21.036		22.204	24.3	22.829	23.432	0.0115	0.119	3.89
507	Q8GYM1	Glutathione S-transferase U22	Q8GYM1	Q8GYM1	Glutathione S-transferase U22	GSTU22	>sp|Q8GYM1|GSTUM_ARATH Glutathione S-transferase U22 OS=Arabidopsis thaliana OX=3702 GN=GSTU22 PE=1 SV=1	5	25.282	218	0.001287	7.1219	1	1	1	0	0	1	0	26.199	26.049			24.795		0.29	0.492	-4.44
517	Q8LB08	ADP,ATP carrier protein ER-ANT1	Q8LB08	Q8LB08	ADP,ATP carrier protein ER-ANT1	ER-ANT1	>sp|Q8LB08|ADT4_ARATH ADP,ATP carrier protein ER-ANT1 OS=Arabidopsis thaliana OX=3702 GN=ER-ANT1 PE=2 SV=2	3.6	33.788	306	0.0013587	7.6489	1	0	0	0	1	1	1				24.754	23.731	24.112	0.00015	0.015	10.3	up	pa_up
519	Q8LC45	Probable xyloglucan endotransglucosylase/hydrolase protein 33	Q8LC45	Q8LC45	Probable xyloglucan endotransglucosylase/hydrolase protein 33	XTH33	>sp|Q8LC45|XTH33_ARATH Probable xyloglucan endotransglucosylase/hydrolase protein 33 OS=Arabidopsis thaliana OX=3702 GN=XTH33 PE=2 SV=2	6.8	34.644	310	0	16.124	1	0	0	1	1	1	1					21.791	22.596	0.157	0.368	1.93		pa_up
522	Q8LDQ8	At5g24165	Q8LDQ8	Q8LDQ8		At5g24165	>tr|Q8LDQ8|Q8LDQ8_ARATH At5g24165 OS=Arabidopsis thaliana OX=3702 GN=At5g24165 PE=2 SV=1	17.3	7.7558	75	0.0014347	8.5381	1	1	1	1	1	0	1	24.505	24.669	25.497	24.788		25.582	0.336	0.537	-2.28
523	Q8LE52	Glutathione S-transferase DHAR3, chloroplastic	Q8LE52	Q8LE52	Glutathione S-transferase DHAR3, chloroplastic	DHAR3	>sp|Q8LE52|DHAR3_ARATH Glutathione S-transferase DHAR3, chloroplastic OS=Arabidopsis thaliana OX=3702 GN=DHAR3 PE=1 SV=1	5	28.514	258	0.0013055	7.1985	1	1	0	1	1	0	0	20.399		19.599	21.346			0.146	0.36	1.51
524	Q9SSM4	ESCRT-related protein CHMP1B	Q9SSM4	Q9SSM4;Q8LE58		F3N23.23;VPS46.1	>sp|Q9SSM4|CHM1B_ARATH ESCRT-related protein CHMP1B OS=Arabidopsis thaliana OX=3702 GN=CHMP1B PE=1 SV=1	4.9	22.691	203	0.0013141	7.2375	1	0	0	0	1	1	1				23.544	23.782	23.368	0.00122	0.0444	5.45	up	pa_up
527	Q8LG76	Zinc finger protein CONSTANS-LIKE 6	Q8LG76	Q8LG76	Zinc finger protein CONSTANS-LIKE 6	COL6	>sp|Q8LG76|COL6_ARATH Zinc finger protein CONSTANS-LIKE 6 OS=Arabidopsis thaliana OX=3702 GN=COL6 PE=2 SV=2	3	46.059	406	0.003517	6.5046	1	1	1	1	1	1	1	26.175	25.58	26.094	24.845	26.972	26.725	0.736	0.851	1.17
529	Q8LPR9	Protein TIC110, chloroplastic	Q8LPR9	Q8LPR9	Protein TIC110, chloroplastic	TIC110	>sp|Q8LPR9|TI110_ARATH Protein TIC110, chloroplastic OS=Arabidopsis thaliana OX=3702 GN=TIC110 PE=1 SV=1	1.3	112.12	1016	0.0044593	6.2542	1	0	0	1	1	1	0			21.669	21.789	21.45		0.82	0.897	1.05
531	Q8RUF8	Omega-amidase, chloroplastic	Q8RUF8	Q8RUF8	Omega-amidase,chloroplastic	NLP3	>sp|Q8RUF8|NILP3_ARATH Omega-amidase, chloroplastic OS=Arabidopsis thaliana OX=3702 GN=NLP3 PE=1 SV=1	3.8	40.33	369	0.0035047	6.487	1	1	0	1	1	0	1	20.406		21.77	20.426		20.752	0.583	0.74	-1.29
538	Q8RXD4	Protein BREAST CANCER SUSCEPTIBILITY 1 homolog	Q8RXD4	Q8RXD4	Protein BREAST CANCER SUSCEPTIBILITY 1 homolog	BRCA1	>sp|Q8RXD4|BRCA1_ARATH Protein BREAST CANCER SUSCEPTIBILITY 1 homolog OS=Arabidopsis thaliana OX=3702 GN=BRCA1 PE=1 SV=1	1.2	103.92	941	0.0034924	6.4667	1	1	1	1	1	1	1	25.225	24.613	24.778	24.678	24.216	24.494	0.389	0.583	-1.33
540	Q8RXK7	Probable pectinesterase/pectinesterase inhibitor 41	Q8RXK7	Q8RXK7	Probable pectinesterase/pectinesterase inhibitor 41;Pectinesterase inhibitor 41;Pectinesterase 41	PME41	>sp|Q8RXK7|PME41_ARATH Probable pectinesterase/pectinesterase inhibitor 41 OS=Arabidopsis thaliana OX=3702 GN=PME41 PE=2 SV=2	2.6	63.943	573	0.0013812	7.8055	1	1	1	1	1	1	0	22.666	24.5	22.713	24.098	23.415		0.523	0.696	-1.44
541	Q9SRK6	Putative 60S ribosomal protein L37a-1	Q9SRK6	Q9SRK6;Q8RXU5	Putative 60S ribosomal protein L37a-1;60S ribosomal protein L37a-2	RPL37AB;RPL37AC	>sp|Q9SRK6|R37A1_ARATH Putative 60S ribosomal protein L37a-1 OS=Arabidopsis thaliana OX=3702 GN=RPL37AB PE=3 SV=1	17.4	10.445	92	0	13.798	1	0	0	0	1	1	1				24.156	23.975	23.836	0.000185	0.0165	9.54	up	pa_up
544	Q9M0V0	Adrenodoxin-like protein 1, mitochondrial	Q9M0V0	Q9M0V0;Q8S904		MFDX1;AtMFDX2pre	>sp|Q9M0V0|MFDX1_ARATH Adrenodoxin-like protein 1, mitochondrial OS=Arabidopsis thaliana OX=3702 GN=MFDX1 PE=1 SV=1	6.1	21.83	197	0.0054645	6.1254	1	1	1	1	1	1	1	21.272	21.294	21.415	21.803	21.303	22.081	0.398	0.589	1.32
545	Q8S9J6	Aspartyl protease family protein At5g10770	Q8S9J6	Q8S9J6		At5g10770	>sp|Q8S9J6|ASPA_ARATH Aspartyl protease family protein At5g10770 OS=Arabidopsis thaliana OX=3702 GN=At5g10770 PE=2 SV=1	4.2	49.864	474	0	167.07	1	1	1	1	1	1	1	24.903	23.478	24.431	24.178	24.872	24.707	0.578	0.738	1.24
548	Q8VY12	Glycosyl hydrolase family 17 protein	Q8VY12	Q8VY12		At5g42720	>tr|Q8VY12|Q8VY12_ARATH Glycosyl hydrolase family 17 protein OS=Arabidopsis thaliana OX=3702 GN=MJB21.9 PE=2 SV=1	4.1	47.168	438	0.0014514	8.8301	1	1	0	1	0	0	0	21.249		21.77				0.777	0.875	-1.29		pa_down
549	Q8VYB3	Putative pectinesterase	Q8VYB3	Q8VYB3;A0A1P8B703;A0A1P8B710		sks9	>tr|Q8VYB3|Q8VYB3_ARATH Putative pectinesterase OS=Arabidopsis thaliana OX=3702 GN=sks9 PE=2 SV=1	3.5	62.491	549	0.0012755	7.0486	1	1	1	1	1	1	1	23.076	25.176	22.539	23.221	22.328	22.471	0.257	0.472	-1.9
553	Q8VZ50	Probable calcium-binding protein CML14	Q8VZ50	Q8VZ50	Probable calcium-binding protein CML14	CML14	>sp|Q8VZ50|CML14_ARATH Probable calcium-binding protein CML14 OS=Arabidopsis thaliana OX=3702 GN=CML14 PE=2 SV=1	63.5	16.579	148	0	12.759	1	1	1	1	1	1	1	21.317	20.971	22	22.893	22.745	22.981	0.0176	0.139	2.72
557	Q8VZR2	Alpha-L-arabinofuranosidase 2	Q8VZR2	Q8VZR2	Alpha-L-arabinofuranosidase 2	ASD2	>sp|Q8VZR2|ASD2_ARATH Alpha-L-arabinofuranosidase 2 OS=Arabidopsis thaliana OX=3702 GN=ASD2 PE=2 SV=1	1.9	75.438	674	0.0093848	5.8464	1	1	1	0	0	0	0	23.513	23.862					0.0211	0.148	-3.65		pa_down
558	Q8VZW3	Probable chalcone--flavonone isomerase 3	Q8VZW3	Q8VZW3	Probable chalcone--flavonone isomerase 3	CHI3	>sp|Q8VZW3|CFI3_ARATH Probable chalcone--flavonone isomerase 3 OS=Arabidopsis thaliana OX=3702 GN=CHI3 PE=1 SV=1	8.1	23.331	209	0	21.066	1	0	1	1	0	0	0		23.645	21.12				0.452	0.638	-2.16		pa_down
563	Q93VB0	Nucleic acid-binding, OB-fold-like protein	Q93VB0	Q93VB0		At2g40660	>tr|Q93VB0|Q93VB0_ARATH Nucleic acid-binding, OB-fold-like protein OS=Arabidopsis thaliana OX=3702 GN=At2g40660 PE=2 SV=1	4.4	42.088	389	0.0013755	7.7303	1	1	1	1	1	0	1	22.482	22.443	22.49	21.928		22.135	0.128	0.338	-1.81
565	Q93VK7	AT5g14910/F2G14_30	Q93VK7	Q93VK7		At5g14910	>tr|Q93VK7|Q93VK7_ARATH AT5g14910/F2G14_30 OS=Arabidopsis thaliana OX=3702 GN=At5g14910 PE=2 SV=1	6.7	18.956	178	0	25.79	1	1	0	1	1	1	1	22.79		24.287	25.488	25.756	25.487	0.00656	0.0939	7.11	up
571	Q93WN0	Selenium-binding protein 2	Q93WN0	Q93WN0	Selenium-binding protein 2	SBP2	>sp|Q93WN0|SEBP2_ARATH Selenium-binding protein 2 OS=Arabidopsis thaliana OX=3702 GN=SBP2 PE=1 SV=1	3.5	53.937	487	0	150.65	1	1	1	1	1	0	0	23.336	22.005	21.303	20.532			0.0675	0.249	-2.54
572	Q93XM7	Mitochondrial carnitine/acylcarnitine carrier-like protein	Q93XM7	Q93XM7	Mitochondrial carnitine/acylcarnitine carrier-like protein	BOU	>sp|Q93XM7|MCAT_ARATH Mitochondrial carnitine/acylcarnitine carrier-like protein OS=Arabidopsis thaliana OX=3702 GN=BOU PE=1 SV=1	7.7	31.022	300	0	16.619	1	0	0	1	1	1	1				22.372	22.003	22.7	0.0342	0.177	2.79		pa_up
575	Q93Y22	Coatomer subunit delta	Q93Y22	Q93Y22	Coatomer subunit delta		>sp|Q93Y22|COPD_ARATH Coatomer subunit delta OS=Arabidopsis thaliana OX=3702 GN=At5g05010 PE=1 SV=2	3.6	57.718	527	0.001321	7.306	1	1	1	1	1	0	0	25.788	25.301	22.309	24.642			0.109	0.312	-5.66
582	Q93ZN9	LL-diaminopimelate aminotransferase, chloroplastic	Q93ZN9	Q93ZN9	LL-diaminopimelate aminotransferase, chloroplastic	DAP	>sp|Q93ZN9|DAPAT_ARATH LL-diaminopimelate aminotransferase, chloroplastic OS=Arabidopsis thaliana OX=3702 GN=DAP PE=1 SV=1	2.6	50.396	461	0.0013405	7.4661	1	1	1	1	1	1	1	21.982	19.522	19.567	23.021	21.118	21.407	0.121	0.326	2.81
583	Q940G5	Glucose-6-phosphate 1-epimerase	Q940G5	Q940G5		F14M19.180	>tr|Q940G5|Q940G5_ARATH Glucose-6-phosphate 1-epimerase OS=Arabidopsis thaliana OX=3702 GN=At4g25900 PE=2 SV=1	7.2	36.251	318	0	26.906	1	1	0	1	1	1	1	24.736		23.096	22.309	22.541	22.82	0.754	0.86	-1.26
584	Q940P8	T-complex protein 1 subunit beta	Q940P8	Q940P8		At5g20890	>sp|Q940P8|TCPB_ARATH T-complex protein 1 subunit beta OS=Arabidopsis thaliana OX=3702 GN=CCT2 PE=1 SV=1	2.5	57.285	527	0.0054407	6.0982	1	0	0	0	1	1	1				20.794	21.005	20.928	0.563	0.727	1.11		pa_up
601	Q94JV5	Deaminated glutathione amidase, chloroplastic/cytosolic	Q94JV5	Q94JV5	Nitrilase-like protein 2	NLP2	>sp|Q94JV5|NILP2_ARATH Deaminated glutathione amidase, chloroplastic/cytosolic OS=Arabidopsis thaliana OX=3702 GN=NLP2 PE=1 SV=1	5.9	33.971	307	0.0014535	8.917	1	1	1	1	1	0	1	24.534	23.123	23.506	22.01		22.554	0.018	0.14	-3.89
603	Q94K71	CBBY-like protein	Q94K71	Q94K71	Haloacid dehalogenase-like hydrolase domain-containing protein At3g48420		>sp|Q94K71|CBBY_ARATH CBBY-like protein OS=Arabidopsis thaliana OX=3702 GN=CBBY PE=1 SV=1	3.1	34.245	319	0.0013736	7.7082	1	1	0	1	0	0	0	21.457		20.907				0.503	0.682	-1.1		pa_down
606	Q94KD8	Probable beta-D-xylosidase 2	Q94KD8	Q94KD8	Probable beta-D-xylosidase 2	BXL2	>sp|Q94KD8|BXL2_ARATH Probable beta-D-xylosidase 2 OS=Arabidopsis thaliana OX=3702 GN=BXL2 PE=2 SV=1	1.8	82.984	768	0.0013298	7.3735	1	1	0	1	1	1	1	22.799		24.549	24.935	24.555	24.903	0.0457	0.207	3.83
614	Q96529	Adenylosuccinate synthetase, chloroplastic	Q96529	Q96529	Adenylosuccinate synthetase, chloroplastic	PURA	>sp|Q96529|PURA_ARATH Adenylosuccinate synthetase, chloroplastic OS=Arabidopsis thaliana OX=3702 GN=PURA PE=1 SV=1	3.9	52.964	490	0.0065147	6.0856	1	1	0	1	0	0	0	22.013		21.209				0.282	0.486	-1.49		pa_down
615	Q96533	Alcohol dehydrogenase class-3	Q96533	Q96533	Alcohol dehydrogenase class-3	ADH2	>sp|Q96533|ADHX_ARATH Alcohol dehydrogenase class-3 OS=Arabidopsis thaliana OX=3702 GN=ADH2 PE=1 SV=2	7.1	40.698	379	0.0074468	5.9386	1	0	0	0	1	1	0				20.639	21.372		0.983	0.989	1		pa_up
617	Q9ASS6	Photosynthetic NDH subunit of lumenal location 5, chloroplastic	Q9ASS6	Q9ASS6	Peptidyl-prolyl cis-trans isomerase CYP20-2, chloroplastic	CYP20-2	>sp|Q9ASS6|PNSL5_ARATH Photosynthetic NDH subunit of lumenal location 5, chloroplastic OS=Arabidopsis thaliana OX=3702 GN=PNSL5 PE=1 SV=1	5.4	28.306	259	0.0014144	8.2537	1	1	1	1	1	1	1	25.827	24.099	25.857	25.227	25.192	25.268	0.959	0.977	-1.02
620	Q9FGX1	ATP-citrate synthase beta chain protein 2	Q9FGX1	Q9FGX1;Q9C522	ATP-citrate synthase beta chain protein 2;ATP-citrate synthase beta chain protein 1	ACLB-2;ACLB-1	>sp|Q9FGX1|ACLB2_ARATH ATP-citrate synthase beta chain protein 2 OS=Arabidopsis thaliana OX=3702 GN=ACLB-2 PE=1 SV=1	2.5	65.827	608	0.0012837	7.0984	1	1	1	1	1	1	1	21.271	23.13	22.9	23.489	23.376	22.355	0.36	0.557	1.56
625	Q9C6Y5	Eukaryotic aspartyl protease family protein	Q9C6Y5	Q9C6Y5		T7O23.17	>tr|Q9C6Y5|Q9C6Y5_ARATH Eukaryotic aspartyl protease family protein OS=Arabidopsis thaliana OX=3702 GN=At1g44130 PE=3 SV=1	3.7	43.959	405	0.0075269	6.0253	1	0	0	0	1	1	0				20.559	21.457		0.707	0.833	1.08		pa_up
627	Q9C787	cAMP-regulated phosphoprotein 19-related protein	Q9C787	Q9C787		F10D13_16	>tr|Q9C787|Q9C787_ARATH cAMP-regulated phosphoprotein 19-related protein OS=Arabidopsis thaliana OX=3702 GN=At1g69510 PE=1 SV=1	15.3	15.096	137	0.0035714	6.5959	1	0	0	1	1	1	1			22.699	22.144	20.901	21.744	0.878	0.93	1.12
628	Q9C891	Dirigent protein 20	Q9C891	Q9C891	Dirigent protein 20	DIR20	>sp|Q9C891|DIR20_ARATH Dirigent protein 20 OS=Arabidopsis thaliana OX=3702 GN=DIR20 PE=2 SV=1	6.4	20.618	187	0.0036101	6.6385	1	1	1	1	1	1	1	21.659	22.002		22.899	24.143	23.672	0.0078	0.101	4.26	up
630	Q9C8W7	At1g71950	Q9C8W7	Q9C8W7		F17M19.10	>tr|Q9C8W7|Q9C8W7_ARATH At1g71950 OS=Arabidopsis thaliana OX=3702 GN=At1g71950 PE=1 SV=1	6.6	14.852	136	0.0065005	6.0826	1	1	1	1	1	1	1	25.126	25.224	25.624	23.332	24.78	24.636	0.0884	0.284	-2.11
633	Q9C9P3	ADP-glucose pyrophosphorylase family protein	Q9C9P3	Q9C9P3		F9E10.24	>tr|Q9C9P3|Q9C9P3_ARATH ADP-glucose pyrophosphorylase family protein OS=Arabidopsis thaliana OX=3702 GN=F9E10.24 PE=1 SV=1	2.4	45.563	415	0.0075512	6.0438	1	0	0	1	1	1	0			24.192	23.512	23.868		0.669	0.803	1.62
634	Q9C9W4	Tapetum-specific methyltransferase 1	Q9C9W4	Q9C9W4	Tapetum-specific methyltransferase 1	TSM1	>sp|Q9C9W4|TSM1_ARATH Tapetum-specific methyltransferase 1 OS=Arabidopsis thaliana OX=3702 GN=TSM1 PE=1 SV=2	4.7	26.35	233	0.0012723	6.9993	1	1	1	1	1	1	1	24.165	24.081	23.913	24.511	24.298	24.434	0.417	0.608	1.28
636	Q9C9Y8	Probable inactive receptor kinase At3g08680	Q9C9Y8	Q9C9Y8	Probable inactive receptor kinase At3g08680		>sp|Q9C9Y8|Y3868_ARATH Probable inactive receptor kinase At3g08680 OS=Arabidopsis thaliana OX=3702 GN=At3g08680 PE=1 SV=1	2	69.406	640	0.002445	6.7437	1	1	1	1	1	1	1	20.293	22.009	20.441	21.466	21.552	22.46	0.186	0.408	1.88
640	Q9FDW8	Cytochrome b5 isoform A	Q9FDW8	Q9FDW8		CB5-A	>sp|Q9FDW8|CYB5A_ARATH Cytochrome b5 isoform A OS=Arabidopsis thaliana OX=3702 GN=CB5-A PE=1 SV=1	11.9	15.22	135	0.0013441	7.5117	1	1	1	1	1	1	0	22.557	24.273	22.592	21.906	22.683		0.146	0.36	-2.43
646	Q9FFG6	AT5g05480/MOP10_2	Q9FFG6	Q9FFG6		At5g05480	>tr|Q9FFG6|Q9FFG6_ARATH AT5g05480/MOP10_2 OS=Arabidopsis thaliana OX=3702 GN=MOP10.2 PE=2 SV=1	1.6	68.434	608	0.0074231	5.9307	1	1	1	1	1	1	0	22.911	23.645	21.75	22.704	21.193		0.153	0.364	-2.29
656	Q9FIN1	Probable 6-phosphogluconolactonase 4	Q9FIN1	Q9FIN1	Probable 6-phosphogluconolactonase 4		>sp|Q9FIN1|6PGL4_ARATH Probable 6-phosphogluconolactonase 4 OS=Arabidopsis thaliana OX=3702 GN=PGL4 PE=2 SV=1	4.6	29.243	261	0.0014225	8.3445	1	1	1	1	1	1	1	24.346	24.053	22.919	22.685	22.411	22.483	0.0486	0.21	-2.37
658	Q9FJA6	40S ribosomal protein S3-3	Q9FJA6	Q9FJA6;Q9M339;Q9SIP7	40S ribosomal protein S3-3;40S ribosomal protein S3-2;40S ribosomal protein S3-1	RPS3C;RPS3B;RPS3A	>sp|Q9FJA6|RS33_ARATH 40S ribosomal protein S3-3 OS=Arabidopsis thaliana OX=3702 GN=RPS3C PE=1 SV=1	5.2	27.458	248	0	24.34	1	1	1	1	1	1	1	22.79	22.487	22.893	23.756	23.21	23.301	0.156	0.367	1.62
669	Q9FM19	Hypersensitive-induced response protein 1	Q9FM19	Q9FM19	Hypersensitive-induced response protein 1	HIR1	>sp|Q9FM19|HIR1_ARATH Hypersensitive-induced response protein 1 OS=Arabidopsis thaliana OX=3702 GN=HIR1 PE=1 SV=1	4.9	31.431	286	0.0034682	6.4188	1	1	1	1	1	1	1	21.591	22.265	21.141	23.501	22.478	21.968	0.134	0.347	1.98
670	Q9FM82	Probable L-gulonolactone oxidase 4	Q9FM82	Q9FM82;Q9C614		At5g56490;F27G20_8	>sp|Q9FM82|GGLO4_ARATH Probable L-gulonolactone oxidase 4 OS=Arabidopsis thaliana OX=3702 GN=GULLO4 PE=2 SV=1	4.5	64.124	577	0	12.255	1	1	0	1	1	1	1	21.122		22.18	21.275	19.774	20.353	0.0638	0.242	-2.12
673	Q9FMH8	Probable cysteine protease RD21B	Q9FMH8	Q9FMH8			>sp|Q9FMH8|RD21B_ARATH Probable cysteine protease RD21B OS=Arabidopsis thaliana OX=3702 GN=RD21B PE=1 SV=1	3.5	51.203	463	0	15.107	1	1	0	1	1	1	1	25.61		22.452	25.503	25.973	25.785	0.0379	0.186	6.95
677	Q9FN08	Beta-galactosidase 10	Q9FN08	Q9FN08	Beta-galactosidase 10	BGAL10	>sp|Q9FN08|BGA10_ARATH Beta-galactosidase 10 OS=Arabidopsis thaliana OX=3702 GN=BGAL10 PE=2 SV=1	1.6	83.101	741	0	21.159	1	1	1	1	1	1	1	22.077	22.306	21.854	23.03	22.732	22.899	0.1	0.3	1.75
678	Q9FNC4	HAD superfamily, subfamily IIIB acid phosphatase	Q9FNC4	Q9FNC4			>tr|Q9FNC4|Q9FNC4_ARATH HAD superfamily, subfamily IIIB acid phosphatase OS=Arabidopsis thaliana OX=3702 GN=MRH10.13 PE=2 SV=1	4.8	31.056	272	0.0033822	6.3249	1	0	0	0	1	1	0				23.584	21.038		0.0907	0.286	2.14		pa_up
679	Q9FNM0	28 kDa heat/acid-stable phosphoprotein-like protein	Q9FNM0	Q9FNM0			>tr|Q9FNM0|Q9FNM0_ARATH 28 kDa heat/acid-stable phosphoprotein-like protein OS=Arabidopsis thaliana OX=3702 GN=MCL19.6 PE=1 SV=1	6.7	18.977	164	0.0034404	6.3811	1	0	0	1	1	1	1			23.313	22.769	22.565	23.165	0.183	0.405	2.04
681	Q9FPJ4	Ras-related protein RABD2b	Q9FPJ4	Q9FPJ4	Ras-related protein RABD2b	RABD2B	>sp|Q9FPJ4|RAD2B_ARATH Ras-related protein RABD2b OS=Arabidopsis thaliana OX=3702 GN=RABD2B PE=2 SV=1	20.3	22.313	202	0.0014472	8.7183	1	1	1	1	1	1	1	23.753	23.595	25.796	25.992	26.159	26.432	0.0297	0.165	3.51
682	Q9FPJ5	Leucine-rich repeat protein 1	Q9FPJ5	Q9FPJ5			>sp|Q9FPJ5|LRR1_ARATH Leucine-rich repeat protein 1 OS=Arabidopsis thaliana OX=3702 GN=LRR1 PE=1 SV=1	6.9	24.097	218	0.0014006	8.0625	1	1	0	1	1	1	1	19.94		19.445	18.719	20.052		0.73	0.846	-1.18
688	Q9LN39	F18O14.31	Q9LN39	Q9LN39;Q9FWR4	Glutathione S-transferase DHAR1, mitochondrial	At1g19550;DHAR1	>tr|Q9LN39|Q9LN39_ARATH F18O14.31 OS=Arabidopsis thaliana OX=3702 GN=At1g19550 PE=4 SV=1	7.8	17.061	153	0.0034522	6.4017	1	1	0	1	1	0	0	20.939		21.628	20.972			0.0861	0.282	-1.34
698	Q9FZ76	60S ribosomal protein L6-1	Q9FZ76	Q9FZ76	60S ribosomal protein L6-1	RPL6A	>sp|Q9FZ76|RL61_ARATH 60S ribosomal protein L6-1 OS=Arabidopsis thaliana OX=3702 GN=RPL6A PE=2 SV=1	3.9	26.152	233	0.0034169	6.3583	1	1	1	1	1	1	1	20.895	22.786	22.027	25.67	24.298	22.81	0.0252	0.154	5.12
699	Q9FZC5	Berberine bridge enzyme-like 4	Q9FZC5	Q9FZC5;Q9FZC4		T1K7.23;T1K7.24	>sp|Q9FZC5|FOX2_ARATH Berberine bridge enzyme-like 4 OS=Arabidopsis thaliana OX=3702 GN=FOX2 PE=2 SV=1	4.2	58.947	530	0.002448	6.7455	1	1	1	0	0	0	0	22.71	22.671					0.0215	0.149	-2.53		pa_down
701	Q9FZK4	Nuclear transport factor 2A	Q9FZK4	Q9FZK4		F17L21.10	>sp|Q9FZK4|NTF2A_ARATH Nuclear transport factor 2A OS=Arabidopsis thaliana OX=3702 GN=NTF2A PE=1 SV=1	8.2	13.527	122	0.0024722	6.8018	1	1	1	1	1	1	1	25.57	24.553	26.608	26.336	25.676	25.964	0.523	0.696	1.33
705	Q9LE22	Probable calcium-binding protein CML27	Q9LE22	Q9LE22	Probable calcium-binding protein CML27	CML27	>sp|Q9LE22|CML27_ARATH Probable calcium-binding protein CML27 OS=Arabidopsis thaliana OX=3702 GN=CML27 PE=1 SV=1	11.8	18.35	170	0	213.71	1	1	1	1	1	1	1	22.897	23.122	22.796	22.556	23.305	22.626	0.818	0.897	-1.08
708	Q9LEY1	Serine carboxypeptidase-like 35	Q9LEY1	Q9LEY1	Serine carboxypeptidase-like 35	SCPL35	>sp|Q9LEY1|SCP35_ARATH Serine carboxypeptidase-like 35 OS=Arabidopsis thaliana OX=3702 GN=SCPL35 PE=2 SV=1	3.8	53.607	480	0.0035842	6.5971	1	1	0	1	1	0	1	21.706		22.411	23.271		21.708	0.989	0.992	1.13
718	Q9LJ86	AT3g22600/F16J14_17	Q9LJ86	Q9LJ86		AtXYP8	>tr|Q9LJ86|Q9LJ86_ARATH AT3g22600/F16J14_17 OS=Arabidopsis thaliana OX=3702 GN=LTPG5 PE=2 SV=1	6.5	17.305	170	0.0024361	6.7186	1	1	0	1	1	1	0	23.213		22.73	23.742	23.917		0.885	0.933	1.49
721	Q9LJR2	Lectin-like protein LEC	Q9LJR2	Q9LJR2;Q9LK72	Lectin-like protein LEC;Lectin-like protein At3g16530	LEC	>sp|Q9LJR2|LECT2_ARATH Lectin-like protein LEC OS=Arabidopsis thaliana OX=3702 GN=LEC PE=1 SV=1	3.3	29.749	271	0.0034014	6.3387	1	1	1	1	1	1	0	25.925	25.047	23.982	24.473	24.601		0.166	0.382	-3.12
724	Q9LLR7	Non-specific lipid-transfer protein 3	Q9LLR7	Q9LLR7	Non-specific lipid-transfer protein 3	LTP3	>sp|Q9LLR7|NLTP3_ARATH Non-specific lipid-transfer protein 3 OS=Arabidopsis thaliana OX=3702 GN=LTP3 PE=3 SV=1	8.7	11.694	115	0.005531	6.2095	1	1	1	1	1	1	1	28.264	27.699	28.039	27.377	27.846	28.106	0.64	0.782	-1.17
725	Q9LM66	Cysteine protease XCP2	Q9LM66	Q9LM66	Xylem cysteine proteinase 2	XCP2	>sp|Q9LM66|XCP2_ARATH Cysteine protease XCP2 OS=Arabidopsis thaliana OX=3702 GN=XCP2 PE=1 SV=2	3.7	39.707	356	0.0024272	6.6901	1	0	0	1	1	1	1			19.944	20.492	20.658	20.347	0.762	0.863	-1.05
726	Q9LMC9	Germin-like protein subfamily T member 2	Q9LMC9	Q9LMC9	Germin-like protein subfamily T member 2		>sp|Q9LMC9|GLT2_ARATH Germin-like protein subfamily T member 2 OS=Arabidopsis thaliana OX=3702 GN=At1g18980 PE=2 SV=1	5.5	23.183	220	0.0013661	7.6736	1	1	1	1	1	1	1	22.411	21.649	21.964	22.855	23.154	23.395	0.0426	0.199	2.18
730	Q9LNU1	CO(2)-response secreted protease	Q9LNU1	Q9LNU1		T20H2.6	>sp|Q9LNU1|CRSP_ARATH CO(2)-response secreted protease OS=Arabidopsis thaliana OX=3702 GN=CRSP PE=2 SV=1	1.8	81.479	769	0	11.901	1	1	1	1	1	0	0	22.848	23.009	22.279	22.659			0.0698	0.253	-2.51
732	Q9LQL0	Glycine cleavage system H protein 3, mitochondrial	Q9LQL0	Q9LQL0	Glycine cleavage system H protein 3, mitochondrial	GDH3	>sp|Q9LQL0|GCSH3_ARATH Glycine cleavage system H protein 3, mitochondrial OS=Arabidopsis thaliana OX=3702 GN=GDH3 PE=1 SV=1	34.3	17.897	166	0	16.106	1	1	1	1	1	1	1	21.72	21.834	22.9	21.502	23.438	23.479	0.374	0.572	1.57
734	Q9LRJ9	Cysteine-rich repeat secretory protein 38	Q9LRJ9	Q9LRJ9	Cysteine-rich repeat secretory protein 38	CRRSP38	>sp|Q9LRJ9|CRR38_ARATH Cysteine-rich repeat secretory protein 38 OS=Arabidopsis thaliana OX=3702 GN=CRRSP38 PE=2 SV=1	3.6	27.863	252	0.0013228	7.3084	1	1	1	1	1	1	1	26.241	25.02	25.026	25.562	25.181	23.757	0.391	0.583	-1.51
735	Q9LS01	Allene oxide cyclase 3, chloroplastic	Q9LS01	Q9LS01	Allene oxide cyclase 3, chloroplastic	AOC3	>sp|Q9LS01|AOC3_ARATH Allene oxide cyclase 3, chloroplastic OS=Arabidopsis thaliana OX=3702 GN=AOC3 PE=2 SV=1	14	28.398	258	0	13.193	1	0	0	0	1	1	1				22.015	22.752	22.047	0.0284	0.163	2.86		pa_up
738	Q9LSM9	Serine carboxypeptidase-like 33	Q9LSM9	Q9LSM9	Serine carboxypeptidase-like 33	SCPL33	>sp|Q9LSM9|SCP33_ARATH Serine carboxypeptidase-like 33 OS=Arabidopsis thaliana OX=3702 GN=SCPL33 PE=2 SV=2	2.9	54.144	478	0.002439	6.7248	1	1	0	1	0	1	1	21.566		20.231			21.286	0.712	0.837	1.06
743	Q9LT78	Probable cysteine protease RD21C	Q9LT78	Q9LT78			>sp|Q9LT78|RD21C_ARATH Probable cysteine protease RD21C OS=Arabidopsis thaliana OX=3702 GN=RD21C PE=1 SV=1	3.5	49.307	452	0.0014948	9.6618	1	1	1	1	1	1	1	24.339	23.22	22.87	22.59	22.676	23.156	0.256	0.472	-1.59
744	Q9LTR8	At5g57040	Q9LTR8	Q9LTR8		At5g57040	>tr|Q9LTR8|Q9LTR8_ARATH At5g57040 OS=Arabidopsis thaliana OX=3702 GN=MHM17.18 PE=2 SV=1	10.7	22.247	197	0.0015848	11.335	1	1	0	1	1	0	0	20.854		21.288	19.556			0.568	0.732	-1.54
747	Q9LUT2	S-adenosylmethionine synthase 4	Q9LUT2	Q9LUT2	S-adenosylmethionine synthase 4	METK4	>sp|Q9LUT2|METK4_ARATH S-adenosylmethionine synthase 4 OS=Arabidopsis thaliana OX=3702 GN=METK4 PE=1 SV=1	12	42.795	393	0.0075107	6.0116	1	0	0	0	1	1	0				22.766	19.726		0.819	0.897	1.13		pa_up
748	Q9LUV2	Stress-response A/B barrel domain-containing protein HS1	Q9LUV2	Q9LUV2	Probable protein Pop3		>sp|Q9LUV2|POP3_ARATH Stress-response A/B barrel domain-containing protein HS1 OS=Arabidopsis thaliana OX=3702 GN=HS1 PE=1 SV=1	11.9	12.184	109	0.00125	6.8723	1	1	0	1	1	0	1	21.123		22.003	20.183		20.989	0.0548	0.221	-1.66
752	Q9LVH6	Aldose 1-epimerase	Q9LVH6	Q9LVH6	Aldose 1-epimerase	At3g17940	>tr|Q9LVH6|Q9LVH6_ARATH Aldose 1-epimerase OS=Arabidopsis thaliana OX=3702 GN=At3g17940 PE=3 SV=1	2.9	37.196	341	0.0034286	6.3711	1	1	1	1	0	0	0	24.705	23.239	21.83				0.0277	0.162	-4.78		pa_down
756	Q9LX20	Aspartic proteinase-like protein 1	Q9LX20	Q9LX20	Aspartic proteinase-like protein 1		>sp|Q9LX20|ASPL1_ARATH Aspartic proteinase-like protein 1 OS=Arabidopsis thaliana OX=3702 GN=At5g10080 PE=2 SV=1	2.7	57.961	528	0	17.85	1	1	1	1	1	1	1	21.614	25.155	23.693	23.717	24.329	24.284	0.499	0.679	1.54
760	Q9SJH7	Citrate synthase 3, peroxisomal	Q9SJH7	Q9SJH7;Q9LXS6	Citrate synthase 3, peroxisomal;Citrate synthase 2, peroxisomal	CSY3;CSY2	>sp|Q9SJH7|CISY3_ARATH Citrate synthase 3, peroxisomal OS=Arabidopsis thaliana OX=3702 GN=CSY3 PE=2 SV=1	2.6	56.175	509	0	16.66	1	0	1	0	1	1	1				23.185	20.454	21.021	0.667	0.802	1.77		pa_up
766	Q9LYT7	3-isopropylmalate dehydratase small subunit 2	Q9LYT7	Q9LYT7	3-isopropylmalate dehydratase small subunit 2	IPMI1	>sp|Q9LYT7|LEUD2_ARATH 3-isopropylmalate dehydratase small subunit 2 OS=Arabidopsis thaliana OX=3702 GN=IPMI1 PE=1 SV=1	8.3	27.208	253	0.0015038	9.7435	1	0	0	1	1	1	1			20.465	21.492	20.236	20.589	0.77	0.87	1
770	Q9LZF2	Acylphosphatase	Q9LZF2	Q9LZF2		F12E4_110	>tr|Q9LZF2|Q9LZF2_ARATH Acylphosphatase OS=Arabidopsis thaliana OX=3702 GN=At5g03370 PE=3 SV=1	7.6	18.888	171	0	23.604	1	1	1	1	1	1	1	23.139	23.113	22.869	23.296	22.657	22.515	0.646	0.785	-1.16
776	Q9M0F5	Acid phosphatase-like protein	Q9M0F5	Q9M0F5		At4g29260	>tr|Q9M0F5|Q9M0F5_ARATH Acid phosphatase-like protein OS=Arabidopsis thaliana OX=3702 GN=At4g29260 PE=2 SV=1	3.5	28.906	255	0.0014184	8.3077	1	1	1	1	1	1	1	27.652	28.092	27.271	25.744	25.949	26.991	0.0288	0.163	-2.72
777	Q9M0G0	Glutathione hydrolase 3	Q9M0G0	Q9M0G0	Gamma-glutamyltranspeptidase 3	GGT3	>sp|Q9M0G0|GAGT3_ARATH Glutathione hydrolase 3 OS=Arabidopsis thaliana OX=3702 GN=GGT3 PE=2 SV=1	1.6	69.148	637	0.0024814	6.8266	1	1	1	1	1	1	1	26.854	26.44	26.378	23.875	25.569	25.299	0.0237	0.152	-3.12
779	Q9M2T6	Beta-1, 3-glucanase-like protein	Q9M2T6	Q9M2T6		T22E16.90	>tr|Q9M2T6|Q9M2T6_ARATH Beta-1, 3-glucanase-like protein OS=Arabidopsis thaliana OX=3702 GN=T22E16.90 PE=2 SV=1	2.2	48.442	449	0.0073762	5.9145	1	0	0	0	1	1	1				22.582	22.863	22.561	0.0344	0.177	3.48		pa_up
781	Q9M354	Probable ADP-ribosylation factor GTPase-activating protein AGD6	Q9M354	Q9M354	Probable ADP-ribosylation factor GTPase-activating protein AGD6	AGD6	>sp|Q9M354|AGD6_ARATH Probable ADP-ribosylation factor GTPase-activating protein AGD6 OS=Arabidopsis thaliana OX=3702 GN=AGD6 PE=1 SV=1	4.6	49.723	459	0.0035672	6.5852	1	0	0	0	1	1	1				25.039	25.653	26.779	4.39e-05	0.00622	32.1	up	pa_up
785	Q9M5K3	Dihydrolipoyl dehydrogenase 1, mitochondrial	Q9M5K3	Q9M5K3	Dihydrolipoyl dehydrogenase 1, mitochondrial	LPD1	>sp|Q9M5K3|DLDH1_ARATH Dihydrolipoyl dehydrogenase 1, mitochondrial OS=Arabidopsis thaliana OX=3702 GN=LPD1 PE=1 SV=2	8.5	53.987	507	0.007535	6.0284	1	1	1	0	1	0	1	23.041	22.905		24.606		23.543	0.557	0.727	1.8
801	Q9SCX3	Elongation factor 1-beta 2	Q9SCX3	Q9SCX3	Elongation factor 1-beta 2		>sp|Q9SCX3|EF1B2_ARATH Elongation factor 1-beta 2 OS=Arabidopsis thaliana OX=3702 GN=At5g19510 PE=1 SV=1	4	24.201	224	0.0044395	6.2271	1	1	0	1	1	1	1	22.949		23.732	23.45	23.819	23.67	0.182	0.404	2.06
802	Q9SCZ4	Receptor-like protein kinase FERONIA	Q9SCZ4	Q9SCZ4	Receptor-like protein kinase FERONIA	FER	>sp|Q9SCZ4|FERON_ARATH Receptor-like protein kinase FERONIA OS=Arabidopsis thaliana OX=3702 GN=FER PE=1 SV=1	2	98.149	895	0.0014728	9.1939	1	1	1	1	1	1	1	22.254	23.342	20.706	20.67	22.086	21.951	0.514	0.69	-1.45
803	Q9SDS7	V-type proton ATPase subunit C	Q9SDS7	Q9SDS7	V-type proton ATPase subunit C	VHA-C	>sp|Q9SDS7|VATC_ARATH V-type proton ATPase subunit C OS=Arabidopsis thaliana OX=3702 GN=VHA-C PE=1 SV=1	5.3	42.619	375	0.0065076	6.0846	1	0	0	0	1	0	1				19.439		20.214	0.0324	0.173	-1.75		pa_up
805	Q9SEI4	26S proteasome regulatory subunit 6B homolog	Q9SEI4	Q9SEI4	26S protease regulatory subunit 6B homolog	RPT3	>sp|Q9SEI4|PRS6B_ARATH 26S proteasome regulatory subunit 6B homolog OS=Arabidopsis thaliana OX=3702 GN=RPT3 PE=1 SV=1	4.7	45.751	408	0	49.547	1	0	0	1	1	1	1			21.725	21.544	22.3	21.989	0.117	0.325	1.71
809	Q9SFV3	At3g07230	Q9SFV3	Q9SFV3		T1B9.10	>tr|Q9SFV3|Q9SFV3_ARATH At3g07230 OS=Arabidopsis thaliana OX=3702 GN=T1B9.10 PE=2 SV=1	21.7	5.3049	46	0	42.822	1	1	1	1	1	1	1	24.736	25.271	25.465	26.286	24.483	24.848	0.939	0.965	1.03
812	Q9SGZ5	Probable beta-D-xylosidase 7	Q9SGZ5	Q9SGZ5	Probable beta-D-xylosidase 7	BXL7	>sp|Q9SGZ5|BXL7_ARATH Probable beta-D-xylosidase 7 OS=Arabidopsis thaliana OX=3702 GN=BXL7 PE=2 SV=2	1.4	83.891	767	0.0033746	6.2963	1	0	0	0	1	0	1				20.566		21.29	0.424	0.612	-1.02		pa_up
813	Q9SHE8	Photosystem I reaction center subunit III, chloroplastic	Q9SHE8	Q9SHE8	Photosystem I reaction center subunit III, chloroplastic	PSAF	>sp|Q9SHE8|PSAF_ARATH Photosystem I reaction center subunit III, chloroplastic OS=Arabidopsis thaliana OX=3702 GN=PSAF PE=1 SV=1	8.1	24.173	221	0.002442	6.7309	1	0	0	0	1	0	1				23.514		21.901	0.244	0.466	2.51		pa_up
814	Q9SHH6	Glutathione S-transferase U24	Q9SHH6	Q9SHH6	Glutathione S-transferase U24	GSTU24	>sp|Q9SHH6|GSTUO_ARATH Glutathione S-transferase U24 OS=Arabidopsis thaliana OX=3702 GN=GSTU24 PE=2 SV=1	9.6	25.306	218	0.0035928	6.625	1	1	1	0	1	0	0	22.68	22.247		22.142			0.504	0.682	-1.76
815	Q9SHJ6	Peroxisomal and mitochondrial division factor 2	Q9SHJ6	Q9SHJ6		At1g06530	>sp|Q9SHJ6|PMD2_ARATH Peroxisomal and mitochondrial division factor 2 OS=Arabidopsis thaliana OX=3702 GN=PMD2 PE=1 SV=1	3.1	36.119	323	0.0073996	5.9286	1	0	1	1	1	0	0		22.414	23.368	22.752			0.344	0.543	-1.6
817	Q9SI49	Cytochrome P450, family 705, subfamily A, polypeptide 13	Q9SI49	Q9SI49		CYP705A13	>tr|Q9SI49|Q9SI49_ARATH Cytochrome P450, family 705, subfamily A, polypeptide 13 OS=Arabidopsis thaliana OX=3702 GN=CYP705A13 PE=3 SV=1	2.1	58.814	518	0.0012547	6.8753	1	1	1	1	1	1	1	28.762	29.105	29.716	28.993	29.883	30.21	0.379	0.576	1.42
818	Q9SIA7	Cupin family protein	Q9SIA7	Q9SIA7		At2g28680	>tr|Q9SIA7|Q9SIA7_ARATH Cupin family protein OS=Arabidopsis thaliana OX=3702 GN=At2g28680 PE=1 SV=1	3.4	38.465	356	0.0075188	6.0211	1	1	1	1	1	1	1	21.246	22.586	20.767	20.15	20.836	20.596	0.133	0.347	-2.01
819	Q9SIB9	Aconitate hydratase 3, mitochondrial	Q9SIB9	Q9SIB9	Aconitate hydratase 2, mitochondrial	ACO2	>sp|Q9SIB9|ACO3M_ARATH Aconitate hydratase 3, mitochondrial OS=Arabidopsis thaliana OX=3702 GN=ACO3 PE=1 SV=2	2.4	108.2	990	0.0035587	6.5622	1	0	0	1	1	1	1			24.431	24.232	24.159	24.111	0.0766	0.267	4.33
821	Q9SIF2	Heat shock protein 90-5, chloroplastic	Q9SIF2	Q9SIF2		CR88	>sp|Q9SIF2|HS905_ARATH Heat shock protein 90-5, chloroplastic OS=Arabidopsis thaliana OX=3702 GN=HSP90-5 PE=1 SV=1	2.9	88.662	780	0.0034483	6.399	1	0	0	1	1	1	0			22.975	22.221	22.752		0.806	0.891	1.07
822	Q9SII8	Ubiquitin domain-containing protein DSK2b	Q9SII8	Q9SII8	Ubiquitin domain-containing protein DSK2b	DSK2B	>sp|Q9SII8|DSK2B_ARATH Ubiquitin domain-containing protein DSK2b OS=Arabidopsis thaliana OX=3702 GN=DSK2B PE=1 SV=1	8.3	58.053	551	0	20.538	1	0	0	1	1	1	1			22.651	22.637	22.705	23.162	0.112	0.317	2.6
825	Q9SIY8	Laccase-5	Q9SIY8	Q9SIY8	Laccase-5	LAC5	>sp|Q9SIY8|LAC5_ARATH Laccase-5 OS=Arabidopsis thaliana OX=3702 GN=LAC5 PE=2 SV=1	1.6	64.132	580	0.0074627	5.9418	1	0	0	0	1	1	1				22.466	19.852	19.636	0.868	0.926	-1.13		pa_up
828	Q9SJD4	Long chain acyl-CoA synthetase 8	Q9SJD4	Q9SJD4	Long chain acyl-CoA synthetase 8	LACS8	>sp|Q9SJD4|LACS8_ARATH Long chain acyl-CoA synthetase 8 OS=Arabidopsis thaliana OX=3702 GN=LACS8 PE=1 SV=1	1.2	78.342	720	0.0093555	5.8392	1	1	1	1	0	1	1	21.318	23.254	20.96		20.949	21.916	0.323	0.525	-1.55
833	Q9SK39	Probable steroid-binding protein 3	Q9SK39	Q9SK39	Probable steroid-binding protein 3	MP3	>sp|Q9SK39|SBP3_ARATH Probable steroid-binding protein 3 OS=Arabidopsis thaliana OX=3702 GN=MP3 PE=1 SV=1	8	11.031	100	0.0035629	6.5719	1	1	1	1	1	1	1	23.357	27.549	27.493	26.801	27.35	27.321	0.386	0.582	2.03
842	Q9SMU8	Peroxidase 34	Q9SMU8	Q9SMU8	Peroxidase 34	PER34	>sp|Q9SMU8|PER34_ARATH Peroxidase 34 OS=Arabidopsis thaliana OX=3702 GN=PER34 PE=1 SV=1	9.9	38.832	353	0	114.74	1	1	1	1	1	1	1	28.291	26.087	27.105	26.596	28.1	28.112	0.563	0.727	1.36
844	Q9SMX3	Mitochondrial outer membrane protein porin 3	Q9SMX3	Q9SMX3	Mitochondrial outer membrane protein porin 3	VDAC3	>sp|Q9SMX3|VDAC3_ARATH Mitochondrial outer membrane protein porin 3 OS=Arabidopsis thaliana OX=3702 GN=VDAC3 PE=1 SV=3	6.9	29.21	274	0.0014815	9.3233	1	0	0	0	1	1	0				21.695	21.275		0.65	0.788	1.31		pa_up
848	Q9SQZ9	PITH domain-containing protein At3g04780	Q9SQZ9	Q9SQZ9	PITH domain-containing protein At3g04780		>sp|Q9SQZ9|PITH1_ARATH PITH domain-containing protein At3g04780 OS=Arabidopsis thaliana OX=3702 GN=At3g04780 PE=1 SV=2	8.5	19.67	176	0.0013495	7.5154	1	1	1	1	0	1	1	23.989	23.436	24.413		23.698	23.773	0.2	0.42	-2.14
853	Q9SRT4	O-Glycosyl hydrolases family 17 protein	Q9SRT4	Q9SRT4		F21O3.3	>tr|Q9SRT4|Q9SRT4_ARATH O-Glycosyl hydrolases family 17 protein OS=Arabidopsis thaliana OX=3702 GN=F21O3.3 PE=2 SV=1	2.4	50.603	460	0.0012887	7.1219	1	1	1	1	1	1	1	23.409	24.563	23.09	23.491	25.708	24.678	0.226	0.45	1.92
857	Q9SS96	Glucose-6-phosphate 1-epimerase	Q9SS96	Q9SS96		F4P13.13	>tr|Q9SS96|Q9SS96_ARATH Glucose-6-phosphate 1-epimerase OS=Arabidopsis thaliana OX=3702 GN=At3g01590 PE=2 SV=1	4.2	34.738	306	0.0012626	6.9143	1	0	1	1	1	1	1		23.106	23.457	21.906	22.862	22.792	0.891	0.936	1.02
861	Q9STI3	Amine oxidase	Q9STI3	Q9STI3	Amine oxidase	T4C9.120	>tr|Q9STI3|Q9STI3_ARATH Amine oxidase OS=Arabidopsis thaliana OX=3702 GN=At4g12280 PE=3 SV=1	5.3	33.965	300	0	17.288	1	1	1	1	1	1	1	27.909	27.572	27.805	24.977	25.789	25.858	0.00188	0.0555	-4.66	down
862	Q9STL4	KDEL-tailed cysteine endopeptidase CEP2	Q9STL4	Q9STL4	KDEL-tailed cysteine endopeptidase CEP2	CEP2	>sp|Q9STL4|CEP2_ARATH KDEL-tailed cysteine endopeptidase CEP2 OS=Arabidopsis thaliana OX=3702 GN=CEP2 PE=1 SV=1	3.9	40.371	361	0.0055066	6.1812	1	0	1	1	1	0	0		22.575	21.219	20.772			0.462	0.646	-1.57
863	Q9STT3	Aldose 1-epimerase	Q9STT3	Q9STT3	Aldose 1-epimerase	T23J7.130	>tr|Q9STT3|Q9STT3_ARATH Aldose 1-epimerase OS=Arabidopsis thaliana OX=3702 GN=T23J7.130 PE=2 SV=1	3.1	39.714	358	0.0015504	11.083	1	1	1	1	1	1	0	23.019	23.292	22.016	22.113	21.621		0.0712	0.255	-2.32
865	Q9STY3	Probable pectinesterase/pectinesterase inhibitor 33	Q9STY3	Q9STY3	Probable pectinesterase/pectinesterase inhibitor 33;Pectinesterase inhibitor 33;Pectinesterase 33	PME33	>sp|Q9STY3|PME33_ARATH Probable pectinesterase/pectinesterase inhibitor 33 OS=Arabidopsis thaliana OX=3702 GN=PME33 PE=2 SV=1	1.2	65.486	594	0.0055188	6.1837	1	1	1	1	1	1	1	29.198	26.624	21.28	27.778	29.842	30.094	0.0956	0.295	11.6
868	Q9SU50	Trehalase	Q9SU50	Q9SU50	Trehalase	TRE1	>sp|Q9SU50|TRE1_ARATH Trehalase OS=Arabidopsis thaliana OX=3702 GN=TRE1 PE=2 SV=1	2.6	71.354	626	0.0013947	7.9959	1	1	1	1	1	1	1	23.131	19.485	23.739	21.258	22.15	21.578	0.685	0.814	-1.37
869	Q9SU81	Alkaline-phosphatase-like family protein	Q9SU81	Q9SU81		T16L4.210	>tr|Q9SU81|Q9SU81_ARATH Alkaline-phosphatase-like family protein OS=Arabidopsis thaliana OX=3702 GN=At4g29700 PE=2 SV=1	3.7	51.587	461	0	29.238	1	1	1	1	1	1	1	23.906	22.015	23.517	22.055	22.671	24.171	0.818	0.897	-1.13
872	Q9SU93	Nucleophosmin	Q9SU93	Q9SU93		T16L4.30	>tr|Q9SU93|Q9SU93_ARATH Nucleophosmin OS=Arabidopsis thaliana OX=3702 GN=At4g29520 PE=4 SV=1	4.9	34.363	306	0.0014993	9.6725	1	1	1	1	1	1	1	20.408	20.986	21.473	22.055	22.557	22.408	0.0234	0.152	2.61
876	Q9SUM2	Probable small nuclear ribonucleoprotein F	Q9SUM2	Q9SUM2	Probable small nuclear ribonucleoprotein F		>sp|Q9SUM2|RUXF_ARATH Probable small nuclear ribonucleoprotein F OS=Arabidopsis thaliana OX=3702 GN=At4g30220 PE=3 SV=1	19.3	9.8641	88	0.0014684	9.0919	1	0	0	1	1	1	1			22.167	23.327	22.886	23.166	0.0109	0.119	3.6
885	Q9SYP1	DExH-box ATP-dependent RNA helicase DExH12	Q9SYP1	Q9SYP1		F9H16.5	>sp|Q9SYP1|DEXHC_ARATH DExH-box ATP-dependent RNA helicase DExH12 OS=Arabidopsis thaliana OX=3702 GN=BRR2A PE=1 SV=1	0.6	247.1	2171	0.0014025	8.1052	1	0	0	1	1	1	1			24.059	24.347	23.754	24.212	0.0466	0.209	4.93
889	Q9SZ83	Uncharacterized oxidoreductase At4g09670	Q9SZ83	Q9SZ83	Uncharacterized oxidoreductase At4g09670		>sp|Q9SZ83|Y4967_ARATH Uncharacterized oxidoreductase At4g09670 OS=Arabidopsis thaliana OX=3702 GN=At4g09670 PE=1 SV=1	3.3	39.562	362	0.0036145	6.6401	1	1	1	1	0	0	0	22.864	23.123					0.148	0.36	-2.68		pa_down
890	Q9SZ90	Endoglucanase 18	Q9SZ90	Q9SZ90	Endoglucanase 18		>sp|Q9SZ90|GUN18_ARATH Endoglucanase 18 OS=Arabidopsis thaliana OX=3702 GN=At4g09740 PE=3 SV=2	4	52.513	478	0.0013316	7.3897	1	1	1	1	0	1	1	23.351	23.129	21.03		20.235	18.323	0.0164	0.137	-6.42
906	Q9XGZ3	Early nodulin-like protein	Q9XGZ3	Q9XGZ3		T1N24.3	>tr|Q9XGZ3|Q9XGZ3_ARATH Early nodulin-like protein OS=Arabidopsis thaliana OX=3702 GN=At5g25940 PE=2 SV=1	15.7	12.269	115	0.0014577	8.9346	1	0	0	0	1	1	1				21.198	21.944	21.76	0.0525	0.216	1.8		pa_up
908	Q9XI11	DPP6 amino-terminal domain protein	Q9XI11	Q9XI11		F8K7.9	>tr|Q9XI11|Q9XI11_ARATH DPP6 amino-terminal domain protein OS=Arabidopsis thaliana OX=3702 GN=At1g21670 PE=2 SV=1	1.4	77.288	703	0	11.496	1	1	1	1	0	0	1	23.929	25.939	21.591			20.017	0.0147	0.128	-9.17
910	Q9XI91	Eukaryotic translation initiation factor 5A-1	Q9XI91	Q9XI91	Eukaryotic translation initiation factor 5A-1	ELF5A-1	>sp|Q9XI91|IF5A1_ARATH Eukaryotic translation initiation factor 5A-1 OS=Arabidopsis thaliana OX=3702 GN=ELF5A-1 PE=1 SV=1	10.1	17.36	158	0	118.79	1	1	1	1	1	1	1	25.784	25.357	26.601	26.304	26.119	26.601	0.424	0.612	1.34
914	Q9ZQ80	Nodulin-related protein 1	Q9ZQ80	Q9ZQ80		NRP1	>sp|Q9ZQ80|NDRP1_ARATH Nodulin-related protein 1 OS=Arabidopsis thaliana OX=3702 GN=NRP1 PE=1 SV=1	3.7	19.7	187	0.0075431	6.0436	1	1	1	1	1	1	1	24.114	24.706	25.119	29.633	28.129	27.487	0.000622	0.0312	13.6	up
917	Q9ZSA2	Calcium-dependent protein kinase 21	Q9ZSA2	Q9ZSA2	Calcium-dependent protein kinase 21	CPK21	>sp|Q9ZSA2|CDPKL_ARATH Calcium-dependent protein kinase 21 OS=Arabidopsis thaliana OX=3702 GN=CPK21 PE=1 SV=1	3.8	59.894	531	0	12.203	1	0	1	1	1	1	0		20.055	20.8	22.279	20.669		0.179	0.4	1.78
919	Q9ZST4	Nitrogen regulatory protein P-II homolog	Q9ZST4	Q9ZST4	Nitrogen regulatory protein P-II homolog	GLB1	>sp|Q9ZST4|GLNB_ARATH Nitrogen regulatory protein P-II homolog OS=Arabidopsis thaliana OX=3702 GN=GLB1 PE=1 SV=1	5.6	21.275	196	0.0033632	6.2782	1	1	1	1	1	1	1	21.546	20.485	22.411	22.036	21.993	22.015	0.39	0.583	1.45
923	Q9ZU46	Receptor protein kinase-like protein ZAR1	Q9ZU46	Q9ZU46		LRR-RLK	>sp|Q9ZU46|ZAR1_ARATH Receptor protein kinase-like protein ZAR1 OS=Arabidopsis thaliana OX=3702 GN=ZAR1 PE=1 SV=1	1.1	78.306	716	0.0033595	6.2737	1	1	1	1	1	1	1	32.234	33.078	31.205	30.99	32.005	31.856	0.4	0.589	-1.47
934	Q9ZVV4	At1g55570/T5A14_1	Q9ZVV4	Q9ZVV4		T5A14.1	>tr|Q9ZVV4|Q9ZVV4_ARATH At1g55570/T5A14_1 OS=Arabidopsis thaliana OX=3702 GN=SKU5 similar 12 PE=2 SV=1	1.6	62.212	555	0.0014368	8.5654	1	1	1	1	1	1	1	25.799	28.313	28.688	26.173	27.78	28.269	0.839	0.907	-1.14

## Sheet: Table S2 Pericarps
Table S2: List of proteins identified in Anastatica pericarps derived from control (Ahc) and salt-treated plants (Ahs) that pass the cutoff of more than 1 peptide.
Internal.ID	Protein	Protein.name	Related to Arabidopsis	Majority.protein.IDs	Protein.names	Gene.names	Fasta.headers	Sequence.coverage....	Mol..weight..kDa.	Sequence.length	Q.value	Score	Razor...unique.peptides	Razor...unique.peptides.Ahc_1	Razor...unique.peptides.Ahc_2	Razor...unique.peptides.Ahc_3	Razor...unique.peptides.Ahs_1	Razor...unique.peptides.Ahs_2	Razor...unique.peptides.Ahs_3	LOG2.Ahc_1	LOG2.Ahc_2	LOG2.Ahc_3	LOG2.Ahs_1	LOG2.Ahs_2	LOG2.Ahs_3	pvalue.Ahs-Ahc	padj.Ahs-Ahc	linearFC.imputs.Ahs-Ahc	upDown.imputs.Ahs-Ahc	pa_upDown.Ahs-Ahc
612	Q96300	14-3-3-like protein GF14 nu	AT3G02520	Q96300	14-3-3-like protein GF14 nu	GRF7	>sp|Q96300|14337_ARATH 14-3-3-like protein GF14 nu OS=Arabidopsis thaliana OX=3702 GN=GRF7 PE=1 SV=1	29.1	29.824	265	0	30.859	4	3	3	3	4	4	3	26.559	26.652	27.182	26.637	26.438	26.605	0.606	0.758	-1.18
434	Q01525	14-3-3-like protein GF14 omega	AT1G78300	Q01525	14-3-3-like protein GF14 omega	GRF2	>sp|Q01525|14332_ARATH 14-3-3-like protein GF14 omega OS=Arabidopsis thaliana OX=3702 GN=GRF2 PE=2 SV=2	37.1	29.161	259	0	132.58	9	3	6	7	9	6	5	25.444	25.951	26.544	27.452	27.28	26.873	0.0406	0.193	2.33
936	Q9ZW31	17.6 kDa class I heat shock protein 2	AT2G29500	Q9ZW31;Q9XIE3;P19036;P19037	17.6 kDa class I heat shock protein 2;17.6 kDa class I heat shock protein 1;17.4 kDa class I heat shock protein;18.1 kDa class I heat shock protein	HSP17.6B;HSP17.6A;HSP17.4A;HSP18.1	>sp|Q9ZW31|HS17B_ARATH 17.6 kDa class I heat shock protein 2 OS=Arabidopsis thaliana OX=3702 GN=HSP17.6B PE=2 SV=1	11.1	17.563	153	0	11.682	2	1	1	2	2	1	2	24.08	23.519	24.563	25.067	23.529	26.137	0.277	0.486	1.81
611	Q96291	2-Cys peroxiredoxin BAS1, chloroplastic	AT3G11630	Q96291	2-Cys peroxiredoxin BAS1, chloroplastic	BAS1	>sp|Q96291|BAS1A_ARATH 2-Cys peroxiredoxin BAS1, chloroplastic OS=Arabidopsis thaliana OX=3702 GN=BAS1 PE=1 SV=2	29.3	29.092	266	0	309.74	6	5	4	5	5	5	5	26.259	25.3	26.367	25.756	25.287	25.597	0.414	0.605	-1.35
85	A0A1P8BD74	2-cysteine peroxiredoxin B	AT5G06290	A0A1P8BD74;Q9C5R8	2-Cys peroxiredoxin BAS1-like, chloroplastic		>tr|A0A1P8BD74|A0A1P8BD74_ARATH 2-cysteine peroxiredoxin B OS=Arabidopsis thaliana OX=3702 GN=2-Cys Prx B PE=4 SV=1	27.8	26.711	245	0	47.282	2	2	2	2	2	2	1	27.309	26.584	25.953	25.931	26.337	26.347	0.451	0.638	-1.33
709	Q9LF46	2-hydroxyacyl-CoA lyase	AT5G17380	Q9LF46	2-hydroxyacyl-CoA lyase	HACL	>sp|Q9LF46|HACL_ARATH 2-hydroxyacyl-CoA lyase OS=Arabidopsis thaliana OX=3702 GN=HACL PE=1 SV=1	7.3	61.47	572	0	21.511	3	1	0	1	2	2	1				22.653	21.524	21.753	0.113	0.319	2.49		pa_up
292	O65282	20 kDa chaperonin, chloroplastic	AT5G20720	O65282	20 kDa chaperonin, chloroplastic	CPN21	>sp|O65282|CH20_ARATH 20 kDa chaperonin, chloroplastic OS=Arabidopsis thaliana OX=3702 GN=CPN20 PE=1 SV=2	15.8	26.802	253	0	40.878	5	4	4	4	5	5	5	27.453	27.581	28.303	28.215	28.424	28.21	0.309	0.514	1.42
900	Q9T0K7	3-hydroxyisobutyryl-CoA hydrolase-like protein 3, mitochondrial	AT4G13360	Q9T0K7	3-hydroxyisobutyryl-CoA hydrolase-like protein 3, mitochondrial		>sp|Q9T0K7|HIBC6_ARATH 3-hydroxyisobutyryl-CoA hydrolase-like protein 3, mitochondrial OS=Arabidopsis thaliana OX=3702 GN=At4g13360 PE=1 SV=2	13.3	46.25	421	0	90.349	5	4	4	3	4	2	2	27.967	28.101	27.529	26.125	27.113	26.731	0.0392	0.188	-2.31
485	Q56WD9	3-ketoacyl-CoA thiolase 2, peroxisomal	AT2G33150	Q56WD9	3-ketoacyl-CoA thiolase 2, peroxisomal	PED1	>sp|Q56WD9|THIK2_ARATH 3-ketoacyl-CoA thiolase 2, peroxisomal OS=Arabidopsis thaliana OX=3702 GN=PED1 PE=1 SV=2	13.4	48.578	462	0	140.21	4	2	2	3	4	3	0	25.593	25.167	24.882	24.876	24.551		0.128	0.338	-3.28
550	Q8VYM4	30S ribosomal protein 2, chloroplastic	AT3G52150	Q8VYM4		At3g52150	>sp|Q8VYM4|PSRP2_ARATH 30S ribosomal protein 2, chloroplastic OS=Arabidopsis thaliana OX=3702 GN=PSRP2 PE=2 SV=1	9.5	27.748	253	0	16.725	3	2	1	0	3	2	1	26.313	26.118		27.46	26.748	23.754	0.345	0.543	3.28
372	Q9SIH0	40S ribosomal protein S14-1	AT2G36160	Q9SIH0;Q9CAX6;P42036	40S ribosomal protein S14-1;40S ribosomal protein S14-2;40S ribosomal protein S14-3	RPS14A;RPS14B;RPS14C	>sp|Q9SIH0|RS141_ARATH 40S ribosomal protein S14-1 OS=Arabidopsis thaliana OX=3702 GN=RPS14A PE=1 SV=1	20	16.257	150	0	46.52	5	0	1	2	5	1	4		23.159	24.569	28.421	23.45	25.376	0.0796	0.267	7.92
392	Q9SQZ1	40S ribosomal protein S17-3	AT3G10610	Q9SQZ1;Q9SJ36;Q9LZ17;P49205	40S ribosomal protein S17-3;40S ribosomal protein S17-2;40S ribosomal protein S17-4;40S ribosomal protein S17-1	RPS17C;RPS17B;RPS17D;RPS17A	>sp|Q9SQZ1|RS173_ARATH 40S ribosomal protein S17-3 OS=Arabidopsis thaliana OX=3702 GN=RPS17C PE=2 SV=3	21.4	16.036	140	0	45.901	4	2	1	3	4	3	2	25.13	25.135	25.829	27.951	24.832	26.354	0.245	0.466	2.02
363	P34788	40S ribosomal protein S18	AT4G09800	P34788	40S ribosomal protein S18	RPS18A	>sp|P34788|RS18_ARATH 40S ribosomal protein S18 OS=Arabidopsis thaliana OX=3702 GN=RPS18A PE=1 SV=1	18.4	17.545	152	0	28.875	2	1	0	1	2	0	1	20.447		20.875	22.133		21.149	0.0594	0.231	1.58
810	Q9SGA6	40S ribosomal protein S19-1	AT3G02080	Q9SGA6;Q9LF30;Q9FNP8	40S ribosomal protein S19-1;40S ribosomal protein S19-2;40S ribosomal protein S19-3	RPS19A;RPS19B;RPS19C	>sp|Q9SGA6|RS191_ARATH 40S ribosomal protein S19-1 OS=Arabidopsis thaliana OX=3702 GN=RPS19A PE=2 SV=1	25.9	15.828	143	0	23.001	4	0	1	1	4	2	1		24.726	26.864	26.636	26.871	26.947	0.0783	0.267	6.56
125	B3H4B6	40S ribosomal protein S25	AT4G39200	B3H4B6;Q9T029	40S ribosomal protein S25-4	At4g39200;RPS25E	>tr|B3H4B6|B3H4B6_ARATH 40S ribosomal protein S25 OS=Arabidopsis thaliana OX=3702 GN=At4g39200 PE=3 SV=1	41.1	11.925	107	0	65.806	4	0	0	0	4	2	3				26.101	24.412	25.231	9.66e-05	0.0111	24.2	up	pa_up
287	O64650	40S ribosomal protein S27-1	AT2G45710	O64650;Q9M2F1;A0A178VKE9;B3H5X2;Q8L953	40S ribosomal protein S27-1;40S ribosomal protein S27-2;40S ribosomal protein S27;40S ribosomal protein S27-3	RPS27A;RPS27B;At3g61111;RPS27D	>sp|O64650|RS271_ARATH 40S ribosomal protein S27-1 OS=Arabidopsis thaliana OX=3702 GN=RPS27A PE=3 SV=1	38.1	9.405	84	0	76.326	4	2	1	2	4	1	3	23.686	23.644	24.003	24.983	23.118	24.134	0.62	0.767	1.23
849	Q9SR73	40S ribosomal protein S28-1	AT3G10090	Q9SR73	40S ribosomal protein S28-1	RPS28A	>sp|Q9SR73|RS281_ARATH 40S ribosomal protein S28-1 OS=Arabidopsis thaliana OX=3702 GN=RPS28A PE=3 SV=1	64.1	7.3705	64	0	145.95	8	6	3	6	8	5	6	24.929	24.459	26.811	28.593	27.647	27.95	0.00626	0.0939	6.34	up
564	Q93VG5	40S ribosomal protein S8-1	AT5G20290	Q93VG5;Q9FIF3	40S ribosomal protein S8-1;40S ribosomal protein S8-2	RPS8A;RPS8B	>sp|Q93VG5|RS81_ARATH 40S ribosomal protein S8-1 OS=Arabidopsis thaliana OX=3702 GN=RPS8A PE=1 SV=1	20.7	24.993	222	0	31.109	5	1	0	3	5	2	2	22.304		24.686	25.499	24.289	24.621	0.0549	0.221	4.54
285	O50008	5-methyltetrahydropteroyltriglutamate--homocysteine methyltransferase 1	AT5G17920	O50008	5-methyltetrahydropteroyltriglutamate--homocysteine methyltransferase 1	MS1	>sp|O50008|METE1_ARATH 5-methyltetrahydropteroyltriglutamate--homocysteine methyltransferase 1 OS=Arabidopsis thaliana OX=3702 GN=MS1 PE=1 SV=1	25.8	84.356	765	0	323.31	19	18	16	18	14	14	11	30.428	30.132	30.798	28.529	28.695	28.675	0.00393	0.0716	-3.53	down
854	Q9SRV5	5-methyltetrahydropteroyltriglutamate--homocysteine methyltransferase 2	AT3G03780	Q9SRV5	5-methyltetrahydropteroyltriglutamate--homocysteine methyltransferase 2	MS2	>sp|Q9SRV5|METE2_ARATH 5-methyltetrahydropteroyltriglutamate--homocysteine methyltransferase 2 OS=Arabidopsis thaliana OX=3702 GN=MS2 PE=1 SV=1	27.1	84.583	765	0	57.744	5	5	3	5	3	2	3	26.682	24.213	27.507	25.2	26.318	23.862	0.341	0.541	-2.01
365	P36212	50S ribosomal protein L12-3, chloroplastic	AT3G27850	P36212;P36210	50S ribosomal protein L12-3, chloroplastic;50S ribosomal protein L12-1, chloroplastic	RPL12C;RPL12A	>sp|P36212|RK123_ARATH 50S ribosomal protein L12-3, chloroplastic OS=Arabidopsis thaliana OX=3702 GN=RPL12C PE=2 SV=2	20.9	19.682	187	0	210.76	4	4	3	4	4	4	4	24.835	26.688	26.887	27.487	26.512	26.391	0.366	0.563	1.58
837	Q9SKX4	50S ribosomal protein L3-1, chloroplastic	AT2G43030	Q9SKX4	50S ribosomal protein L3-1, chloroplastic	RPL3A	>sp|Q9SKX4|RK3A_ARATH 50S ribosomal protein L3-1, chloroplastic OS=Arabidopsis thaliana OX=3702 GN=RPL3A PE=2 SV=1	13.7	29.363	271	0	14.397	2	0	0	1	2	1	1			20.844	21.926	21.927	21.791	0.153	0.364	1.96
687	Q9FWA3	6-phosphogluconate dehydrogenase, decarboxylating 2	AT3G02360	Q9FWA3	6-phosphogluconate dehydrogenase, decarboxylating 3		>sp|Q9FWA3|6PGD2_ARATH 6-phosphogluconate dehydrogenase, decarboxylating 2 OS=Arabidopsis thaliana OX=3702 GN=PGD2 PE=1 SV=1	9.5	53.577	486	0	38.763	3	0	1	2	3	2	2		21.891	23.772	23.249	22.922	23.143	0.248	0.469	1.98
247	O04204	60S acidic ribosomal protein P0-1	AT2G40010	O04204;Q42112;P57691;A8MQR4	60S acidic ribosomal protein P0-1;60S acidic ribosomal protein P0-2;60S acidic ribosomal protein P0-3	RPP0A;RPP0B;RPP0C;At3g09200	>sp|O04204|RLA01_ARATH 60S acidic ribosomal protein P0-1 OS=Arabidopsis thaliana OX=3702 GN=RPP0A PE=1 SV=1	11.7	33.666	317	0	26.456	4	3	2	3	4	4	4	23.688	23.333	24.34	24.647	24.051	23.806	0.472	0.654	1.3
567	Q93W22	60S ribosomal protein L10-3	AT1G66580	Q93W22;A0A1P8AUU3;Q08770	60S ribosomal protein L10-3;60S ribosomal protein L10-2	RPL10C;RPL10B	>sp|Q93W22|RL103_ARATH 60S ribosomal protein L10-3 OS=Arabidopsis thaliana OX=3702 GN=RPL10C PE=2 SV=1	9.5	24.929	221	0	16.481	2	2	1	2	2	2	2	22.03	22.534	24.519	26.135	23.614	25.322	0.0573	0.229	3.99
398	Q9LFH5	60S ribosomal protein L12-2	AT3G53430	Q9LFH5;Q9FF52;P50883	60S ribosomal protein L12-2;60S ribosomal protein L12-3;60S ribosomal protein L12-1	RPL12B;RPL12C;RPL12A	>sp|Q9LFH5|RL122_ARATH 60S ribosomal protein L12-2 OS=Arabidopsis thaliana OX=3702 GN=RPL12B PE=1 SV=1	27.7	17.97	166	0	28.738	4	4	2	4	4	3	3	25.74	25.187	26.606	27.017	26.568	26.092	0.234	0.457	1.64
642	Q9FF90	60S ribosomal protein L13-3	AT5G23900	Q9FF90	60S ribosomal protein L13-3	RPL13D	>sp|Q9FF90|RL133_ARATH 60S ribosomal protein L13-3 OS=Arabidopsis thaliana OX=3702 GN=RPL13D PE=1 SV=1	11.7	23.485	206	0	13.808	2	0	0	0	2	1	1				24.863	21.239	22.298	0.0244	0.152	3.92		pa_up
397	P49693	60S ribosomal protein L19-3	AT4G02230	P49693;Q9SRX2;Q9LUQ6	60S ribosomal protein L19-3;60S ribosomal protein L19-1;60S ribosomal protein L19-2	RPL19C;RPL19A;RPL19B	>sp|P49693|RL193_ARATH 60S ribosomal protein L19-3 OS=Arabidopsis thaliana OX=3702 GN=RPL19C PE=2 SV=3	8.7	24.201	208	0.0015552	11.14	2	0	0	0	2	1	1				22.853	21.633	22.121	0.138	0.35	2.78		pa_up
367	P38666	60S ribosomal protein L24-2	AT3G53020	P38666;Q42347	60S ribosomal protein L24-2;60S ribosomal protein L24-1	RPL24B;RPL24A	>sp|P38666|RL242_ARATH 60S ribosomal protein L24-2 OS=Arabidopsis thaliana OX=3702 GN=RPL24B PE=1 SV=2	12.9	18.632	163	0	18.685	3	0	1	0	2	2	2				22.277	21.653	21.026	0.313	0.517	1.56		pa_up
775	Q9M0E2	60S ribosomal protein L28-2	AT4G29410	Q9M0E2	60S ribosomal protein L28-2	RPL28C	>sp|Q9M0E2|RL282_ARATH 60S ribosomal protein L28-2 OS=Arabidopsis thaliana OX=3702 GN=RPL28C PE=2 SV=1	27.3	15.91	143	0	29.437	4	1	1	3	4	1	3	25.189	24.68	25.925	27.242	25.532	25.615	0.218	0.442	1.82
841	Q9STR1	60S ribosomal protein L31-2	AT4G26230	Q9STR1;Q9SLL7;A8MR49;P51420	60S ribosomal protein L31-2;60S ribosomal protein L31-1;60S ribosomal protein L31-3	RPL31B;RPL31A;At5g56710;RPL31C	>sp|Q9STR1|RL312_ARATH 60S ribosomal protein L31-2 OS=Arabidopsis thaliana OX=3702 GN=RPL31B PE=3 SV=1	12.6	13.82	119	0	11.571	2	1	0	1	2	0	1	21.724		22.071	24.187		22.507	0.264	0.477	1.95
396	P49691	60S ribosomal protein L4-2	AT5G02870	P49691	60S ribosomal protein L4-2	RPL4D	>sp|P49691|RL4B_ARATH 60S ribosomal protein L4-2 OS=Arabidopsis thaliana OX=3702 GN=RPL4D PE=1 SV=2	4.9	44.721	407	0	22.405	3	2	0	2	3	3	3	24.446		25.076	26.304	24.886	25.327	0.1	0.3	4
461	Q39041	Acid beta-fructofuranosidase 4, vacuolar	AT1G12240	Q39041	Acid beta-fructofuranosidase 4, vacuolar	BFRUCT4	>sp|Q39041|INVA4_ARATH Acid beta-fructofuranosidase 4, vacuolar OS=Arabidopsis thaliana OX=3702 GN=BFRUCT4 PE=1 SV=2	5	73.843	664	0	15.237	2	1	2	2	2	2	2	27.266	26.361	26.893	26.206	26.517	26.481	0.374	0.572	-1.36
482	Q42560	Aconitate hydratase 1	AT4G35830	Q42560	Aconitate hydratase 1	ACO1	>sp|Q42560|ACO1_ARATH Aconitate hydratase 1 OS=Arabidopsis thaliana OX=3702 GN=ACO1 PE=1 SV=2	3.8	98.151	898	0	18.063	3	2	1	2	3	1	1	23.08	24.832	21.747	24.076	22.885	21.232	0.635	0.782	-1.4
193	F4J8V9	Actin 2	AT3G18780	F4J8V9;Q96293;Q96292	Actin-8;Actin-2	ACT2;ACT8	>tr|F4J8V9|F4J8V9_ARATH Actin 2 OS=Arabidopsis thaliana OX=3702 GN=ACT2 PE=1 SV=1	25.9	41.232	371	0	17.91	3	2	1	1	2	2	0	23.447	21.318	21.965	22.253	21.991		0.582	0.74	-1.43
330	P0CJ47	Actin-3	AT2G37620	P0CJ47;P0CJ46	Actin-3;Actin-1	ACT3;ACT1	>sp|P0CJ47|ACT3_ARATH Actin-3 OS=Arabidopsis thaliana OX=3702 GN=ACT3 PE=1 SV=1	23.3	41.797	377	0	18.475	3	3	1	1	0	1	0	25.769	21.607	23.773		21.985		0.0311	0.17	-5.67
402	P53492	Actin-7	AT5G09810	P53492	Actin-7	ACT7	>sp|P53492|ACT7_ARATH Actin-7 OS=Arabidopsis thaliana OX=3702 GN=ACT7 PE=1 SV=1	25.2	41.735	377	0	103.75	9	6	7	9	9	9	8	27.845	28.464	29.097	29.606	28.99	29.205	0.16	0.373	1.74
310	O80800	Acyl carrier protein 2, mitochondrial	AT1G65290	O80800	Acyl carrier protein 2, mitochondrial	MTACP2	>sp|O80800|ACPM2_ARATH Acyl carrier protein 2, mitochondrial OS=Arabidopsis thaliana OX=3702 GN=MTACP2 PE=1 SV=1	21.4	14.167	126	0	32.04	3	1	2	1	3	2	2	24.915	25.491	26.33	27.974	27.824	27.82	0.00262	0.0588	4.91	up
526	Q9M9P5	Adenine nucleotide alpha hydrolases-like superfamily protein	AT3G03270	Q9M9P5;Q8LFK2		T17B22.4;At3g03270	>tr|Q9M9P5|Q9M9P5_ARATH Adenine nucleotide alpha hydrolases-like superfamily protein OS=Arabidopsis thaliana OX=3702 GN=At3g03270 PE=4 SV=1	20.1	17.439	159	0	47.049	2	1	1	2	2	1	1	22.98	24.07	23.786	24.677	25.486	25.82	0.0147	0.128	3.28
79	A0A1P8BAP0	Adenosine kinase 2	AT5G03300	A0A1P8BAP0;Q9LZG0;Q9SF85	Adenosine kinase 2;Adenosine kinase 1	ADK2;ADK1	>tr|A0A1P8BAP0|A0A1P8BAP0_ARATH Adenosine kinase 2 OS=Arabidopsis thaliana OX=3702 GN=ADK2 PE=4 SV=1	22.9	31.989	292	0	104.71	5	5	2	5	5	2	4	25.431	25.22	26.151	25.514	25.768	25.815	0.839	0.907	1.07
663	Q9FK35	Adenylate kinase 3	AT5G50370	Q9FK35;A0A1P8BFG5	Adenylate kinase 3	ADK2	>sp|Q9FK35|KAD3_ARATH Adenylate kinase 3 OS=Arabidopsis thaliana OX=3702 GN=ADK2 PE=1 SV=1	13.7	27.335	248	0	12.881	2	0	0	1	2	0	1			23.059	24.181		21.778	0.444	0.63	1.64
326	O82514	Adenylate kinase 4	AT5G63400	O82514	Adenylate kinase 4	ADK1	>sp|O82514|KAD4_ARATH Adenylate kinase 4 OS=Arabidopsis thaliana OX=3702 GN=ADK1 PE=1 SV=2	11.8	26.932	246	0	78.074	3	0	1	1	3	1	2		22.304	22.731	24.728	23.491	23.744	0.0163	0.137	4.11
502	Q8GUN2	Adenylylsulfatase HINT1	AT3G56490	Q8GUN2		HIT3	>sp|Q8GUN2|HINT1_ARATH Adenylylsulfatase HINT1 OS=Arabidopsis thaliana OX=3702 GN=HINT1 PE=1 SV=1	21.8	16	147	0	40.745	2	1	2	2	2	2	2	24.476	22.896	25.041	25.947	25.375	25.328	0.0633	0.242	2.66
370	P40941	ADP,ATP carrier protein 2, mitochondrial	AT5G13490	P40941;P31167	ADP,ATP carrier protein 2, mitochondrial;ADP,ATP carrier protein 1, mitochondrial	AAC2;AAC1	>sp|P40941|ADT2_ARATH ADP,ATP carrier protein 2, mitochondrial OS=Arabidopsis thaliana OX=3702 GN=AAC2 PE=1 SV=2	7.5	41.745	385	0	21.613	3	1	2	0	3	3	2	24.065	26.147		29.25	26.535	27.133	0.0215	0.149	15.5
731	Q9LP53	Alba DNA/RNA-binding protein	AT1G29250	Q9LP53		F28N24.7	>tr|Q9LP53|Q9LP53_ARATH Alba DNA/RNA-binding protein OS=Arabidopsis thaliana OX=3702 GN=At1g29250 PE=1 SV=1	10.8	14.574	130	0	12.906	2	0	0	0	2	1	0				25.292	24.633		0.0876	0.283	6.87		pa_up
96	F4INS6	Aldehyde dehydrogenase 11A3	AT2G24270	F4INS6;A0A2H1ZE23;Q1WIQ6	NADP-dependent glyceraldehyde-3-phosphate dehydrogenase	ALDH11A3	>tr|F4INS6|F4INS6_ARATH Aldehyde dehydrogenase 11A3 OS=Arabidopsis thaliana OX=3702 GN=ALDH11A3 PE=1 SV=1	11.3	53.849	503	0	49.166	4	2	2	3	3	2	3	23.202	28.652	27.039	28.883	27.533	27.95	0.2	0.42	3.54
883	Q9SYG7	Aldehyde dehydrogenase family 7 member B4	AT1G54100	Q9SYG7	Aldehyde dehydrogenase family 7 member B4	ALDH7B4	>sp|Q9SYG7|AL7B4_ARATH Aldehyde dehydrogenase family 7 member B4 OS=Arabidopsis thaliana OX=3702 GN=ALDH7B4 PE=2 SV=3	5.1	54.208	508	0	18.305	2	1	1	1	2	2	1	23.503	22.954	23.812	25.815	23.6	23.483	0.261	0.475	1.84
313	O80944	Aldo-keto reductase family 4 member C8	AT2G37760	O80944;A0A1P8B1V1	Aldo-keto reductase family 4 member C8	AKR4C8	>sp|O80944|AKRC8_ARATH Aldo-keto reductase family 4 member C8 OS=Arabidopsis thaliana OX=3702 GN=AKR4C8 PE=1 SV=2	15.4	34.684	311	0	38.628	6	6	5	5	5	4	4	28.861	28.479	28.47	27.311	27.521	27.348	0.0242	0.152	-2.31
765	Q9LYR4	Aldolase-type TIM barrel family protein	AT5G13420	Q9LYR4		T22N19_70	>tr|Q9LYR4|Q9LYR4_ARATH Aldolase-type TIM barrel family protein OS=Arabidopsis thaliana OX=3702 GN=TRA2 PE=2 SV=1	14.6	47.698	438	0	192.21	4	2	3	3	2	2	2	25.655	26.32	25.821	23.855	24.504	24.628	0.0109	0.119	-3.04
108	F4JYX9	Aleurain-like protease	AT5G60360	F4JYX9;A8MQZ1;Q8H166;F4J5J9;Q8RWQ9	Thiol protease aleurain;Thiol protease aleurain-like	ALP;ALEU;At3g45310	>tr|F4JYX9|F4JYX9_ARATH Aleurain-like protease OS=Arabidopsis thaliana OX=3702 GN=ALP PE=3 SV=1	10.6	38.902	357	0	43.274	4	3	3	4	3	2	2	29.521	30.832	28.505	27.079	28.055	27.595	0.0187	0.14	-4.12
871	Q9SU83	Alkaline-phosphatase-like family protein	AT4G29680	Q9SU83		T16L4.190	>tr|Q9SU83|Q9SU83_ARATH Alkaline-phosphatase-like family protein OS=Arabidopsis thaliana OX=3702 GN=At4g29680 PE=2 SV=1	6.2	54.678	496	0	18.999	3	3	3	3	3	3	2	25.804	25.498	25.166	23.882	25.28	24.768	0.153	0.364	-1.8
579	Q93ZC5	Allene oxide cyclase 4, chloroplastic	AT1G13280	Q93ZC5	Allene oxide cyclase 4, chloroplastic	AOC4	>sp|Q93ZC5|AOC4_ARATH Allene oxide cyclase 4, chloroplastic OS=Arabidopsis thaliana OX=3702 GN=AOC4 PE=2 SV=1	14.2	27.809	254	0	96.207	4	3	3	3	4	3	3	26.556	25.95	27.055	27.333	26.731	26.679	0.456	0.64	1.31
685	Q9FT97	Alpha-galactosidase 1	AT5G08380	Q9FT97;A0A1P8BFT2	Alpha-galactosidase	F8L15_110	>sp|Q9FT97|AGAL1_ARATH Alpha-galactosidase 1 OS=Arabidopsis thaliana OX=3702 GN=AGAL1 PE=2 SV=1	13.4	45.709	410	0	34.687	5	5	5	5	5	5	5	26.498	26.557	26.432	26.087	26.428	26.848	0.928	0.956	-1.03
547	Q8VXZ7	Alpha-galactosidase 3	AT3G56310	Q8VXZ7	Alpha-galactosidase	At3g56310	>sp|Q8VXZ7|AGAL3_ARATH Alpha-galactosidase 3 OS=Arabidopsis thaliana OX=3702 GN=AGAL3 PE=1 SV=1	14	48.362	437	0	35.218	5	5	3	3	3	3	1	27.811	29.76	26.999	27.776	26.834	25.607	0.136	0.349	-2.73
13	A0A1I9LPN8	Alpha-L-arabinofuranosidase 1	AT3G10740	A0A1I9LPN8;Q9SG80	Alpha-L-arabinofuranosidase 1	ASD1	>tr|A0A1I9LPN8|A0A1I9LPN8_ARATH Alpha-L-arabinofuranosidase 1 OS=Arabidopsis thaliana OX=3702 GN=ASD1 PE=4 SV=1	3.3	77.329	697	0	11.749	2	2	1	2	0	1	1	23.086	24.117	23.914		22.022	22.638	0.0201	0.145	-3.77
432	P94078	Alpha-mannosidase At3g26720	AT3G26720	P94078;A0A1I9LSB2;B3H6B8;A0A1I9LSB0;A0A1I9LSB1		At3g26720	>sp|P94078|MANA1_ARATH Alpha-mannosidase At3g26720 OS=Arabidopsis thaliana OX=3702 GN=At3g26720 PE=1 SV=1	7	115.22	1019	0	43.494	7	6	5	5	2	3	4	26.076	26.635	24.536	23.455	25.458	24.088	0.103	0.301	-2.67
792	Q9S7Y7	Alpha-xylosidase 1	AT1G68560	Q9S7Y7	Alpha-xylosidase 1	XYL1	>sp|Q9S7Y7|XYL1_ARATH Alpha-xylosidase 1 OS=Arabidopsis thaliana OX=3702 GN=XYL1 PE=1 SV=1	7.2	102.4	915	0	51.996	5	5	5	4	3	4	4	26.888	24.663	26.296	24.551	25.781	26.011	0.51	0.687	-1.42
53	O80889	Alpha/beta-Hydrolases superfamily protein	AT2G32520	O80889;A0A1P8AZP9;A0A1P8AZN3;A0A1P8AZM5		At2g32520	>tr|O80889|O80889_ARATH Alpha/beta-Hydrolases superfamily protein OS=Arabidopsis thaliana OX=3702 GN=At2g32520 PE=2 SV=1	38.5	25.921	239	0	64.069	6	4	4	5	3	4	3	27.778	27.218	27.463	26.858	26.576	26.86	0.14	0.353	-1.65
105	Q8L7E1	Alpha/beta-Hydrolases superfamily protein	AT5G25770	Q8L7E1;F4JY80;A8MQE3		At5g25770	>tr|Q8L7E1|Q8L7E1_ARATH Alpha/beta-Hydrolases superfamily protein OS=Arabidopsis thaliana OX=3702 GN=At5g25770 PE=2 SV=1	10.8	40.805	360	0	20.551	3	2	1	3	1	0	2	24.744	22.99	21.855	21.805		22.623	0.138	0.35	-2.86
228	F4K2Y3	Alpha/beta-Hydrolases superfamily protein	AT5G36210	F4K2Y3		At5g36210	>tr|F4K2Y3|F4K2Y3_ARATH Alpha/beta-Hydrolases superfamily protein OS=Arabidopsis thaliana OX=3702 GN=MAB16.20 PE=1 SV=1	10.5	81.305	730	0	41.2	6	5	4	5	2	2	2	24.945	24.57	24.213	22.64	23.055	23.125	0.00824	0.105	-3.11	down
73	A0A1P8B956	Amine oxidase	AT4G12290	A0A1P8B956;Q8L742	Amine oxidase	At4g12290	>tr|A0A1P8B956|A0A1P8B956_ARATH Amine oxidase OS=Arabidopsis thaliana OX=3702 GN=At4g12290 PE=3 SV=1	8.6	75.318	671	0	293.64	7	7	5	6	4	4	3	27.827	27.583	27.181	24.065	25.822	24.49	0.00201	0.0555	-6.67	down
626	Q9C6Y8	Aminoacylase, putative	AT1G44180	Q9C6Y8;Q9LPE9	Aminoacylase-1	T7O23.14;T12C22.9	>tr|Q9C6Y8|Q9C6Y8_ARATH Aminoacylase, putative OS=Arabidopsis thaliana OX=3702 GN=T18F15.13 PE=4 SV=1	5.5	48.605	435	0	12.459	2	1	0	1	2	0	0	21.925		22.563	22.577			0.89	0.936	-1.38
556	Q8VZH2	Aminopeptidase M1	AT4G33090	Q8VZH2	Aminopeptidase M1	APM1	>sp|Q8VZH2|APM1_ARATH Aminopeptidase M1 OS=Arabidopsis thaliana OX=3702 GN=APM1 PE=1 SV=1	3	98.178	879	0	20.031	2	2	0	1	0	0	0	23.102		22.79				0.0271	0.162	-3		pa_down
68	A0A1P8B665	Aminopeptidase P1	AT4G36760	A0A1P8B665;F4JQH3;A0A1P8B667		APP1	>tr|A0A1P8B665|A0A1P8B665_ARATH Aminopeptidase P1 OS=Arabidopsis thaliana OX=3702 GN=APP1 PE=1 SV=1	3.4	71.696	641	0	12.819	2	1	2	1	1	1	1	23.803	21.892	22.635	21.146	22.188	22.039	0.16	0.373	-1.98
209	F4JN17	Ankyrin repeat-containing protein 2	AT4G35450	F4JN17;F4JN13;Q9SAR5;Q29Q26	Ankyrin repeat domain-containing protein 2	AKR2;AKR2B	>tr|F4JN17|F4JN17_ARATH Ankyrin repeat-containing protein 2 OS=Arabidopsis thaliana OX=3702 GN=AKR2 PE=4 SV=1	11.8	33.074	304	0	14.436	2	0	1	1	2	1	1		21.706	21.983	24.733	21.294	21.644	0.278	0.486	2.14
242	F4KGH1	Annexin	AT5G65020	F4KGH1;Q9XEE2	Annexin;Annexin D2	ANNAT2;ANN2	>tr|F4KGH1|F4KGH1_ARATH Annexin OS=Arabidopsis thaliana OX=3702 GN=ANNAT2 PE=1 SV=1	14.6	34.873	302	0	41.4	5	1	1	2	5	4	4	23.72	23.804	24.436	26.735	25.515	26.024	0.0043	0.0746	4.3	up
886	Q9SYT0	Annexin D1	AT1G35720	Q9SYT0	Annexin D1	ANN1	>sp|Q9SYT0|ANXD1_ARATH Annexin D1 OS=Arabidopsis thaliana OX=3702 GN=ANN1 PE=1 SV=1	33.8	36.203	317	0	145.41	14	11	6	12	14	12	10	28.469	27.286	29.799	29.393	28.955	29.248	0.351	0.55	1.6
632	Q9C969	Aromatic aminotransferase ISS1	AT1G80360	Q9C969		F5I6.11	>sp|Q9C969|ISS1_ARATH Aromatic aminotransferase ISS1 OS=Arabidopsis thaliana OX=3702 GN=ISS1 PE=1 SV=1	8.9	43.761	394	0	13.937	2	1	1	1	1	1	1		21.36	21.568	23.448		22.184	0.177	0.398	1.87
146	F4HU93	Ascorbate peroxidase 1	AT1G07890	F4HU93;Q05431	L-ascorbate peroxidase 1, cytosolic	APX1	>tr|F4HU93|F4HU93_ARATH Ascorbate peroxidase 1 OS=Arabidopsis thaliana OX=3702 GN=APX1 PE=1 SV=1	30.1	27.52	249	0	323.31	6	2	2	6	6	3	4	25.244	24.738	26.923	26.554	25.11	25.63	0.86	0.922	1.09
139	F4JTH0	Aspartate aminotransferase	AT4G31990	F4JTH0;B9DG21;P46248	Aspartate aminotransferase;Aspartate aminotransferase, chloroplastic	ASP5	>tr|F4JTH0|F4JTH0_ARATH Aspartate aminotransferase OS=Arabidopsis thaliana OX=3702 GN=ASP5 PE=1 SV=1	8	49.324	448	0	31.607	3	2	2	1	2	0	0	24.272	24.559	22.709	21.494			0.00313	0.0628	-7.25	down
386	P46645	Aspartate aminotransferase, cytoplasmic isozyme 1	AT5G19550	P46645	Aspartate aminotransferase, cytoplasmic isozyme 1	ASP2	>sp|P46645|AAT2_ARATH Aspartate aminotransferase, cytoplasmic isozyme 1 OS=Arabidopsis thaliana OX=3702 GN=ASP2 PE=1 SV=2	10.6	44.266	405	0	24.35	3	1	1	2	3	2	2	22.904	23.137	23.286	25.081	23.66	23.851	0.0796	0.267	2.13
551	Q8VYV9	Aspartyl protease family protein 1	AT2G17760	Q8VYV9		At2g17760	>sp|Q8VYV9|APF1_ARATH Aspartyl protease family protein 1 OS=Arabidopsis thaliana OX=3702 GN=APF1 PE=2 SV=1	5.5	56.027	513	0	33.928	2	2	2	2	2	2	2	28.011	29.008	27.243	27.158	28.664	28.34	0.961	0.978	-1.02
728	Q9LMJ7	At1g07040	AT1G07040	Q9LMJ7		F10K1.25	>tr|Q9LMJ7|Q9LMJ7_ARATH At1g07040 OS=Arabidopsis thaliana OX=3702 GN=At1g07040 PE=2 SV=1	10.8	40.637	371	0	40.008	2	1	0	2	2	1	1	23.012		23.892	20.996	21.439	21.645	0.0798	0.267	-2.44
142	C0Z2L8	AT1G09640 protein	AT1G09640	C0Z2L8;O04487;Q9FVT2	Probable elongation factor 1-gamma 1;Probable elongation factor 1-gamma 2	At1g09640	>tr|C0Z2L8|C0Z2L8_ARATH AT1G09640 protein OS=Arabidopsis thaliana OX=3702 GN=At1g09640 PE=1 SV=1	10.6	29.832	265	0	34.628	2	2	2	2	2	2	2	22.271	23.819	23.562	25.291	24.16	24.179	0.0646	0.242	2.51
440	Q0WVJ5	At1g09850	AT1G09850	Q0WVJ5		XBCP3	>tr|Q0WVJ5|Q0WVJ5_ARATH At1g09850 OS=Arabidopsis thaliana OX=3702 GN=XBCP3 PE=2 SV=1	5.3	48.073	437	0	49.791	2	2	2	2	2	2	2	25.087	26.394	25.214	24.577	25.331	25.731	0.557	0.727	-1.28
490	Q66GI5	At1g12570	AT1G12570	Q66GI5;Q93ZK1		At1g12570;At3g56060	>tr|Q66GI5|Q66GI5_ARATH At1g12570 OS=Arabidopsis thaliana OX=3702 GN=At1g12570 PE=2 SV=1	4	62	572	0	13.056	2	1	2	2	2	1	2	23.374	23.052	22.99	22.851	23.126	23.137	0.82	0.897	-1.07
911	Q9XI93	At1g13930/F16A14.27	AT1G13930	Q9XI93		F7A19.2	>tr|Q9XI93|Q9XI93_ARATH At1g13930/F16A14.27 OS=Arabidopsis thaliana OX=3702 GN=F7A19.2 PE=1 SV=1	11	16.163	155	0	35.936	2	2	2	2	2	2	2	28.899	29.286	29.895	29.211	29.819	30.029	0.534	0.708	1.25
151	Q9FXG0	At1g29850/F1N18_19	AT1G29850	Q9FXG0;F4I355;F4I354		F1N18.11;At1g29850	>tr|Q9FXG0|Q9FXG0_ARATH At1g29850/F1N18_19 OS=Arabidopsis thaliana OX=3702 GN=At1g29850 PE=1 SV=1	24	14.975	129	0	53.389	3	0	0	2	3	1	3			24.451	24.209	24.253	24.601	0.0493	0.21	5.31
790	Q9S791	AT1G70770 protein	AT1G70770	Q9S791		F5A18.5	>tr|Q9S791|Q9S791_ARATH AT1G70770 protein OS=Arabidopsis thaliana OX=3702 GN=F15H11.2 PE=1 SV=1	1.6	66.864	610	0.0015361	10.958	2	1	0	1	2	0	0	22.447		23.318	24.718			0.678	0.809	-1.02
811	Q9SGR6	AT1G76160 protein	AT1G76160	Q9SGR6		sks5	>tr|Q9SGR6|Q9SGR6_ARATH AT1G76160 protein OS=Arabidopsis thaliana OX=3702 GN=sks5 PE=2 SV=1	8.7	60.04	541	0	15.901	2	2	2	2	2	2	2	30.512	30.508	29.97	28.4	29.846	29.296	0.0669	0.248	-2.22
834	Q9SKL6	At2g15220/F15A23.4	AT2G15220	Q9SKL6;Q84LS2;Q9ZUJ8		At2g15130	>tr|Q9SKL6|Q9SKL6_ARATH At2g15220/F15A23.4 OS=Arabidopsis thaliana OX=3702 GN=At2g15220 PE=2 SV=1	21.3	25.164	225	0	40.605	5	5	4	4	5	3	4	27.807	29.261	26.622	29.58	25.774	26.531	0.603	0.758	-1.52
826	Q9SJ17	At2g21820	AT2G21820	Q9SJ17			>tr|Q9SJ17|Q9SJ17_ARATH At2g21820 OS=Arabidopsis thaliana OX=3702 GN=At2g21820 PE=2 SV=1	57.7	8.0006	78	0	198.46	6	6	1	1	2	1	0	29.858	20.744	22.815	21.347	23.722		0.281	0.486	-5.71
141	B9DH97	AT2G33120 protein	AT2G33120	B9DH97;Q9ZTW3;P47192;Q6AWV9;F4J7T4;F4IVQ2;A0A1P8AS81;Q9MAS5;O48850	Vesicle-associated membrane protein 721;Vesicle-associated membrane protein 722;Putative vesicle-associated membrane protein 726;Vesicle-associated membrane protein 725	SAR1;VAMP721;VAMP722;VAMP728;VAMP726;VAMP725	>tr|B9DH97|B9DH97_ARATH AT2G33120 protein OS=Arabidopsis thaliana OX=3702 GN=SAR1 PE=2 SV=1	9.2	25.812	229	0	11.969	2	1	2	2	1	2	1		21.221	21.821	22.536	22.881	23.292	0.0161	0.137	3.16
307	O80576	At2g44060	AT2G44060	O80576		At2g44060	>tr|O80576|O80576_ARATH At2g44060 OS=Arabidopsis thaliana OX=3702 GN=late embryogenesis abundant 26 PE=2 SV=1	7.4	36.036	325	0	13.803	2	1	1	2	2	2	2	22.566	23.311	22.933	23.433	22.991	23.115	0.609	0.76	1.18
913	Q9ZPY5	At2g46540/F11C10.23	AT2G46540	Q9ZPY5		At2g46540	>tr|Q9ZPY5|Q9ZPY5_ARATH At2g46540/F11C10.23 OS=Arabidopsis thaliana OX=3702 GN=At2g46540 PE=2 SV=2	23.1	6.8031	65	0	23.654	2	0	0	0	2	1	2				24.566	24.656	24.625	1.86e-05	0.00496	14.5	up	pa_up
122	A8MSC5	AT2G47470 protein	AT2G47470	A8MSC5;O22263;F4IL52;F4IL53	Protein disulfide-isomerase like 2-1	UNE5;PDIL2-1	>tr|A8MSC5|A8MSC5_ARATH AT2G47470 protein OS=Arabidopsis thaliana OX=3702 GN=UNE5 PE=2 SV=1	20.6	36.564	335	0	84.697	6	6	3	6	6	5	5	25.632	25.347	26.716	27.24	26.331	26.344	0.228	0.451	1.67
780	Q9M2U7	AT3g54400/T12E18_90	AT3G54400	Q9M2U7		T12E18_90	>tr|Q9M2U7|Q9M2U7_ARATH AT3g54400/T12E18_90 OS=Arabidopsis thaliana OX=3702 GN=T12E18_90 PE=2 SV=1	19.5	45.475	425	0	259.08	8	6	8	8	8	8	8	29.974	29.239	29.543	29.714	30.024	30.368	0.364	0.56	1.37
773	Q9LZJ2	AT3g62730/F26K9_160	AT3G62730	Q9LZJ2;A0A1I9LR66		F26K9_160	>tr|Q9LZJ2|Q9LZJ2_ARATH AT3g62730/F26K9_160 OS=Arabidopsis thaliana OX=3702 GN=F26K9_160 PE=2 SV=1	13.2	34.731	317	0	244.47	3	2	2	2	3	2	3	25.954	26.848	26.276	27.073	27.423	27.529	0.0724	0.258	1.98
297	O65449	At4g22010	AT4G22010	O65449		sks4	>tr|O65449|O65449_ARATH At4g22010 OS=Arabidopsis thaliana OX=3702 GN=sks4 PE=1 SV=1	6.3	60.455	541	0	66.966	2	2	2	2	2	2	2	26.503	26.451	23.922	24.094	26.432	25.883	0.87	0.926	-1.11
477	Q42139	AT4g32260/F10M6_100	AT4G32260	Q42139		F10M6.100	>tr|Q42139|Q42139_ARATH AT4g32260/F10M6_100 OS=Arabidopsis thaliana OX=3702 GN=PDE334 PE=1 SV=2	15.5	23.917	219	0	121.69	4	1	0	4	4	3	4	22.4		25.374	26.138	26.172	26.267	0.0128	0.119	9.59
894	Q9T024	AT4g39150/T22F8_50	AT4G39150	Q9T024		T22F8.50	>tr|Q9T024|Q9T024_ARATH AT4g39150/T22F8_50 OS=Arabidopsis thaliana OX=3702 GN=At4g39150 PE=2 SV=1	8.1	38.461	345	0	11.938	2	2	2	2	2	2	2	23.311	23.497	23.357	24.206	23.784	23.886	0.222	0.444	1.48
763	Q9LYF8	AT5g11720/T22P22_110	AT5G11720	Q9LYF8		T22P22_110	>tr|Q9LYF8|Q9LYF8_ARATH AT5g11720/T22P22_110 OS=Arabidopsis thaliana OX=3702 GN=At5g11720 PE=2 SV=1	5.8	101.12	902	0	44.344	4	2	3	3	4	2	2	25.283	25.558	24.59	25.046	25.14	25.311	0.964	0.978	1.02
599	Q94F20	At5g25460	AT5G25460	Q94F20		At5g25460	>tr|Q94F20|Q94F20_ARATH At5g25460 OS=Arabidopsis thaliana OX=3702 GN=DGR2 PE=2 SV=1	16	39.978	369	0	17.909	3	0	0	1	2	2	1			25.042	25.519	24.797	25.257	0.0341	0.177	7.61
119	Q93Z49	AT5g64130/MHJ24_11	AT5G64130	Q93Z49;A8MS32		At5g64130	>tr|Q93Z49|Q93Z49_ARATH AT5g64130/MHJ24_11 OS=Arabidopsis thaliana OX=3702 GN=MHJ24.11 PE=1 SV=1	18.3	12.299	115	0	12.49	2	0	1	1	2	1	1		22.401	21.285	22.526	21.834	22.455	0.246	0.466	1.62
435	Q01908	ATP synthase gamma chain 1, chloroplastic	AT4G04640	Q01908	ATP synthase gamma chain 1, chloroplastic	ATPC1	>sp|Q01908|ATPG1_ARATH ATP synthase gamma chain 1, chloroplastic OS=Arabidopsis thaliana OX=3702 GN=ATPC1 PE=1 SV=1	10.2	40.911	373	0	86.864	3	1	2	3	3	3	3	23.574	24.104	25.092	25.205	25.098	25.411	0.106	0.307	1.97
422	P83484	ATP synthase subunit beta-2, mitochondrial	AT5G08690	P83484;P83483;Q9C5A9	ATP synthase subunit beta-2, mitochondrial;ATP synthase subunit beta-1, mitochondrial;ATP synthase subunit beta-3, mitochondrial		>sp|P83484|ATPBN_ARATH ATP synthase subunit beta-2, mitochondrial OS=Arabidopsis thaliana OX=3702 GN=At5g08690 PE=1 SV=1	26.3	59.712	556	0	323.31	9	5	4	8	9	8	8	25.408	25.455	26.048	27.302	26.044	26.355	0.116	0.325	1.91
684	Q9FT52	ATP synthase subunit d, mitochondrial	AT3G52300	Q9FT52	ATP synthase subunit d, mitochondrial		>sp|Q9FT52|ATP5H_ARATH ATP synthase subunit d, mitochondrial OS=Arabidopsis thaliana OX=3702 GN=At3g52300 PE=1 SV=3	39.3	19.586	168	0	81.15	8	0	2	5	7	4	7		24.532	26.173	27.326	25.86	26.454	0.07	0.253	6.29
608	Q96253	ATP synthase subunit epsilon, mitochondrial	AT1G51650	Q96253	ATP synthase subunit epsilon, mitochondrial		>sp|Q96253|ATP5E_ARATH ATP synthase subunit epsilon, mitochondrial OS=Arabidopsis thaliana OX=3702 GN=At1g51650 PE=1 SV=3	31.4	7.8319	70	0	14.686	2	0	1	0	2	0	1		22.7		24.224		21.99	0.605	0.758	1.85
15	A0A1I9LQE0	ATP-dependent caseinolytic (Clp) protease/crotonase family protein	AT3G24360	A0A1I9LQE0;Q9LK08;A0A1I9LQE2;A0A1I9LQD9;A0A1I9LQE1	3-hydroxyisobutyryl-CoA hydrolase-like protein 4, mitochondrial		>tr|A0A1I9LQE0|A0A1I9LQE0_ARATH ATP-dependent caseinolytic (Clp) protease/crotonase family protein OS=Arabidopsis thaliana OX=3702 GN=At3g24360 PE=3 SV=1	6.7	37.816	344	0	14.405	2	1	2	2	0	0	1	23.138	24.829	22.833			23.185	0.0503	0.211	-3.71
570	Q93WL3	ATP-dependent Clp protease ATP-binding subunit CLPT1, chloroplastic	AT4G25370	Q93WL3		At4g25370	>sp|Q93WL3|CLPT1_ARATH ATP-dependent Clp protease ATP-binding subunit CLPT1, chloroplastic OS=Arabidopsis thaliana OX=3702 GN=CLPT1 PE=1 SV=1	13.9	26.05	238	0	18.895	3	0	1	3	3	2	2		24.231	24.202	25.223	24.347	24.367	0.148	0.36	3.01
340	P19171	Basic endochitinase B	AT3G12500	P19171	Basic endochitinase B	CHI-B	>sp|P19171|CHIB_ARATH Basic endochitinase B OS=Arabidopsis thaliana OX=3702 GN=CHI-B PE=1 SV=3	4.5	36.183	335	0	30.319	2	0	1	1	2	1	1		27.422	27.608	28.38	27.595	27.852	0.163	0.379	6.64
288	O64743	Berberine bridge enzyme-like 15	AT2G34790	O64743;Q93ZA3;A0A1P8AT94		MEE23;At1g30760	>sp|O64743|BBE15_ARATH Berberine bridge enzyme-like 15 OS=Arabidopsis thaliana OX=3702 GN=MEE23 PE=1 SV=1	8.1	59.646	532	0	31.988	5	4	5	4	0	4	1	23.955	25.355	23.236		21.702	22.14	0.00614	0.0939	-6.4	down
289	O64745	Berberine bridge enzyme-like 16	AT2G34810	O64745		At2g34810	>sp|O64745|BBE16_ARATH Berberine bridge enzyme-like 16 OS=Arabidopsis thaliana OX=3702 GN=At2g34810 PE=2 SV=1	16.5	61.306	540	0	113.05	11	11	10	11	11	11	11	29.884	28.905	29.561	28.653	29.09	30.408	0.916	0.948	-1.05
879	Q9SVG4	Berberine bridge enzyme-like 19	AT4G20830	Q9SVG4	Reticuline oxidase-like protein		>sp|Q9SVG4|RETOL_ARATH Berberine bridge enzyme-like 19 OS=Arabidopsis thaliana OX=3702 GN=At4g20830 PE=1 SV=2	3.5	63.558	570	0	18.059	3	3	2	3	1	0	1	25.346	25.29	23.137	21.206		22.129	0.00296	0.0609	-9.26	down
665	Q9FKU9	Berberine bridge enzyme-like 25	AT5G44390	Q9FKU9		At5g44390	>sp|Q9FKU9|BBE25_ARATH Berberine bridge enzyme-like 25 OS=Arabidopsis thaliana OX=3702 GN=At5g44390 PE=2 SV=1	4.6	61.482	542	0	11.885	2	2	2	2	1	0	0	22.623	25.009	22.251	20.991			0.0187	0.14	-5.08
797	Q9SA85	Berberine bridge enzyme-like 8	AT1G30700	Q9SA85		T5I8.15	>sp|Q9SA85|BBE8_ARATH Berberine bridge enzyme-like 8 OS=Arabidopsis thaliana OX=3702 GN=At1g30700 PE=2 SV=1	15.6	59.513	527	0	87.205	11	10	9	10	11	9	8	29.251	27.579	26.858	28.087	28.233	27.885	0.804	0.89	1.13
26	A0A1I9LTV8	Beta glucosidase 8	AT3G62750	A0A1I9LTV8;A0A1I9LTV7;A0A1I9LTV4;A0A1I9LTV6;Q67XN2;A0A1I9LTV2;A0A1P8B7T6;Q8RXN9;Q9STP4;Q93ZI4	Beta-glucosidase 8;Putative beta-glucosidase 5;Beta-glucosidase 9;Beta-glucosidase 10	BGLU8;BGLU5;BGLU9;BGLU10	>tr|A0A1I9LTV8|A0A1I9LTV8_ARATH Beta glucosidase 8 OS=Arabidopsis thaliana OX=3702 GN=BGLU8 PE=3 SV=1	6.5	41.725	369	0	56.828	2	2	2	2	1	1	1	23.794	26.634	24.83	21.422	22.839	23.292	0.0181	0.14	-5.93
91	Q8W112	Beta-D-glucan exohydrolase-like protein	AT5G20950	Q8W112;A0A1P8BG25		At5g20950	>tr|Q8W112|Q8W112_ARATH Beta-D-glucan exohydrolase-like protein OS=Arabidopsis thaliana OX=3702 GN=At5g20950 PE=1 SV=1	12.2	67.926	624	0	85.896	7	6	4	7	5	6	6	27.904	26.871	28.294	27.529	28.034	27.845	0.837	0.907	1.08
652	Q9FGY1	Beta-D-xylosidase 1	AT5G49360	Q9FGY1	Beta-D-xylosidase 1	BXL1	>sp|Q9FGY1|BXL1_ARATH Beta-D-xylosidase 1 OS=Arabidopsis thaliana OX=3702 GN=BXL1 PE=1 SV=1	5.3	83.523	774	0	25.561	3	1	1	2	3	2	2	24.229	24.461	22.986	24.308	24.196	23.892	0.671	0.803	1.18
89	A0A1P8BF93	Beta-D-xylosidase 4	AT5G64570	A0A1P8BF93;Q9FLG1;A0A1P8BFA0	Beta-D-xylosidase 4	BXL4	>tr|A0A1P8BF93|A0A1P8BF93_ARATH Beta-D-xylosidase 4 OS=Arabidopsis thaliana OX=3702 GN=XYL4 PE=4 SV=1	11.5	67.273	626	0	198.26	6	3	6	5	5	4	5	25.894	26.647	25.521	24.389	25.815	24.802	0.117	0.325	-2.03
28	A0A1P8ANV4	Beta-fructofuranosidase 5	AT1G55120	A0A1P8ANV4;B6EUC8;F4HYP3;Q67XZ3	Beta-fructofuranosidase, insoluble isoenzyme CWINV3	FRUCT5;CWINV3	>tr|A0A1P8ANV4|A0A1P8ANV4_ARATH Beta-fructofuranosidase 5 OS=Arabidopsis thaliana OX=3702 GN=FRUCT5 PE=3 SV=1	5.2	62.388	554	0	18.253	3	1	2	0	1	0	1		26.532		23.951		24.29	0.686	0.814	1.32
799	Q9SCV8	Beta-galactosidase 4	AT5G56870	Q9SCV8	Beta-galactosidase 4	BGAL4	>sp|Q9SCV8|BGAL4_ARATH Beta-galactosidase 4 OS=Arabidopsis thaliana OX=3702 GN=BGAL4 PE=1 SV=1	6.1	80.59	724	0	26.436	3	1	0	3	2	2	3	22.67		23.602	22.221	22.021	22.71	0.808	0.891	-1.13
648	Q9FFN4	Beta-galactosidase 6	AT5G63800	Q9FFN4	Beta-galactosidase 6	BGAL6	>sp|Q9FFN4|BGAL6_ARATH Beta-galactosidase 6 OS=Arabidopsis thaliana OX=3702 GN=BGAL6 PE=2 SV=1	7.2	79.758	718	0	27.311	3	1	0	3	2	2	2	22.688		23.544	22.791	22.745	23.028	0.51	0.687	1.35
291	O64879	Beta-glucosidase 15	AT2G44450	O64879;A0A1P8B2D5	Beta-glucosidase 15	BGLU15	>sp|O64879|BGL15_ARATH Beta-glucosidase 15 OS=Arabidopsis thaliana OX=3702 GN=BGLU15 PE=1 SV=1	31.4	56.905	506	0	323.31	14	13	11	13	9	11	8	28.463	28.593	28.191	26.857	27.597	28.026	0.101	0.3	-1.9
700	Q9FZE0	Beta-glucosidase 40	AT1G26560	Q9FZE0	Beta-glucosidase 40	BGLU40	>sp|Q9FZE0|BGL40_ARATH Beta-glucosidase 40 OS=Arabidopsis thaliana OX=3702 GN=BGLU40 PE=2 SV=1	5.9	58.125	510	0	68.629	2	1	0	1	2	1	2	24.887		23.507	22.742	24.232	24.055	0.654	0.791	1.43
749	Q9LV33	Beta-glucosidase 44	AT3G18080	Q9LV33;A0A1I9LMX9;A0A1I9LMY0;A0A1I9LMX6;Q9LV34	Beta-glucosidase 44;Beta-glucosidase 43	BGLU44;BGLU43	>sp|Q9LV33|BGL44_ARATH Beta-glucosidase 44 OS=Arabidopsis thaliana OX=3702 GN=BGLU44 PE=2 SV=1	9	58.983	512	0	43.055	3	3	0	3	1	1	2	22.68		23.152	21.449	21.178	21.645	0.34	0.541	-1.83
535	Q8RWM4	Beta-glucosidase-like protein	AT5G20940	Q8RWM4		At5g20940	>tr|Q8RWM4|Q8RWM4_ARATH Beta-glucosidase-like protein OS=Arabidopsis thaliana OX=3702 GN=At5g20940 PE=2 SV=1	2.9	67.65	626	0	19.988	3	3	2	2	2	1	2	26.892	25.009	27.212	24.977	25.534	26.153	0.28	0.486	-1.76
104	A7WM73	Beta-hexosaminidase 1	AT3G55260	A7WM73	Beta-hexosaminidase 1	HEXO1	>sp|A7WM73|HEXO1_ARATH Beta-hexosaminidase 1 OS=Arabidopsis thaliana OX=3702 GN=HEXO1 PE=1 SV=1	3.9	61.229	541	0.0015773	11.298	2	1	2	1	2	0	1	23.873	22.776	18.286	22.872		23.278	0.718	0.84	1.49
592	Q949Y3	Bifunctional purple acid phosphatase 26	AT5G34850	Q949Y3	Bifunctional purple acid phosphatase 26;Acid phosphatase;Peroxidase	PAP26	>sp|Q949Y3|PPA26_ARATH Bifunctional purple acid phosphatase 26 OS=Arabidopsis thaliana OX=3702 GN=PAP26 PE=1 SV=1	11.6	55.009	475	0	216.15	4	3	3	4	3	2	2	26.526	27.124	27.574	27.152	27.209	28.302	0.407	0.597	1.39
723	Q9LLC1	Biotin carboxyl carrier protein of acetyl-CoA carboxylase 2, chloroplastic	AT5G15530	Q9LLC1;F4KE21;Q42533	Biotin carboxyl carrier protein of acetyl-CoA carboxylase 2, chloroplastic;Biotin carboxyl carrier protein of acetyl-CoA carboxylase 1, chloroplastic	BCCP2;CAC1;BCCP1	>sp|Q9LLC1|BCCP2_ARATH Biotin carboxyl carrier protein of acetyl-CoA carboxylase 2, chloroplastic OS=Arabidopsis thaliana OX=3702 GN=BCCP2 PE=1 SV=1	7.8	27.279	255	0	29.162	2	2	2	2	2	2	2	28.799	28.903	27.596	28.397	28.191	27.779	0.579	0.738	-1.24
12	F4IVN6	Calmodulin 5	AT2G27030	F4IVN6;A0A1I9LPJ2;Q682T9;Q03509;P59220;P0DH98;P0DH97;F4IJ46;A0A1I9LPJ1;A0A1P8BAP4;F4IEU4;F4K8M3;F4K8M2;P0DH96;P0DH95;A0A1P8ANC4	Calmodulin-5;Calmodulin-6;Calmodulin-7;Calmodulin-3;Calmodulin-2;Calmodulin-4;Calmodulin-1	CAM5;CAM6;CAM7;CAM3;CAM2;CAM4;CAM1	>tr|F4IVN6|F4IVN6_ARATH Calmodulin 5 OS=Arabidopsis thaliana OX=3702 GN=CAM5 PE=3 SV=1	68	20.576	181	0	323.31	10	9	5	8	8	9	7	31.052	31.342	31.132	31.463	32.007	31.941	0.192	0.416	1.55
450	Q38858	Calreticulin-2	AT1G09210	Q38858	Calreticulin-2	CRT2	>sp|Q38858|CALR2_ARATH Calreticulin-2 OS=Arabidopsis thaliana OX=3702 GN=CRT2 PE=1 SV=3	16	48.156	424	0	117.69	9	8	9	8	9	7	6	28.337	27.33	28.027	26.631	26.149	26.703	0.0222	0.151	-2.65
46	F4HUL6	Catalase 3	AT1G20620	F4HUL6;B9DG18;A0A1P8AWT7;Q42547	Catalase-3	CAT3	>tr|F4HUL6|F4HUL6_ARATH Catalase 3 OS=Arabidopsis thaliana OX=3702 GN=CAT3 PE=1 SV=1	11	48.898	427	0	27.687	3	2	2	1	3	2	2	22.567	23.85	23.055	24.834	24.17	24.318	0.0413	0.194	2.43
605	Q94K85	Cathepsin B-like protease 3	AT4G01610	Q94K85		T15B16.17a:T15B16.17b	>sp|Q94K85|CATB3_ARATH Cathepsin B-like protease 3 OS=Arabidopsis thaliana OX=3702 GN=CATHB3 PE=1 SV=1	11.1	39.417	359	0	39.206	3	3	2	2	1	1	1	30.837	27.751	30.049	27.471	28.996	29.019	0.272	0.486	-2.07
622	Q9C5D0	CBS domain-containing protein CBSX2, chloroplastic	AT4G34120	Q9C5D0	CBS domain-containing protein CBSX2, chloroplastic	CBSX2	>sp|Q9C5D0|CBSX2_ARATH CBS domain-containing protein CBSX2, chloroplastic OS=Arabidopsis thaliana OX=3702 GN=CBSX2 PE=1 SV=1	10.1	25.955	238	0	23.883	2	2	2	2	2	2	2	21.274	22.378	24.265	25.058	23.822	24.97	0.0452	0.206	3.94
707	Q9LEV3	CBS domain-containing protein CBSX3, mitochondrial	AT5G10860	Q9LEV3	CBS domain-containing protein CBSX3, mitochondrial	CBSX3	>sp|Q9LEV3|CBSX3_ARATH CBS domain-containing protein CBSX3, mitochondrial OS=Arabidopsis thaliana OX=3702 GN=CBSX3 PE=1 SV=1	13.6	22.729	206	0	44.382	4	0	1	0	4	3	3		22.866		27.47	23.301	24.65	0.0146	0.128	13
403	P54609	Cell division control protein 48 homolog A	AT3G09840	P54609	Cell division control protein 48 homolog A	CDC48A	>sp|P54609|CD48A_ARATH Cell division control protein 48 homolog A OS=Arabidopsis thaliana OX=3702 GN=CDC48A PE=1 SV=1	8	89.392	809	0	67.903	5	3	1	3	5	4	4	24.127	25.888	24.608	25.701	25.153	25.725	0.299	0.505	1.57
147	F4HWQ8	Cell wall / vacuolar inhibitor of fructosidase 1	AT1G47960	F4HWQ8	Cell wall / vacuolar inhibitor of fructosidase 1	C/VIF1	>sp|F4HWQ8|CVIF1_ARATH Cell wall / vacuolar inhibitor of fructosidase 1 OS=Arabidopsis thaliana OX=3702 GN=C/VIF1 PE=1 SV=1	17.6	22.326	205	0	323.31	4	4	2	4	4	4	4	27.258	26.483	27.973	27.122	27.677	28.064	0.515	0.691	1.3
336	P13114	Chalcone synthase	AT5G13930	P13114	Chalcone synthase	CHS	>sp|P13114|CHSY_ARATH Chalcone synthase OS=Arabidopsis thaliana OX=3702 GN=CHS PE=1 SV=1	10.6	43.115	395	0	69.106	5	4	3	5	3	2	5	28.745	28.643	28.68	23.811	23.436	24.122	7.32e-06	0.00293	-29.8	down
655	Q9FI56	Chaperone protein ClpC1, chloroplastic	AT5G50920	Q9FI56;F4JF64;Q9SXJ7	Chaperone protein ClpC1, chloroplastic;Chaperone protein ClpC2, chloroplastic	CLPC1;HSP93-III;CLPC2	>sp|Q9FI56|CLPC1_ARATH Chaperone protein ClpC1, chloroplastic OS=Arabidopsis thaliana OX=3702 GN=CLPC1 PE=1 SV=1	5.1	103.45	929	0	24.116	4	0	1	2	3	4	2		24.26	24.764	25.523	24.253	24.112	0.233	0.456	2.53
212	F4JQ55	Chaperone protein htpG family protein	AT4G24190	F4JQ55;Q9STX5	Endoplasmin homolog	SHD	>tr|F4JQ55|F4JQ55_ARATH Chaperone protein htpG family protein OS=Arabidopsis thaliana OX=3702 GN=SHD PE=1 SV=1	7	94.148	823	0	66.972	5	0	1	1	5	2	2		22.611	23.319	27.313	23.871	24.99	0.017	0.137	8.8
42	A0A1P8AUX7	Chaperonin 10	AT1G14980	A0A1P8AUX7;P34893	10 kDa chaperonin	CPN10	>tr|A0A1P8AUX7|A0A1P8AUX7_ARATH Chaperonin 10 OS=Arabidopsis thaliana OX=3702 GN=CPN10 PE=3 SV=1	67.1	8.8573	82	0	95.345	6	5	6	5	6	5	5	27.786	27.579	28.044	28.831	28.657	29.016	0.0471	0.209	2.04
344	P21238	Chaperonin 60 subunit alpha 1, chloroplastic	AT2G28000	P21238	Chaperonin 60 subunit alpha 1, chloroplastic	CPN60A1	>sp|P21238|CPNA1_ARATH Chaperonin 60 subunit alpha 1, chloroplastic OS=Arabidopsis thaliana OX=3702 GN=CPN60A1 PE=1 SV=2	14.7	62.071	586	0	154.14	7	4	5	6	7	5	5	26.452	26.101	27.876	28.056	28.121	27.7	0.088	0.283	2.22
345	Q9LJE4	Chaperonin 60 subunit beta 2, chloroplastic	AT3G13470	Q9LJE4;P21240	Chaperonin 60 subunit beta 2, chloroplastic;Chaperonin 60 subunit beta 1, chloroplastic	CPN60B2;CPN60B1	>sp|Q9LJE4|CPNB2_ARATH Chaperonin 60 subunit beta 2, chloroplastic OS=Arabidopsis thaliana OX=3702 GN=CPN60B2 PE=1 SV=1	18.8	63.341	596	0	119.8	7	6	6	6	7	7	7	26.099	25.902	26.481	27.178	27.184	26.815	0.0799	0.267	1.86
41	A0A1P8ATL2	Chloroplast RNA binding protein	AT1G09340	A0A1P8ATL2;Q9SA52	Chloroplast stem-loop binding protein of 41 kDa b, chloroplastic	CSP41B	>tr|A0A1P8ATL2|A0A1P8ATL2_ARATH Chloroplast RNA binding protein OS=Arabidopsis thaliana OX=3702 GN=CRB PE=4 SV=1	3.7	43.266	379	0	13.29	2	0	0	1	2	1	2				23.449		23.748	0.0106	0.119	3.82		pa_up
343	P20115	Citrate synthase 4, mitochondrial	AT2G44350	P20115	Citrate synthase 4, mitochondrial	CSY4	>sp|P20115|CISY4_ARATH Citrate synthase 4, mitochondrial OS=Arabidopsis thaliana OX=3702 GN=CSY4 PE=1 SV=3	6.1	52.782	474	0	34.367	2	1	1	1	2	2	2	20.933	23.482	21.363	23.215	22.443	23.991	0.143	0.356	2.45
322	O81862	Class V chitinase	AT4G19810	O81862		T16H5.170	>sp|O81862|CHIC_ARATH Class V chitinase OS=Arabidopsis thaliana OX=3702 GN=ChiC PE=1 SV=1	20.6	41.128	379	0	103.29	7	6	4	6	7	2	4	32.928	33.136	32.165	33.772	32.723	32.323	0.738	0.851	1.15
441	Q0WW26	Coatomer subunit gamma	AT4G34450	Q0WW26	Coatomer subunit gamma		>sp|Q0WW26|COPG_ARATH Coatomer subunit gamma OS=Arabidopsis thaliana OX=3702 GN=At4g34450 PE=1 SV=2	3.4	98.49	886	0	16.516	2	2	2	1	1	1	0	22.669	22.844	22.802	19.959	20.487		0.000575	0.0307	-5.29	down
164	F4IHK9	Cold, circadian rhythm, and rna binding 2	AT2G21660	F4IHK9;Q03250	Glycine-rich RNA-binding protein 7	CCR2;RBG7	>tr|F4IHK9|F4IHK9_ARATH Cold, circadian rhythm, and rna binding 2 OS=Arabidopsis thaliana OX=3702 GN=GRP7 PE=1 SV=1	14.5	15.548	159	0	17.601	2	1	2	1	1	2	2	26.191	26.572	27.064	27.411	26.881	26.808	0.4	0.589	1.34
11	A0A1I9LNC0	Copper chaperone	AT3G56240	A0A1I9LNC0;O82089	Copper transport protein CCH	CCH	>tr|A0A1I9LNC0|A0A1I9LNC0_ARATH Copper chaperone OS=Arabidopsis thaliana OX=3702 GN=CCH PE=4 SV=1	45.9	11.943	111	0	206.8	8	7	6	7	8	6	7	28.881	29.712	29.553	29.341	29.713	29.513	0.77	0.87	1.1
604	Q94K76	Curculin-like (Mannose-binding) lectin family protein	AT5G18470	Q94K76		At5g18470	>tr|Q94K76|Q94K76_ARATH Curculin-like (Mannose-binding) lectin family protein OS=Arabidopsis thaliana OX=3702 GN=At5g18470 PE=2 SV=1	5.6	45.807	413	0	42.06	2	2	2	2	2	1	2	24.624	23.31	23.795	25.237	22.824	23.586	0.971	0.981	-1.02
260	O22683	Cyanate hydratase	AT3G23490	O22683;A0A1I9LTP8	Cyanate hydratase	CYN	>sp|O22683|CYNS_ARATH Cyanate hydratase OS=Arabidopsis thaliana OX=3702 GN=CYN PE=2 SV=1	13.1	18.592	168	0	14.155	2	2	1	2	0	1	2	23.368	23.724	22.733		22.552	22.225	0.0576	0.229	-2.74
562	Q93V74	Cyclase-like protein 1	AT4G34180	Q93V74;Q94LA9		At4g34180;T18F15.4	>sp|Q93V74|CYL1_ARATH Cyclase-like protein 1 OS=Arabidopsis thaliana OX=3702 GN=CYCLASE1 PE=1 SV=1	13.3	28.384	255	0	70.857	4	4	4	3	4	3	3	27.768	28.597	26.211	26.685	26.193	25.955	0.107	0.31	-2.37
600	Q94JT5	Cyclase-like protein 2	AT4G35220	Q94JT5		At4g35220	>sp|Q94JT5|CYL2_ARATH Cyclase-like protein 2 OS=Arabidopsis thaliana OX=3702 GN=CYCLASE2 PE=2 SV=1	18.4	29.987	272	0	25.563	4	3	4	4	3	0	1	25.147	25.583	23.9	24.421		23.521	0.08	0.267	-3.8
380	P43296	Cysteine protease RD19A	AT4G39090	P43296	Cysteine proteinase RD19a	RD19A	>sp|P43296|RD19A_ARATH Cysteine protease RD19A OS=Arabidopsis thaliana OX=3702 GN=RD19A PE=1 SV=1	7.9	40.418	368	0	26.021	4	4	1	2	3	0	0	24.121	24.426	24.029	22.932			0.00582	0.0915	-6.3	down
387	P47998	Cysteine synthase 1	AT4G14880	P47998	Cysteine synthase 1	OASA1	>sp|P47998|CYSK1_ARATH Cysteine synthase 1 OS=Arabidopsis thaliana OX=3702 GN=OASA1 PE=1 SV=2	25.2	33.805	322	0	103.09	6	6	4	5	6	4	4	26.251	24.912	25.999	24.549	23.418	23.943	0.0166	0.137	-3.36
388	P47999	Cysteine synthase, chloroplastic/chromoplastic	AT2G43750	P47999;B9DFR6;Q43725	Cysteine synthase, chloroplastic/chromoplastic;Cysteine synthase;Cysteine synthase, mitochondrial	OASB;OASC	>sp|P47999|CYSKP_ARATH Cysteine synthase, chloroplastic/chromoplastic OS=Arabidopsis thaliana OX=3702 GN=OASB PE=1 SV=2	6.4	41.656	392	0	12.047	2	0	0	1	2	1	1			21.393	21.823	21.027	21.194	0.862	0.922	1.24
750	Q9LV60	Cysteine-rich repeat secretory protein 55	AT5G48540	Q9LV60	Cysteine-rich repeat secretory protein 55	CRRSP55	>sp|Q9LV60|CRR55_ARATH Cysteine-rich repeat secretory protein 55 OS=Arabidopsis thaliana OX=3702 GN=CRRSP55 PE=2 SV=1	8	28.995	263	0	34.737	2	2	2	2	2	2	2	27.772	26.491	26.375	27.023	27.817	27.861	0.263	0.476	1.61
878	Q9SUU5	Cytochrome b-c1 complex subunit 7-1	AT4G32470	Q9SUU5;F4JUC2;F4JWS9;F4JWS8	Cytochrome b-c1 complex subunit 7-1;Cytochrome b-c1 complex subunit 7;Cytochrome b-c1 complex subunit 7-2	QCR7-1;At4g32470;At5g25450;QCR7-2	>sp|Q9SUU5|QCR71_ARATH Cytochrome b-c1 complex subunit 7-1 OS=Arabidopsis thaliana OX=3702 GN=QCR7-1 PE=1 SV=1	17.2	14.527	122	0	21.54	2	0	0	0	2	1	2				25.514	24.081	24.102	0.000238	0.0191	13.6	up	pa_up
937	Q9ZWT2	Cytochrome B5 isoform D	AT5G48810	Q9ZWT2	Cytochrome B5 isoform D	CYTB5-D	>sp|Q9ZWT2|CYB5D_ARATH Cytochrome B5 isoform D OS=Arabidopsis thaliana OX=3702 GN=CYTB5-D PE=1 SV=1	24.3	15.097	140	0	19.644	2	1	1	2	1	1	1	24.143	24.636	24.159	23.198	24.703	24.182	0.613	0.764	-1.22
480	Q42342	Cytochrome b5 isoform E	AT5G53560	Q42342	Cytochrome b5 isoform A	CYTB5-A	>sp|Q42342|CYB5E_ARATH Cytochrome b5 isoform E OS=Arabidopsis thaliana OX=3702 GN=CYTB5-E PE=1 SV=2	29.9	15.084	134	0	152.23	3	3	3	3	3	3	2	26.492	27.883	27.355	26.317	26.837	26.934	0.335	0.537	-1.46
267	O23138	Cytochrome c-1	AT1G22840	O23138;B3H4Y9	Probable cytochrome c At1g22840	CYTC-1	>sp|O23138|CYC1_ARATH Cytochrome c-1 OS=Arabidopsis thaliana OX=3702 GN=CYTC-1 PE=1 SV=1	36	12.394	114	0	24.672	4	3	3	2	3	2	3	25.871	27.858	25.185	25.442	23.882	24.861	0.0864	0.282	-2.98
897	Q9T0G2	Cytochrome c-2	AT4G10040	Q9T0G2	Probable cytochrome c At4g10040		>sp|Q9T0G2|CYC2_ARATH Cytochrome c-2 OS=Arabidopsis thaliana OX=3702 GN=CYTC-2 PE=1 SV=1	39.3	12.239	112	0	12.624	2	2	2	1	2	0	1	23.473	23.897	22.968	22.893			0.0319	0.172	-4.1
855	Q9SRZ6	Cytosolic isocitrate dehydrogenase [NADP]	AT1G65930	Q9SRZ6	Cytosolic isocitrate dehydrogenase [NADP]	CICDH	>sp|Q9SRZ6|ICDHC_ARATH Cytosolic isocitrate dehydrogenase [NADP] OS=Arabidopsis thaliana OX=3702 GN=CICDH PE=1 SV=1	14.1	45.746	410	0	47.071	6	5	3	6	5	4	4	26.566	25.997	26.924	25.224	25.854	26.279	0.206	0.426	-1.64
281	O49485	D-3-phosphoglycerate dehydrogenase 1, chloroplastic	AT4G34200	O49485	D-3-phosphoglycerate dehydrogenase 1, chloroplastic	PGDH1	>sp|O49485|SERA1_ARATH D-3-phosphoglycerate dehydrogenase 1, chloroplastic OS=Arabidopsis thaliana OX=3702 GN=PGDH1 PE=1 SV=1	5.3	63.324	603	0	19.407	3	1	1	2	3	3	3	25.421	24.953	25.91	25.146	25.668	26.115	0.683	0.813	1.16
581	Q93ZG7	DEAD-box ATP-dependent RNA helicase 38	AT3G53110	Q93ZG7	DEAD-box ATP-dependent RNA helicase 38	RH38	>sp|Q93ZG7|RH38_ARATH DEAD-box ATP-dependent RNA helicase 38 OS=Arabidopsis thaliana OX=3702 GN=RH38 PE=1 SV=2	5.2	55.383	496	0	22.505	2	0	0	1	2	1	1			23.296	22.857	23.414	23.312	0.0641	0.242	2.76
360	P42763	Dehydrin ERD14	AT1G76180	P42763;P31168	Dehydrin ERD14;Dehydrin COR47	ERD14;COR47	>sp|P42763|ERD14_ARATH Dehydrin ERD14 OS=Arabidopsis thaliana OX=3702 GN=ERD14 PE=1 SV=1	4.9	20.786	185	0	14.285	2	2	2	2	2	2	2	26.196	26.039	25.649	27.808	26.775	27.897	0.0182	0.14	2.89
359	P30185	Dehydrin Rab18	AT5G66400	P30185;F4K0K7	Dehydrin Rab18	RAB18	>sp|P30185|DHR18_ARATH Dehydrin Rab18 OS=Arabidopsis thaliana OX=3702 GN=RAB18 PE=2 SV=1	16.1	18.463	186	0	15.824	2	1	1	1	2	1	1	23.309	21.983	25.872	23.696	23.145	23.496	0.779	0.876	-1.21
873	Q9SUA1	DEK domain-containing chromatin associated protein	AT4G26630	Q9SUA1		At4g26630	>tr|Q9SUA1|Q9SUA1_ARATH DEK domain-containing chromatin associated protein OS=Arabidopsis thaliana OX=3702 GN=DEK3 PE=1 SV=1	3	85.248	763	0	15.214	2	2	1	2	2	1	1	23.344	23.756	23.563	23.1	23.156	23.393	0.456	0.64	-1.26
784	Q9M5K2	Dihydrolipoyl dehydrogenase 2, mitochondrial	AT3G17240	Q9M5K2	Dihydrolipoyl dehydrogenase 2, mitochondrial	LPD2	>sp|Q9M5K2|DLDH2_ARATH Dihydrolipoyl dehydrogenase 2, mitochondrial OS=Arabidopsis thaliana OX=3702 GN=LPD2 PE=1 SV=1	11.4	53.985	507	0	84.207	5	2	1	2	5	3	3	25.303	24.353	25.995	25.795	26.142	25.879	0.228	0.451	1.65
536	Q8RWN9	Dihydrolipoyllysine-residue acetyltransferase component 2 of pyruvate dehydrogenase complex, mitochondrial	AT3G13930	Q8RWN9	Dihydrolipoyllysine-residue acetyltransferase component 2 of pyruvate dehydrogenase complex, mitochondrial		>sp|Q8RWN9|ODP22_ARATH Dihydrolipoyllysine-residue acetyltransferase component 2 of pyruvate dehydrogenase complex, mitochondrial OS=Arabidopsis thaliana OX=3702 GN=At3g13930 PE=1 SV=2	4.5	58.467	539	0	18.973	3	0	0	2	3	2	0			22.923	26.013	22.17		0.275	0.486	2.8
846	Q9SQI8	Dihydrolipoyllysine-residue acetyltransferase component 4 of pyruvate dehydrogenase complex, chloroplastic	AT3G25860	Q9SQI8;Q9C8P0	Dihydrolipoyllysine-residue acetyltransferase component 4 of pyruvate dehydrogenase complex, chloroplastic;Dihydrolipoyllysine-residue acetyltransferase component 5 of pyruvate dehydrogenase complex, chloroplastic	LTA2;EMB3003	>sp|Q9SQI8|ODP24_ARATH Dihydrolipoyllysine-residue acetyltransferase component 4 of pyruvate dehydrogenase complex, chloroplastic OS=Arabidopsis thaliana OX=3702 GN=LTA2 PE=2 SV=1	6.5	50.08	480	0	21.865	2	1	0	1	2	2	2	21.243		24.056	24.611	24.689	24.149	0.0243	0.152	5.16
183	F4J1V2	DNAJ homologue 3	AT3G44110	F4J1V2;P42825;Q94AW8	Chaperone protein dnaJ 2;Chaperone protein dnaJ 3	ATJ3;ATJ2	>tr|F4J1V2|F4J1V2_ARATH DNAJ homologue 3 OS=Arabidopsis thaliana OX=3702 GN=J3 PE=4 SV=1	7	37.674	343	0.0015267	10.879	2	0	0	0	2	0	1				23.008		20.181	0.394	0.588	1.33		pa_up
907	Q9XI10	DPP6 N-terminal domain-like protein	AT1G21680	Q9XI10		F8K7.10	>tr|Q9XI10|Q9XI10_ARATH DPP6 N-terminal domain-like protein OS=Arabidopsis thaliana OX=3702 GN=At1g21680 PE=2 SV=1	3.5	78.441	706	0	24.782	3	2	2	3	0	2	2	26.208	27.165	25.822		22.801	23.433	0.00172	0.0553	-16.4	down
290	O64861	DUF946 family protein (DUF946)	AT2G44260	O64861;Q3EBG3		At2g44260	>tr|O64861|O64861_ARATH DUF946 family protein (DUF946) OS=Arabidopsis thaliana OX=3702 GN=At2g44260 PE=2 SV=2	3.3	60.953	553	0	12.4	2	1	0	2	2	0	1	23.84		25.322	25.31		25.204	0.882	0.932	1.24
887	Q9SZ51	Early nodulin-like protein 15	AT4G31840	Q9SZ51		ENODL15	>tr|Q9SZ51|Q9SZ51_ARATH Early nodulin-like protein 15 OS=Arabidopsis thaliana OX=3702 GN=ENODL15 PE=2 SV=1	13	18.961	177	0	18.415	2	2	1	2	2	2	2	24.722	24.409	25.678	24.529	25.542	24.979	0.887	0.934	1.06
896	Q9T076	Early nodulin-like protein 2	AT4G27520	Q9T076	Early nodulin-like protein 2		>sp|Q9T076|ENL2_ARATH Early nodulin-like protein 2 OS=Arabidopsis thaliana OX=3702 GN=At4g27520 PE=1 SV=1	6.6	35.064	349	0	56.782	2	2	2	2	2	1	2	26.666	25.899	26.821	25.601	25.954	26.117	0.27	0.485	-1.49
929	Q9ZV52	EG45-like domain containing protein 2	AT2G18660	Q9ZV52	EG45-like domain containing protein 2	EGC2	>sp|Q9ZV52|EGC2_ARATH EG45-like domain containing protein 2 OS=Arabidopsis thaliana OX=3702 GN=EGC2 PE=2 SV=2	16.2	14.518	130	0	26.474	2	2	2	2	2	2	2	29.822	28.658	28.596	30.861	28.558	29.919	0.321	0.525	1.69
331	Q8W4H7	Elongation factor 1-alpha 2	AT5G60390	Q8W4H7;Q8GTY0;Q0WL56;P0DH99;F4HUA0	Elongation factor 1-alpha 2;Elongation factor 1-alpha 4;Elongation factor 1-alpha 3;Elongation factor 1-alpha 1	A2;A4;A3;A1;At1g07930	>sp|Q8W4H7|EF1A2_ARATH Elongation factor 1-alpha 2 OS=Arabidopsis thaliana OX=3702 GN=A2 PE=1 SV=2	18.5	49.502	449	0	250.57	8	7	7	5	8	5	5	29.197	27.851	30.042	30.546	29.342	30.005	0.208	0.428	1.91
616	Q9ASR1	Elongation factor 2 OS=Arabidopsis thaliana OX=3702 GN=	AT1G56070	Q9ASR1		T6H22.13	>sp|Q9ASR1|EF2_ARATH Elongation factor 2 OS=Arabidopsis thaliana OX=3702 GN=LOS1 PE=1 SV=1	5.3	93.89	843	0	40.814	6	4	5	5	6	5	5	26.337	25.162	27.609	27.524	28.227	27.846	0.0628	0.241	2.82
339	P17745	Elongation factor Tu, chloroplastic	AT4G20360	P17745	Elongation factor Tu, chloroplastic	TUFA	>sp|P17745|EFTU_ARATH Elongation factor Tu, chloroplastic OS=Arabidopsis thaliana OX=3702 GN=TUFA PE=1 SV=1	8.2	51.63	476	0	70.499	4	1	2	3	4	2	2	24.777	25.461	26.12	26.634	26.19	26.054	0.148	0.36	1.79
920	Q9ZT91	Elongation factor Tu, mitochondrial	AT4G02930	Q9ZT91	Elongation factor Tu, mitochondrial	TUFA	>sp|Q9ZT91|EFTM_ARATH Elongation factor Tu, mitochondrial OS=Arabidopsis thaliana OX=3702 GN=TUFA PE=1 SV=1	5.5	49.409	454	0	35.987	2	0	1	1	2	1	2			22.598	23.204		23.984	0.187	0.409	2.12
436	Q02973	Em-like protein GEA6	AT2G40170	Q02973	Em-like protein GEA6	EM6	>sp|Q02973|EM6_ARATH Em-like protein GEA6 OS=Arabidopsis thaliana OX=3702 GN=EM6 PE=2 SV=1	28.3	9.9337	92	0	247.31	3	3	3	0	1	1	2	32.349	26.907		20.51	21.367	22.671	0.08	0.267	-35.9
167	F4IMR0	EMBRYO DEFECTIVE 3147	AT2G30200	F4IMR0;Q8RU07		At2g30200	>tr|F4IMR0|F4IMR0_ARATH EMBRYO DEFECTIVE 3147 OS=Arabidopsis thaliana OX=3702 GN=EMB3147 PE=4 SV=1	7.6	38.98	369	0	21.049	2	1	1	1	1	1	1		23.825	22.719	23.82	22.796	22.052	0.637	0.782	1.39
877	Q9SUS0	Endoglucanase 20	AT4G23560	Q9SUS0	Endoglucanase 20		>sp|Q9SUS0|GUN20_ARATH Endoglucanase 20 OS=Arabidopsis thaliana OX=3702 GN=At4g23560 PE=2 SV=1	8.8	52.449	479	0	255.35	3	3	3	2	1	3	2	27.81	27.701	23.069	24.162	26.525	24.297	0.402	0.591	-2.3
882	Q9SXA6	Endonuclease 1	AT1G11190	Q9SXA6	Endonuclease 1	ENDO1	>sp|Q9SXA6|ENDO1_ARATH Endonuclease 1 OS=Arabidopsis thaliana OX=3702 GN=ENDO1 PE=1 SV=1	4.9	34.884	305	0	30.95	2	2	2	2	2	2	2	25.871	29.066	24.851	25.332	26.679	24.657	0.38	0.577	-2.06
57	A0A1P8B1N1	Enolase OS=Arabidopsis thaliana OX=3702 GN=	AT2G36530	A0A1P8B1N1;P25696	Bifunctional enolase 2/transcriptional activator	ENO2	>tr|A0A1P8B1N1|A0A1P8B1N1_ARATH Enolase OS=Arabidopsis thaliana OX=3702 GN=LOS2 PE=1 SV=1	29.6	46.516	433	0	323.31	11	10	5	10	11	9	10	28.231	26.949	28.305	27.738	27.292	27.621	0.619	0.767	-1.21
840	Q9SLA8	Enoyl-[acyl-carrier-protein] reductase [NADH], chloroplastic	AT2G05990	Q9SLA8	Enoyl-[acyl-carrier-protein] reductase [NADH], chloroplastic	MOD1	>sp|Q9SLA8|FABI_ARATH Enoyl-[acyl-carrier-protein] reductase [NADH], chloroplastic OS=Arabidopsis thaliana OX=3702 GN=MOD1 PE=1 SV=1	6.4	41.213	390	0	11.631	2	1	0	1	2	1	2	21.874		23.334	24.967	23.449	22.515	0.0997	0.3	2.97
930	Q9ZVA2	EP1-like glycoprotein 2	AT1G78830	Q9ZVA2;Q9ZVA1		F9K20.12;F9K20.13	>sp|Q9ZVA2|EP1L2_ARATH EP1-like glycoprotein 2 OS=Arabidopsis thaliana OX=3702 GN=At1g78830 PE=1 SV=1	27.7	50.342	455	0	323.31	11	11	10	9	11	10	11	32.466	32.205	31.8	33.179	33.005	32.919	0.0857	0.282	1.84
931	Q9ZVA4	EP1-like glycoprotein 3	AT1G78850	Q9ZVA4		F9K20.10	>sp|Q9ZVA4|EP1L3_ARATH EP1-like glycoprotein 3 OS=Arabidopsis thaliana OX=3702 GN=At1g78850 PE=1 SV=1	14.7	49.051	441	0	108.3	6	5	5	4	6	4	6	31.402	30.557	30.651	30.401	30.687	29.991	0.324	0.525	-1.42
932	Q9ZVA5	EP1-like glycoprotein 4	AT1G78860	Q9ZVA5		F9K20.9	>sp|Q9ZVA5|EP1L4_ARATH EP1-like glycoprotein 4 OS=Arabidopsis thaliana OX=3702 GN=At1g78860 PE=3 SV=1	10.8	49.194	443	0	12.189	2	2	1	1	1	1	1	29.55	29.019	27.952	29.749	26.872	26.265	0.245	0.466	-2.32
230	F4K5B9	Eukaryotic aspartyl protease family protein	AT5G07030	F4K5B9		At5g07030	>tr|F4K5B9|F4K5B9_ARATH Eukaryotic aspartyl protease family protein OS=Arabidopsis thaliana OX=3702 GN=MOJ9.20 PE=3 SV=1	16.3	48.694	455	0	49.992	6	4	4	2	4	4	6	26.994	26.143	26.843	27.338	28.011	27.587	0.0772	0.267	1.98
933	Q9ZVS4	Eukaryotic aspartyl protease family protein	AT1G03220	Q9ZVS4		F15K9.17	>tr|Q9ZVS4|Q9ZVS4_ARATH Eukaryotic aspartyl protease family protein OS=Arabidopsis thaliana OX=3702 GN=F15K9.17 PE=2 SV=1	5.1	45.717	433	0	323.31	3	3	2	3	3	3	3	29.773	32.762	29.733	31.078	30.95	30.548	0.908	0.942	1.07
619	Q9C505	Eukaryotic translation initiation factor 5A-3	AT1G69410	Q9C505	Eukaryotic translation initiation factor 5A-3	ELF5A-3	>sp|Q9C505|IF5A3_ARATH Eukaryotic translation initiation factor 5A-3 OS=Arabidopsis thaliana OX=3702 GN=ELF5A-3 PE=2 SV=1	7	17.207	158	0	12.724	2	2	2	2	2	2	2	25.794	24.574	27.526	27.611	26.044	27.48	0.238	0.459	2.11
126	B3H5D9	Expansin	AT1G69530	B3H5D9;F4I266;C0Z241;Q9C554	Expansin-A1	EXPA1	>tr|B3H5D9|B3H5D9_ARATH Expansin OS=Arabidopsis thaliana OX=3702 GN=EXPA1 PE=3 SV=2	7.7	23.448	220	0.0015337	10.946	2	0	0	1	2	0	1			24.422	26.628		24.112	0.279	0.486	3.21
577	Q93YR3	FAM10 family protein At4g22670	AT4G22670	Q93YR3	FAM10 family protein At4g22670		>sp|Q93YR3|F10AL_ARATH FAM10 family protein At4g22670 OS=Arabidopsis thaliana OX=3702 GN=At4g22670 PE=1 SV=1	15	46.621	441	0	27.007	3	1	1	1	3	0	2	23.414	24.455	24.212	24.214		24.757	0.44	0.627	-1.7
525	Q8LEJ6	Fasciclin-like arabinogalactan protein 11	AT5G03170	Q8LEJ6	Fasciclin-like arabinogalactan protein 11	FLA11	>sp|Q8LEJ6|FLA11_ARATH Fasciclin-like arabinogalactan protein 11 OS=Arabidopsis thaliana OX=3702 GN=FLA11 PE=2 SV=2	8.5	25.591	246	0	277.73	2	2	2	2	2	2	2	29.524	30.969	30.895	30.701	31.13	30.868	0.45	0.638	1.35
647	Q9FFH6	Fasciclin-like arabinogalactan protein 13	AT5G44130	Q9FFH6;Q9ZWA8	Fasciclin-like arabinogalactan protein 13;Fasciclin-like arabinogalactan protein 9	FLA13;FLA9	>sp|Q9FFH6|FLA13_ARATH Fasciclin-like arabinogalactan protein 13 OS=Arabidopsis thaliana OX=3702 GN=FLA13 PE=1 SV=1	7.3	26.205	247	0	104.78	2	1	2	2	2	2	2	30.134	28.124	28.994	27.749	29.946	29.976	0.867	0.926	1.1
6	A0A1I9LLN6	FASCICLIN-like arabinogalactan protein 15	AT3G52370	A0A1I9LLN6;Q9FT45	Fasciclin-like arabinogalactan protein 15	FLA15	>tr|A0A1I9LLN6|A0A1I9LLN6_ARATH FASCICLIN-like arabinogalactan protein 15 OS=Arabidopsis thaliana OX=3702 GN=FLA15 PE=4 SV=1	19.8	54.271	489	0	97.228	6	4	3	4	6	4	4	26.774	26.524	26.474	25.796	27.532	27.014	0.746	0.855	1.14
534	Q8RWC5	Fasciclin-like arabinogalactan protein 16	AT2G35860	Q8RWC5	Fasciclin-like arabinogalactan protein 16	FLA16	>sp|Q8RWC5|FLA16_ARATH Fasciclin-like arabinogalactan protein 16 OS=Arabidopsis thaliana OX=3702 GN=FLA16 PE=2 SV=1	19.3	49.1	445	0	34.48	2	2	1	1	2	1	2	27.395	27.406	27.507	26.751	28.202	27.945	0.721	0.841	1.15
491	Q66GR0	Fasciclin-like arabinogalactan protein 17	AT5G06390	Q66GR0	Fasciclin-like arabinogalactan protein 17	FLA17	>sp|Q66GR0|FLA17_ARATH Fasciclin-like arabinogalactan protein 17 OS=Arabidopsis thaliana OX=3702 GN=FLA17 PE=2 SV=1	15.3	50.408	458	0	93.557	3	2	1	2	2	2	2	26.516	26.153	25.134	25.358	27.035	26.804	0.493	0.672	1.38
866	Q9SU13	Fasciclin-like arabinogalactan protein 2	AT4G12730	Q9SU13	Fasciclin-like arabinogalactan protein 2	FLA2	>sp|Q9SU13|FLA2_ARATH Fasciclin-like arabinogalactan protein 2 OS=Arabidopsis thaliana OX=3702 GN=FLA2 PE=2 SV=1	8.4	43.448	403	0	52.163	3	3	2	3	3	3	3	27.702	27.809	27.786	27.882	28.583	28.261	0.315	0.518	1.39
827	Q9SJ81	Fasciclin-like arabinogalactan protein 7	AT2G04780	Q9SJ81	Fasciclin-like arabinogalactan protein 7	FLA7	>sp|Q9SJ81|FLA7_ARATH Fasciclin-like arabinogalactan protein 7 OS=Arabidopsis thaliana OX=3702 GN=FLA7 PE=2 SV=1	14.2	26.845	254	0	323.31	4	3	3	3	3	3	4	30.159	29.965	29.97	29.149	30.747	30.668	0.789	0.882	1.12
252	O22126	Fasciclin-like arabinogalactan protein 8	AT2G45470	O22126	Fasciclin-like arabinogalactan protein 8	FLA8	>sp|O22126|FLA8_ARATH Fasciclin-like arabinogalactan protein 8 OS=Arabidopsis thaliana OX=3702 GN=FLA8 PE=2 SV=1	21.9	43.074	420	0	186.14	7	6	5	6	7	7	7	31.401	30.787	30.893	30.752	32.195	32.067	0.281	0.486	1.56
456	Q38924	Fe(3+)-Zn(2+) purple acid phosphatase 12	AT2G27190	Q38924	Fe(3+)-Zn(2+) purple acid phosphatase 12	PAP12	>sp|Q38924|PPA12_ARATH Fe(3+)-Zn(2+) purple acid phosphatase 12 OS=Arabidopsis thaliana OX=3702 GN=PAP12 PE=2 SV=3	4.5	54.122	469	0	12.414	2	1	2	1	1	1	1	22.083	22.296	21.66	20.602	20.662	22.334	0.219	0.442	-1.76
666	Q9FKW6	Ferredoxin--NADP reductase, leaf isozyme 1, chloroplastic	AT5G66190	Q9FKW6;F4JZ46	Ferredoxin--NADP reductase, leaf isozyme 1, chloroplastic	LFNR1;FNR1	>sp|Q9FKW6|FNRL1_ARATH Ferredoxin--NADP reductase, leaf isozyme 1, chloroplastic OS=Arabidopsis thaliana OX=3702 GN=LFNR1 PE=1 SV=1	12.5	40.326	360	0	64.282	3	3	2	3	2	2	1	25.982	24.91	25.945	24.647	25.035	25.566	0.346	0.544	-1.44
559	Q8W493	Ferredoxin--NADP reductase, leaf isozyme 2, chloroplastic	AT1G20020	Q8W493;C0Z2A8	Ferredoxin--NADP reductase, leaf isozyme 2, chloroplastic	LFNR2;At1g20020	>sp|Q8W493|FNRL2_ARATH Ferredoxin--NADP reductase, leaf isozyme 2, chloroplastic OS=Arabidopsis thaliana OX=3702 GN=LFNR2 PE=1 SV=1	15.4	41.168	369	0	157.8	4	4	1	4	0	0	2	25.306	24.082	25.312			22.147	0.000515	0.0295	-11.8	down
901	Q9ZNZ7	Ferredoxin-dependent glutamate synthase 1, chloroplastic/mitochondrial	AT5G04140	Q9ZNZ7;Q9T0P4	Ferredoxin-dependent glutamate synthase 1, chloroplastic/mitochondrial;Ferredoxin-dependent glutamate synthase 2, chloroplastic	GLU1;GLU2	>sp|Q9ZNZ7|GLTB1_ARATH Ferredoxin-dependent glutamate synthase 1, chloroplastic/mitochondrial OS=Arabidopsis thaliana OX=3702 GN=GLU1 PE=1 SV=3	1.8	176.75	1622	0	24.843	2	2	1	1	2	1	1	22.497	22.203	23.364	23.379	21.793	22.597	0.873	0.928	-1.07
75	A0A1P8B9N1	Formate dehydrogenase, mitochondrial	AT5G14780	A0A1P8B9N1;A0A1P8B9L1;Q9S7E4	Formate dehydrogenase, mitochondrial	FDH1	>tr|A0A1P8B9N1|A0A1P8B9N1_ARATH Formate dehydrogenase, mitochondrial OS=Arabidopsis thaliana OX=3702 GN=FDH PE=3 SV=1	5	39.63	358	0	11.728	2	1	1	1	2	1	2	22.711	25.102	22.336	26.488	24.444	24.855	0.0708	0.255	3.68
788	Q9MA79	Fructose-1,6-bisphosphatase, cytosolic	AT1G43670	Q9MA79	Fructose-1,6-bisphosphatase, cytosolic		>sp|Q9MA79|F16P2_ARATH Fructose-1,6-bisphosphatase, cytosolic OS=Arabidopsis thaliana OX=3702 GN=CYFBP PE=1 SV=1	9.1	37.287	341	0	12.314	2	0	1	0	2	1	1		21.152		22.743	23.291	22.927	0.00136	0.0457	4.45	up
586	Q944G9	Fructose-bisphosphate aldolase 2, chloroplastic	AT4G38970	Q944G9;F4JUJ5;F4IGL5;Q9SJU4	Probable fructose-bisphosphate aldolase 2, chloroplastic;Probable fructose-bisphosphate aldolase 1, chloroplastic	FBA2;FBA1	>sp|Q944G9|ALFP2_ARATH Fructose-bisphosphate aldolase 2, chloroplastic OS=Arabidopsis thaliana OX=3702 GN=FBA2 PE=1 SV=2	25.6	42.987	398	0	109.51	9	8	6	8	9	7	6	26.646	27.635	28.676	28.807	28.512	28.515	0.154	0.364	1.94
924	Q9ZU52	Fructose-bisphosphate aldolase 3, chloroplastic	AT2G01140	Q9ZU52	Probable fructose-bisphosphate aldolase 3, chloroplastic	FBA3	>sp|Q9ZU52|ALFP3_ARATH Fructose-bisphosphate aldolase 3, chloroplastic OS=Arabidopsis thaliana OX=3702 GN=FBA3 PE=1 SV=1	12.8	42.327	391	0	22.966	2	2	1	1	0	1	1	23.444	22.802	24.138		23.983	24.177	0.642	0.783	-1.37
830	Q9SJQ9	Fructose-bisphosphate aldolase 6, cytosolic	AT2G36460	Q9SJQ9;B3H6D7		At2g36460	>sp|Q9SJQ9|ALFC6_ARATH Fructose-bisphosphate aldolase 6, cytosolic OS=Arabidopsis thaliana OX=3702 GN=FBA6 PE=1 SV=1	29.6	38.386	358	0	24.194	3	1	2	2	3	2	3	23.612	25.56	26.009	26.841	26.512	26.154	0.0759	0.267	2.72
711	Q9LF98	Fructose-bisphosphate aldolase 8, cytosolic	AT3G52930	Q9LF98		F8J2_100	>sp|Q9LF98|ALFC8_ARATH Fructose-bisphosphate aldolase 8, cytosolic OS=Arabidopsis thaliana OX=3702 GN=FBA8 PE=1 SV=1	41.1	38.539	358	0	323.31	11	10	6	10	10	9	7	28.174	27.196	28.938	28.229	28.552	28.672	0.52	0.696	1.3
48	A0A1P8AXC1	FtsH extracellular protease family	AT2G30950	A0A1P8AXC1;O80860;Q8W585	ATP-dependent zinc metalloprotease FTSH 2, chloroplastic;ATP-dependent zinc metalloprotease FTSH 8, chloroplastic	FTSH2;FTSH8	>tr|A0A1P8AXC1|A0A1P8AXC1_ARATH FtsH extracellular protease family OS=Arabidopsis thaliana OX=3702 GN=VAR2 PE=3 SV=1	5.6	74.677	699	0	49.85	3	0	1	2	2	2	2		21.671	21.664	23.703	24.112	23.399	0.0023	0.0588	5.52	up
533	Q8RW90	Fumarylacetoacetase	AT1G12050	Q8RW90		At1g12050	>sp|Q8RW90|FAH_ARATH Fumarylacetoacetase OS=Arabidopsis thaliana OX=3702 GN=FAH PE=1 SV=1	8.6	46.095	421	0	18.546	3	2	2	3	2	1	1	24.622	23.025	25.167	21.569	22.233	22.496	0.0126	0.119	-4.51
566	Q93VR3	GDP-mannose 3,5-epimerase	AT5G28840	Q93VR3	GDP-mannose 3,5-epimerase		>sp|Q93VR3|GME_ARATH GDP-mannose 3,5-epimerase OS=Arabidopsis thaliana OX=3702 GN=At5g28840 PE=1 SV=1	12.5	42.758	377	0	47.476	3	1	1	3	1	1	1	23.359	24.711	25.925	28.286	26.071	26.826	0.023	0.152	5.26
746	Q9LU14	GDSL esterase/lipase APG	AT3G16370	Q9LU14	GDSL esterase/lipase APG	APG	>sp|Q9LU14|APG2_ARATH GDSL esterase/lipase APG OS=Arabidopsis thaliana OX=3702 GN=APG PE=2 SV=1	12.7	38.199	353	0	33.686	3	2	1	3	1	2	2	22.197		22.085	22.007	22.466	22.87	0.234	0.457	1.6
761	Q9LY84	GDSL esterase/lipase At5g14450	AT5G14450	Q9LY84	GDSL esterase/lipase At5g14450		>sp|Q9LY84|GDL76_ARATH GDSL esterase/lipase At5g14450 OS=Arabidopsis thaliana OX=3702 GN=At5g14450 PE=2 SV=1	7.2	43.57	389	0	13.183	2	0	0	2	2	1	1			24.78	23.814	23.911	24.985	0.0896	0.285	4.32
38	A0A1P8ASL8	GDSL-like Lipase/Acylhydrolase superfamily protein	AT1G29670	A0A1P8ASL8;Q9C7N4	GDSL esterase/lipase At1g29670		>tr|A0A1P8ASL8|A0A1P8ASL8_ARATH GDSL-like Lipase/Acylhydrolase superfamily protein OS=Arabidopsis thaliana OX=3702 GN=At1g29670 PE=3 SV=1	9.5	47.73	431	0	30.157	3	0	0	2	3	2	2			22.527	24.07	22.907	23.261	0.019	0.141	3.99
203	F4JJ94	General regulatory factor 1	AT4G09000	F4JJ94;P42643;F4HWQ5;P46077	14-3-3-like protein GF14 chi;14-3-3-like protein GF14 phi	GRF1;GF14 PHI;GRF4	>tr|F4JJ94|F4JJ94_ARATH General regulatory factor 1 OS=Arabidopsis thaliana OX=3702 GN=GRF1 PE=1 SV=1	25.2	35.838	318	0	23.135	2	1	1	1	2	1	1	23.236	25.046	24.885	25.389	25.433	25.194	0.154	0.364	1.93
150	F4I1C1	General regulatory factor 10	AT1G22300	F4I1C1;P48347;F4IA59;Q9S9Z8	14-3-3-like protein GF14 epsilon;14-3-3-like protein GF14 omicron	GRF10;GRF13;GRF11	>tr|F4I1C1|F4I1C1_ARATH General regulatory factor 10 OS=Arabidopsis thaliana OX=3702 GN=GRF10 PE=3 SV=1	6	28.568	251	0.0015974	11.395	2	1	1	1	2	0	1	23.957	23.903	24.005	24.658		23.905	0.398	0.589	-1.76
243	F4KHY7	General regulatory factor 8	AT5G65430	F4KHY7;P48348;F4KGV2;F4KGV5;P48349	14-3-3-like protein GF14 kappa;14-3-3-like protein GF14 lambda	GRF8;GRF6	>tr|F4KHY7|F4KHY7_ARATH General regulatory factor 8 OS=Arabidopsis thaliana OX=3702 GN=GRF8 PE=3 SV=1	20	29.53	260	0	23.657	3	3	2	3	3	2	2	24.73	24.573	26.153	26.078	25.447	25.001	0.572	0.732	1.28
169	F4IP53	General regulatory factor 9	AT2G42590	F4IP53;F4IP55;Q96299	14-3-3-like protein GF14 mu	GRF9	>tr|F4IP53|F4IP53_ARATH General regulatory factor 9 OS=Arabidopsis thaliana OX=3702 GN=GRF9 PE=3 SV=1	10.7	29.463	262	0	13.155	2	1	1	1	2	1	2	24.172	23.753	25.007	23.437	24.464	24.544	0.781	0.877	-1.12
474	Q3EAG0	Germin-like protein	AT3G62020	Q3EAG0;Q9M263	Germin-like protein subfamily 2 member 4	GLP10	>tr|Q3EAG0|Q3EAG0_ARATH Germin-like protein OS=Arabidopsis thaliana OX=3702 GN=GLP10 PE=3 SV=1	16.8	20.323	191	0	12.591	2	1	1	1	2	1	1	25.137	24.861	25.163	26.869	25.407	25.436	0.165	0.381	1.8
696	Q9FZ27	Germin-like protein subfamily 2 member 2	AT1G02335	Q9FZ27	Germin-like protein subfamily 2 member 2		>sp|Q9FZ27|GL22_ARATH Germin-like protein subfamily 2 member 2 OS=Arabidopsis thaliana OX=3702 GN=At1g02335 PE=2 SV=1	20.5	23.441	219	0	123.61	4	3	2	4	4	4	4	28.622	27.146	29.164	29.152	29.671	29.969	0.0797	0.267	2.44
430	P94040	Germin-like protein subfamily 3 member 1	AT1G72610	P94040	Germin-like protein subfamily 3 member 1	GLP1	>sp|P94040|GL31_ARATH Germin-like protein subfamily 3 member 1 OS=Arabidopsis thaliana OX=3702 GN=GLP1 PE=1 SV=1	12	21.559	208	0	12.313	2	1	1	2	2	2	2	26.722	26.83	27.15	27.347	27.661	28.626	0.0956	0.295	1.97
431	P94072	Germin-like protein subfamily 3 member 3	AT5G20630	P94072	Germin-like protein subfamily 3 member 3	GER3	>sp|P94072|GL33_ARATH Germin-like protein subfamily 3 member 3 OS=Arabidopsis thaliana OX=3702 GN=GER3 PE=1 SV=1	4.3	21.836	211	0	13.191	2	2	1	2	1	1	1	27.801	27.015	27.551	27.076	27.793	28.349	0.604	0.758	1.22
774	Q9M088	Glucan endo-1,3-beta-glucosidase 5	AT4G31140	Q9M088;F4K6W1	Glucan endo-1,3-beta-glucosidase 5	At5g20870	>sp|Q9M088|E135_ARATH Glucan endo-1,3-beta-glucosidase 5 OS=Arabidopsis thaliana OX=3702 GN=At4g31140 PE=2 SV=1	7.9	52.715	484	0	13.109	2	1	1	1	2	1	2	24.642	22.373	24.332	22.581	24.151	23.653	0.682	0.812	-1.25
578	Q93Z08	Glucan endo-1,3-beta-glucosidase 6	AT5G58090	Q93Z08	Glucan endo-1,3-beta-glucosidase 6		>sp|Q93Z08|E136_ARATH Glucan endo-1,3-beta-glucosidase 6 OS=Arabidopsis thaliana OX=3702 GN=At5g58090 PE=2 SV=2	4	52.211	477	0	11.55	2	2	1	2	2	2	2	24.219	25.125	22.997	22.255	23.595	23.376	0.173	0.39	-2.05
671	Q9FM96	Glucosidase 2 subunit beta	AT5G56360	Q9FM96	Glucosidase 2 subunit beta	PSL4	>sp|Q9FM96|PSL4_ARATH Glucosidase 2 subunit beta OS=Arabidopsis thaliana OX=3702 GN=PSL4 PE=2 SV=1	4.9	73.213	647	0	18.421	3	1	0	1	3	1	2	22.197		22.406	23.053	23.486	22.869	0.0509	0.212	2.25
377	Q42522	Glutamate-1-semialdehyde 2,1-aminomutase 2, chloroplastic	AT3G48730	Q42522;P42799	Glutamate-1-semialdehyde 2,1-aminomutase 2, chloroplastic;Glutamate-1-semialdehyde 2,1-aminomutase 1, chloroplastic	GSA2;GSA1	>sp|Q42522|GSA2_ARATH Glutamate-1-semialdehyde 2,1-aminomutase 2, chloroplastic OS=Arabidopsis thaliana OX=3702 GN=GSA2 PE=1 SV=2	8.3	50.141	472	0	17.069	3	1	0	2	2	1	1			23.726	25.215	24.216	24.185	0.0183	0.14	6.35
552	Q8VYW6	Glutathione hydrolase 1	AT4G39640	Q8VYW6;A0A2H1ZEF2;Q9CAR5	Gamma-glutamyltranspeptidase 1;Putative inactive gamma-glutamyltranspeptidase 4	GGT1;GGT4	>sp|Q8VYW6|GAGT1_ARATH Glutathione hydrolase 1 OS=Arabidopsis thaliana OX=3702 GN=GGT1 PE=2 SV=1	3.5	61.189	572	0	12.789	2	1	0	1	2	1	2	21.128		20.345	22.088	21.468	22.51	0.0288	0.163	2.39
376	P42770	Glutathione reductase, chloroplastic	AT3G54660	P42770	Glutathione reductase, chloroplastic	EMB2360	>sp|P42770|GSHRP_ARATH Glutathione reductase, chloroplastic OS=Arabidopsis thaliana OX=3702 GN=EMB2360 PE=2 SV=1	4.8	60.852	565	0	50.105	2	2	0	2	2	2	1	22.138		22.68	22.778	22.96	22.637	0.189	0.412	1.76
390	P48641	Glutathione reductase, cytosolic	AT3G24170	P48641	Glutathione reductase, cytosolic		>sp|P48641|GSHRC_ARATH Glutathione reductase, cytosolic OS=Arabidopsis thaliana OX=3702 GN=At3g24170 PE=1 SV=1	20.2	53.87	499	0	46.007	6	5	2	5	5	2	3	25.763	23.536	26.212	26.082	24.787	25.687	0.672	0.803	1.27
683	Q9FRL8	Glutathione S-transferase DHAR2	AT1G75270	Q9FRL8	Glutathione S-transferase DHAR2	DHAR2	>sp|Q9FRL8|DHAR2_ARATH Glutathione S-transferase DHAR2 OS=Arabidopsis thaliana OX=3702 GN=DHAR2 PE=1 SV=1	4.2	23.407	213	0	12.005	2	1	1	1	2	1	1	27.52	27.389	27.421	25.381	25.503	25.013	0.00137	0.0457	-4.42	down
375	P42761	Glutathione S-transferase F10	AT2G30870	P42761	Glutathione S-transferase F10	GSTF10	>sp|P42761|GSTFA_ARATH Glutathione S-transferase F10 OS=Arabidopsis thaliana OX=3702 GN=GSTF10 PE=1 SV=3	10.2	24.23	215	0	13.087	2	1	1	0	2	1	0	23.769	24.88		23.554	23.632		0.636	0.782	-1.38
384	Q9SLM6	Glutathione S-transferase F3	AT2G02930	Q9SLM6;P46422	Glutathione S-transferase F3;Glutathione S-transferase F2	GSTF3;GSTF2	>sp|Q9SLM6|GSTF3_ARATH Glutathione S-transferase F3 OS=Arabidopsis thaliana OX=3702 GN=GSTF3 PE=2 SV=1	8	24.12	212	0	12.297	2	2	2	1	2	0	0	25.881	25.059	20.49	21.494			0.0592	0.231	-6.61
311	O80852	Glutathione S-transferase F9	AT2G30860	O80852	Glutathione S-transferase F9	GSTF9	>sp|O80852|GSTF9_ARATH Glutathione S-transferase F9 OS=Arabidopsis thaliana OX=3702 GN=GSTF9 PE=1 SV=1	12.1	24.146	215	0	14.171	2	1	1	1	2	1	1	24.56	25.014	27.382	27.678	27.39	28.104	0.0316	0.171	4.2
767	Q9LZ06	Glutathione S-transferase L3	AT5G02790	Q9LZ06	Glutathione S-transferase L3	GSTL3	>sp|Q9LZ06|GSTL3_ARATH Glutathione S-transferase L3 OS=Arabidopsis thaliana OX=3702 GN=GSTL3 PE=2 SV=1	17.9	27.09	235	0	33.69	3	3	2	2	3	2	2	23.004	24.591	23.152	22.732	22.439	22.326	0.0947	0.295	-2.12
686	Q9FUS6	Glutathione S-transferase U13	AT1G27130	Q9FUS6	Glutathione S-transferase U13	GSTU13	>sp|Q9FUS6|GSTUD_ARATH Glutathione S-transferase U13 OS=Arabidopsis thaliana OX=3702 GN=GSTU13 PE=2 SV=1	6.2	25.131	227	0	11.594	2	1	2	1	2	2	2	23.684	25.275	23.159	23.486	22.885	23.589	0.301	0.507	-1.65
916	Q9ZRW8	Glutathione S-transferase U19	AT1G78380	Q9ZRW8	Glutathione S-transferase U19	GSTU19	>sp|Q9ZRW8|GSTUJ_ARATH Glutathione S-transferase U19 OS=Arabidopsis thaliana OX=3702 GN=GSTU19 PE=1 SV=1	24.7	25.65	219	0	82.357	5	5	2	4	3	2	2	26.866	26.311	26.89	24.166	24.706	25.41	0.00641	0.0939	-3.81	down
383	P46421	Glutathione S-transferase U5	AT2G29450	P46421	Glutathione S-transferase U5	GSTU5	>sp|P46421|GSTU5_ARATH Glutathione S-transferase U5 OS=Arabidopsis thaliana OX=3702 GN=GSTU5 PE=2 SV=1	8.5	26	224	0	21.954	2	2	1	1	2	2	2	25.548	25.701	26.007	27.005	26.058	25.465	0.457	0.64	1.34
32	A0A1P8APR6	Glyceraldehyde-3-phosphate dehydrogenase	AT1G12900	A0A1P8APR6;Q9LPW0;F4HNZ6;P25856	Glyceraldehyde-3-phosphate dehydrogenase GAPA2, chloroplastic;Glyceraldehyde-3-phosphate dehydrogenase GAPA1, chloroplastic	GAPA2;GAPA-2;GAPA1	>tr|A0A1P8APR6|A0A1P8APR6_ARATH Glyceraldehyde-3-phosphate dehydrogenase OS=Arabidopsis thaliana OX=3702 GN=GAPA-2 PE=3 SV=1	23.4	47.604	441	0	146.62	8	2	5	6	8	6	5	25.073	26.131	26.749	27.834	26.327	26.503	0.206	0.426	1.87
354	P25858	Glyceraldehyde-3-phosphate dehydrogenase GAPC1, cytosolic	AT3G04120	P25858	Glyceraldehyde-3-phosphate dehydrogenase GAPC1, cytosolic	GAPC1	>sp|P25858|G3PC1_ARATH Glyceraldehyde-3-phosphate dehydrogenase GAPC1, cytosolic OS=Arabidopsis thaliana OX=3702 GN=GAPC1 PE=1 SV=2	58	36.914	338	0	323.31	19	13	9	15	18	16	16	29.113	28.699	29.654	30.039	29.723	29.849	0.167	0.382	1.64
635	Q9C9W5	Glycerate dehydrogenase HPR, peroxisomal	AT1G68010	Q9C9W5	Glycerate dehydrogenase HPR, peroxisomal	HPR	>sp|Q9C9W5|HPR1_ARATH Glycerate dehydrogenase HPR, peroxisomal OS=Arabidopsis thaliana OX=3702 GN=HPR PE=1 SV=1	6	42.247	386	0	14.999	2	1	0	2	2	1	1	20.626		21.936	23.267			0.968	0.981	1.35
631	Q9C907	Glycerophosphodiester phosphodiesterase GDPD5	AT1G74210	Q9C907		F1O17.12	>sp|Q9C907|GDPD5_ARATH Glycerophosphodiester phosphodiesterase GDPD5 OS=Arabidopsis thaliana OX=3702 GN=GDPD5 PE=2 SV=1	12.8	45.021	392	0	78.844	3	3	2	2	0	1	0	23.811	25.141	24.433		23.945		0.0248	0.153	-5.79
352	P25855	Glycine cleavage system H protein 1, mitochondrial	AT2G35370	P25855	Glycine cleavage system H protein 1, mitochondrial	GDH1	>sp|P25855|GCSH1_ARATH Glycine cleavage system H protein 1, mitochondrial OS=Arabidopsis thaliana OX=3702 GN=GDH1 PE=1 SV=1	35.2	17.947	165	0	148.17	5	3	3	5	5	3	4	27.86	28.535	27.307	28.478	27.131	28.1	0.997	0.997	1
239	F4KE06	Glycosyl hydrolase family protein	AT5G09700	F4KE06		At5g09700	>tr|F4KE06|F4KE06_ARATH Glycosyl hydrolase family protein OS=Arabidopsis thaliana OX=3702 GN=At5g09700 PE=4 SV=1	8.9	57.203	526	0	21.294	2	2	2	2	2	2	2	25.694	26.815	25.93	23.5	25.913	25.38	0.136	0.349	-2.32
77	Q0WNW0	Glycosyl hydrolase family protein	AT5G04885	Q0WNW0;A0A1P8B9U3		At5g04885	>tr|Q0WNW0|Q0WNW0_ARATH Glycosyl hydrolase family protein OS=Arabidopsis thaliana OX=3702 GN=At5g04885 PE=2 SV=1	5.9	72.303	665	0	22.476	3	3	3	3	2	1	3	25.679	24.474	26.194	24.52	23.804	25.023	0.147	0.36	-2
45	A0A1P8AWL7	Glycosyl hydrolases family 32 protein	AT1G62660	A0A1P8AWL7;A0A1P8AWQ1;Q43348	Acid beta-fructofuranosidase 3, vacuolar	BFRUCT3	>tr|A0A1P8AWL7|A0A1P8AWL7_ARATH Glycosyl hydrolases family 32 protein OS=Arabidopsis thaliana OX=3702 GN=At1g62660 PE=3 SV=1	11	53.274	482	0	94.831	4	4	4	4	4	2	2	26.781	26.192	24.947	24.561	25.49	24.164	0.0948	0.295	-2.35
20	A0A1I9LRX7	Glycosyl hydrolases family 32 protein	AT3G13790	A0A1I9LRX7;F4JEJ0;Q43866	Beta-fructofuranosidase, insoluble isoenzyme CWINV1	ATBFRUCT1;CWINV1	>tr|A0A1I9LRX7|A0A1I9LRX7_ARATH Glycosyl hydrolases family 32 protein OS=Arabidopsis thaliana OX=3702 GN=ATBFRUCT1 PE=3 SV=1	7	58.299	514	0	32.24	3	3	2	2	3	2	3	26.603	25.671	25.348	24.94	26.231	25.517	0.601	0.758	-1.24
143	F4HRK0	Glyoxalase II 3	AT1G53580	F4HRK0;Q9C8L4	Persulfide dioxygenase ETHE1 homolog, mitochondrial	GLY3	>tr|F4HRK0|F4HRK0_ARATH Glyoxalase II 3 OS=Arabidopsis thaliana OX=3702 GN=GLY3 PE=1 SV=1	10.5	32.358	294	0	22.038	3	3	3	3	3	3	3	26.941	26.992	27.414	27.135	26.48	26.037	0.285	0.487	-1.48
704	Q9LDZ0	Heat shock 70 kDa protein 10, mitochondrial	AT5G09590	Q9LDZ0	Heat shock 70 kDa protein 10, mitochondrial	HSP70-10	>sp|Q9LDZ0|HSP7J_ARATH Heat shock 70 kDa protein 10, mitochondrial OS=Arabidopsis thaliana OX=3702 GN=HSP70-10 PE=1 SV=1	10.9	72.99	682	0	92.666	5	3	1	3	4	3	3	24.159	24.731	24.798		24.137	24.332	0.164	0.381	-2.69
303	O65719	Heat shock 70 kDa protein 3	AT3G09440	O65719	Heat shock 70 kDa protein 3	HSP70-3	>sp|O65719|HSP7C_ARATH Heat shock 70 kDa protein 3 OS=Arabidopsis thaliana OX=3702 GN=HSP70-3 PE=1 SV=1	30	71.147	649	0	131.48	2	2	0	2	2	2	2	23.46		24.908	24.992	24.479	24.744	0.134	0.347	3.11
796	Q9S9N1	Heat shock 70 kDa protein 5	AT1G16030	Q9S9N1	Heat shock 70 kDa protein 5	HSP70-5	>sp|Q9S9N1|HSP7E_ARATH Heat shock 70 kDa protein 5 OS=Arabidopsis thaliana OX=3702 GN=HSP70-5 PE=2 SV=1	20	70.914	646	0	26.96	4	2	0	2	3	1	3	24.298		23.569	23.873	24.279	24.458	0.195	0.418	2.51
864	Q9STW6	Heat shock 70 kDa protein 6, chloroplastic	AT4G24280	Q9STW6;Q9LTX9	Heat shock 70 kDa protein 6, chloroplastic;Heat shock 70 kDa protein 7, chloroplastic	HSP70-6;HSP70-7	>sp|Q9STW6|HSP7F_ARATH Heat shock 70 kDa protein 6, chloroplastic OS=Arabidopsis thaliana OX=3702 GN=HSP70-6 PE=1 SV=1	17.7	76.507	718	0	117.47	9	4	3	6	9	4	6	26.317	27.049	27.915	27.753	27.901	27.633	0.253	0.469	1.59
501	Q8GUM2	Heat shock 70 kDa protein 9, mitochondrial	AT4G37910	Q8GUM2	Heat shock 70 kDa protein 9, mitochondrial	HSP70-9	>sp|Q8GUM2|HSP7I_ARATH Heat shock 70 kDa protein 9, mitochondrial OS=Arabidopsis thaliana OX=3702 GN=HSP70-9 PE=1 SV=1	9.2	73.074	682	0	105.08	2	1	0	2	2	2	2	23.041		23.818	24.519	23.863	23.521	0.125	0.332	2.65
504	Q8GW48	Heat shock factor-binding protein	AT4G15802	Q8GW48		HSBP	>sp|Q8GW48|HSBP_ARATH Heat shock factor-binding protein OS=Arabidopsis thaliana OX=3702 GN=HSBP PE=1 SV=1	62.8	9.3472	86	0	186.39	7	4	4	5	7	6	4	26.389	27.192	27.08	27.086	28.466	28.096	0.109	0.312	1.99
177	F4IVR2	Heat shock protein 60-2	AT2G33210	F4IVR2;Q8L7B5;P29197	Chaperonin CPN60-like 1, mitochondrial;Chaperonin CPN60, mitochondrial	HSP60-2;CPN60	>tr|F4IVR2|F4IVR2_ARATH Heat shock protein 60-2 OS=Arabidopsis thaliana OX=3702 GN=HSP60-2 PE=1 SV=1	19.3	61.477	580	0	70.571	8	2	5	7	8	6	6	25.207	24.708	26.429	27.589	26.843	26.973	0.0224	0.151	3.22
100	F4HQD5	Heat shock protein 70 (Hsp 70) family protein	AT1G79920	F4HQD5;A0A2H1ZEG9;Q9S7C0;F4HQD4	Heat shock 70 kDa protein 14;Heat shock 70 kDa protein 15	At1g79920;HSP70-14;HSP70-15	>tr|F4HQD5|F4HQD5_ARATH Heat shock protein 70 (Hsp 70) family protein OS=Arabidopsis thaliana OX=3702 GN=Hsp70-15 PE=1 SV=2	3.8	81.775	736	0	19.882	2	1	0	2	2	2	2	24.522		23.954	25.403	24.854	24.661	0.0796	0.267	3.66
407	P55737	Heat shock protein 90-2	AT5G56030	P55737;F4K6B6;P51818;O03986	Heat shock protein 90-2;Heat shock protein 90-3;Heat shock protein 90-4	HSP90-2;HSP81-2;HSP90-3;HSP90-4	>sp|P55737|HS902_ARATH Heat shock protein 90-2 OS=Arabidopsis thaliana OX=3702 GN=HSP90-2 PE=1 SV=1	9.4	80.063	699	0	40.692	6	1	2	4	6	3	3	21.358	23.691	24.01	25.551	24.774	24.113	0.0592	0.231	3.46
641	Q9FF10	Heparanase-like protein 1	AT5G07830	Q9FF10	Heparanase-like protein 1		>sp|Q9FF10|HPSE1_ARATH Heparanase-like protein 1 OS=Arabidopsis thaliana OX=3702 GN=At5g07830 PE=2 SV=1	5.5	60.25	543	0	17.942	2	2	0	2	2	1	1	23.143		22.865	22.448	23.384	23.31	0.302	0.507	1.6
369	P40283	Histone H2B.11	AT5G59910	P40283;Q9LZT0;Q9FFC0;Q9LQQ4;O23629;Q9LZ45;Q9ZUS0;Q9SF55;Q9LFF6	Histone H2B.11;Histone H2B.7;Histone H2B.10;Histone H2B.1;Histone H2B.6;Histone H2B.9;Histone H2B.4;Histone H2B.5;Histone H2B.8	H2B	>sp|P40283|H2B11_ARATH Histone H2B.11 OS=Arabidopsis thaliana OX=3702 GN=At5g59910 PE=1 SV=5	42.7	16.449	150	0	91.931	6	5	2	5	6	5	5	26.778	29.097	27.991	28.251	27.677	28.32	0.853	0.916	1.09
418	P59259	Histone H4	AT2G28740	P59259;A8MRV1	Histone H4	At1g07660	>sp|P59259|H4_ARATH Histone H4 OS=Arabidopsis thaliana OX=3702 GN=At1g07660 PE=1 SV=2	55.3	11.409	103	0	68.062	7	7	3	7	5	5	6	28.234	26.441	28.88	26.893	27.224	27.056	0.281	0.486	-1.73
112	A8MRL0	Histone superfamily protein	AT4G40030	A8MRL0;P59169;P59226;Q9LR02	Histone H3.3;Histone H3.2;Histone H3-like 3	At4g40030;HTR4;HTR2	>tr|A8MRL0|A8MRL0_ARATH Histone superfamily protein OS=Arabidopsis thaliana OX=3702 GN=H3.3 PE=3 SV=1	16.5	18.702	164	0	18.667	3	2	1	3	3	2	2	26.96	24.403	27.683	24.959	25.719	25.615	0.32	0.525	-1.89
560	Q8W4H8	Inactive GDSL esterase/lipase-like protein 23	AT1G54010	Q8W4H8	Inactive GDSL esterase/lipase-like protein 23	GLL23	>sp|Q8W4H8|GDL19_ARATH Inactive GDSL esterase/lipase-like protein 23 OS=Arabidopsis thaliana OX=3702 GN=GLL23 PE=1 SV=1	3.4	43.143	386	0	39.418	2	2	1	2	2	2	2	27.115	27.56	26.164	25.537	25.081	25.07	0.0129	0.119	-3.29
133	B3H749	Inositol-1-monophosphatase	AT3G02870	B3H749;F4IYH1;Q9M8S8	Inositol-phosphate phosphatase	VTC4	>tr|B3H749|B3H749_ARATH Inositol-1-monophosphatase OS=Arabidopsis thaliana OX=3702 GN=VTC4 PE=3 SV=1	13.8	28.806	268	0	20.419	2	2	0	1	2	2	2	23.191		22.656	22.7	23.148	23.256	0.259	0.473	1.67
588	Q945K7	Isocitrate dehydrogenase [NAD] catalytic subunit 5, mitochondrial	AT5G03290	Q945K7	Isocitrate dehydrogenase [NAD] catalytic subunit 5, mitochondrial	IDH5	>sp|Q945K7|IDH5_ARATH Isocitrate dehydrogenase [NAD] catalytic subunit 5, mitochondrial OS=Arabidopsis thaliana OX=3702 GN=IDH5 PE=1 SV=1	10.2	40.624	374	0	21.388	2	0	1	0	2	1	1		22.854		24.043	24.143	24.77	0.00374	0.0702	7.73	up
401	P52577	Isoflavone reductase homolog P3	AT1G75280	P52577;Q9FRM1	Isoflavone reductase homolog P3	F22H5.16	>sp|P52577|IFRH_ARATH Isoflavone reductase homolog P3 OS=Arabidopsis thaliana OX=3702 GN=At1g75280 PE=2 SV=1	11.9	33.736	310	0	36.077	4	3	3	4	3	3	2	25.904	26.674	29.197	26.535	26.777	27.21	0.639	0.782	-1.34
457	Q38929	Isopentenyl-diphosphate Delta-isomerase I, chloroplastic	AT5G16440	Q38929;A0A1I9LM15;Q42553	Isopentenyl-diphosphate Delta-isomerase I, chloroplastic;Isopentenyl-diphosphate Delta-isomerase II, chloroplastic	IPP1;IPP2	>sp|Q38929|IDI1_ARATH Isopentenyl-diphosphate Delta-isomerase I, chloroplastic OS=Arabidopsis thaliana OX=3702 GN=IPP1 PE=1 SV=3	10.3	33.214	291	0	18.034	3	3	1	1	0	0	1	20.724	20.935	22.357			20.128	0.2	0.42	-1.62
248	O04309	Jacalin-related lectin 35	AT3G16470	O04309	Jacalin-related lectin 35	JAL35	>sp|O04309|JAL35_ARATH Jacalin-related lectin 35 OS=Arabidopsis thaliana OX=3702 GN=JAL35 PE=1 SV=1	8.6	48.496	451	0	40.261	5	2	2	3	5	2	3	25.062	25.185	25.597	27.519	25.01	25.336	0.382	0.578	1.6
921	Q9ZU23	Jacalin-related lectin 5	AT1G52000	Q9ZU23	Jacalin-related lectin 5	JAL5	>sp|Q9ZU23|JAL5_ARATH Jacalin-related lectin 5 OS=Arabidopsis thaliana OX=3702 GN=JAL5 PE=2 SV=1	4	73.938	730	0	11.869	2	0	1	2	1	2	2		22.688	22.822	21.321	23.581	22.395	0.563	0.727	1.31
539	Q8RXD5	Kunitz trypsin inhibitor 4	AT1G73260	Q8RXD5		KTI1	>sp|Q8RXD5|KTI4_ARATH Kunitz trypsin inhibitor 4 OS=Arabidopsis thaliana OX=3702 GN=KTI4 PE=2 SV=1	4.7	23.793	215	0.0015291	10.892	2	0	1	1	1	0	2		22.227	22.465	25.709		23.245	0.395	0.588	2.53
315	O81030	L-gulonolactone oxidase 5	AT2G46740	O81030		At2g46740	>sp|O81030|GGLO5_ARATH L-gulonolactone oxidase 5 OS=Arabidopsis thaliana OX=3702 GN=GULLO5 PE=1 SV=1	11.5	64.889	590	0	105.65	6	6	5	6	5	6	6	29.444	28.533	29.597	28.507	29.057	28.753	0.424	0.612	-1.34
172	F4ISS2	Lactoylglutathione lyase / glyoxalase I family protein	AT2G32090	F4ISS2;Q9SKZ0		At2g32090	>tr|F4ISS2|F4ISS2_ARATH Lactoylglutathione lyase / glyoxalase I family protein OS=Arabidopsis thaliana OX=3702 GN=At2g32090 PE=4 SV=1	21.2	12.521	113	0	14.75	2	2	2	2	2	2	2	26.225	25.558	25.141	25.609	24.58	24.929	0.288	0.49	-1.52
296	O65398	Lactoylglutathione lyase GLX1	AT1G11840	O65398	Lactoylglutathione lyase	F12F1.32	>sp|O65398|GLX1_ARATH Lactoylglutathione lyase GLX1 OS=Arabidopsis thaliana OX=3702 GN=GLX1 PE=1 SV=1	30.4	31.928	283	0	163.15	9	8	9	8	8	8	8	30.497	29.599	30.643	30.343	29.766	30.091	0.727	0.845	-1.13
755	Q9LW12	Late embryogenesis abundant protein 29	AT3G15670	Q9LW12		At3g15670	>sp|Q9LW12|LEA29_ARATH Late embryogenesis abundant protein 29 OS=Arabidopsis thaliana OX=3702 GN=LEA29 PE=2 SV=1	21.3	24.186	225	0	94.193	4	4	1	1	1	0	0	29.343	22.431	23.491	21.136			0.0284	0.163	-18.4
719	Q9LJ97	Late embryogenesis abundant protein 31	AT3G22490	Q9LJ97		At3g22490	>sp|Q9LJ97|LEA31_ARATH Late embryogenesis abundant protein 31 OS=Arabidopsis thaliana OX=3702 GN=RAB28 PE=1 SV=1	9.5	26.743	262	0	163.95	2	2	1	0	0	0	0	28.069	21.731					0.177	0.398	-6.43		pa_down
710	Q9LF88	Late embryogenesis abundant protein At3g53040	AT3G53040	Q9LF88		F8J2_210	>sp|Q9LF88|Y3304_ARATH Late embryogenesis abundant protein At3g53040 OS=Arabidopsis thaliana OX=3702 GN=At3g53040 PE=2 SV=1	11.5	52.084	479	0	89.783	9	9	1	0	0	0	0	28.933	20.979					0.262	0.475	-5.74		pa_down
729	Q9LNN2	Lectin-like protein At1g53070	AT1G53070	Q9LNN2	Lectin-like protein At1g53070		>sp|Q9LNN2|LECT3_ARATH Lectin-like protein At1g53070 OS=Arabidopsis thaliana OX=3702 GN=At1g53070 PE=2 SV=1	6.6	30.378	272	0	12.157	2	2	1	1	2	2	2	23.039	22.563	23.087	23.703	24.333	23.338	0.104	0.304	1.86
587	Q944P7	Leucine aminopeptidase 2, chloroplastic	AT4G30920	Q944P7	Leucine aminopeptidase 3, chloroplastic		>sp|Q944P7|AMPL2_ARATH Leucine aminopeptidase 2, chloroplastic OS=Arabidopsis thaliana OX=3702 GN=LAP2 PE=2 SV=2	16.1	61.306	583	0	117.18	9	7	7	9	8	7	6	27.647	27.317	27.594	27.655	27.065	27.561	0.841	0.907	-1.07
742	Q9LT39	Leucine-rich repeat (LRR) family protein	AT3G20820	Q9LT39		At3g20820	>tr|Q9LT39|Q9LT39_ARATH Leucine-rich repeat (LRR) family protein OS=Arabidopsis thaliana OX=3702 GN=At3g20820 PE=2 SV=1	21.4	39.862	365	0	316.53	6	0	0	0	6	2	2				26.383	22.103	24.028	0.0169	0.137	10.8		pa_up
47	F4HR88	Leucine-rich repeat (LRR) family protein	AT1G33590	F4HR88;Q9FW47;A0A1P8AWX3;F4HR92		At1g33590;T1E4.3;At1g33612	>tr|F4HR88|F4HR88_ARATH Leucine-rich repeat (LRR) family protein OS=Arabidopsis thaliana OX=3702 GN=At1g33590 PE=4 SV=1	6.3	51.741	477	0	52.698	4	4	4	4	4	4	4	27.616	27.414	25.929	26.987	27.309	26.892	0.898	0.938	1.05
899	Q9T0K5	Leucine-rich repeat extensin-like protein 3	AT4G13340	Q9T0K5;Q9LHF1;Q9SN46	Leucine-rich repeat extensin-like protein 3;Leucine-rich repeat extensin-like protein 4;Leucine-rich repeat extensin-like protein 5	LRX3;LRX4;LRX5	>sp|Q9T0K5|LRX3_ARATH Leucine-rich repeat extensin-like protein 3 OS=Arabidopsis thaliana OX=3702 GN=LRX3 PE=1 SV=1	2.8	82.245	760	0	12.732	2	2	2	2	2	2	2	22.836	22.078	22.12	24.601	23.721	23.758	0.0112	0.119	3.21
114	F4KDZ4	Malate dehydrogenase	AT5G09660	F4KDZ4;A8MRP1;B3H560;Q9ZP05;A0A1P8BBQ0	Malate dehydrogenase;Malate dehydrogenase, glyoxysomal	PMDH2	>tr|F4KDZ4|F4KDZ4_ARATH Malate dehydrogenase OS=Arabidopsis thaliana OX=3702 GN=PMDH2 PE=3 SV=1	15.9	34.975	333	0	93.972	4	1	0	3	4	2	3	22.482		24.925	26.219	23.213	23.528	0.239	0.459	2.86
240	F4KEX3	Malate dehydrogenase	AT5G58330	F4KEX3;Q8H1E2	Malate dehydrogenase	At5g58330	>tr|F4KEX3|F4KEX3_ARATH Malate dehydrogenase OS=Arabidopsis thaliana OX=3702 GN=MCK7.20 PE=3 SV=1	10.5	36.39	334	0	26.687	2	1	1	2	2	2	1	23.342		23.625	22.254	22.041	22.173	0.323	0.525	-1.51
427	P93819	Malate dehydrogenase 1, cytoplasmic	AT1G04410	P93819	Malate dehydrogenase, cytoplasmic 1		>sp|P93819|MDHC1_ARATH Malate dehydrogenase 1, cytoplasmic OS=Arabidopsis thaliana OX=3702 GN=MDH1 PE=1 SV=2	25.3	35.571	332	0	39.26	3	2	2	2	3	2	2	27.487	25.824	26.533	23.984	25.642	25.131	0.0345	0.177	-3.24
912	Q9ZP06	Malate dehydrogenase 1, mitochondrial	AT1G53240	Q9ZP06;A8MQK3;Q9LKA3	Malate dehydrogenase 1, mitochondrial;Malate dehydrogenase 2, mitochondrial	mMDH2	>sp|Q9ZP06|MDHM1_ARATH Malate dehydrogenase 1, mitochondrial OS=Arabidopsis thaliana OX=3702 GN=At1g53240 PE=1 SV=1	37.2	35.804	341	0	323.31	11	8	7	9	11	8	8	29.74	28.97	29.539	29.57	29.534	29.491	0.803	0.89	1.08
416	P57106	Malate dehydrogenase 2, cytoplasmic	AT5G43330	P57106	Malate dehydrogenase, cytoplasmic 2		>sp|P57106|MDHC2_ARATH Malate dehydrogenase 2, cytoplasmic OS=Arabidopsis thaliana OX=3702 GN=MDH2 PE=1 SV=1	23.5	35.675	332	0	152.07	5	5	4	5	5	3	4	27.918	26.394	27.774	27.441	27.446	27.135	0.97	0.981	-1.01
845	Q9SN86	Malate dehydrogenase, chloroplastic	AT3G47520	Q9SN86	Malate dehydrogenase, chloroplastic		>sp|Q9SN86|MDHP_ARATH Malate dehydrogenase, chloroplastic OS=Arabidopsis thaliana OX=3702 GN=At3g47520 PE=1 SV=1	9.9	42.405	403	0	42.664	2	1	2	2	2	2	2	25.914	24.589	24.084	26.793	24.974	23.962	0.664	0.799	1.3
165	F4III4	MALE GAMETOPHYTE DEFECTIVE 1	AT2G21870	F4III4;Q9SJ12	Probable ATP synthase 24 kDa subunit, mitochondrial	MGP1	>tr|F4III4|F4III4_ARATH MALE GAMETOPHYTE DEFECTIVE 1 OS=Arabidopsis thaliana OX=3702 GN=MGP1 PE=4 SV=1	44.1	25.16	220	0	172.43	11	1	1	2	11	6	6	23.835	23.208	23.774	27.519	25.238	26.053	0.00448	0.0746	6.34	up
509	Q8H116	Mannosyl-oligosaccharide 1,2-alpha-mannosidase MNS2	AT3G21160	Q8H116;A0A1I9LRE8;Q9C512	Mannosyl-oligosaccharide 1,2-alpha-mannosidase MNS2;Mannosyl-oligosaccharide 1,2-alpha-mannosidase MNS1	MNS2;MNS1	>sp|Q8H116|MNS2_ARATH Mannosyl-oligosaccharide 1,2-alpha-mannosidase MNS2 OS=Arabidopsis thaliana OX=3702 GN=MNS2 PE=1 SV=1	5.4	65.135	572	0	17.529	2	1	1	2	0	0	0	22.035	22.369	21.059				0.0796	0.267	-2.15		pa_down
722	Q9LKR3	Mediator of RNA polymerase II transcription subunit 37a	AT5G28540	Q9LKR3	Mediator of RNA polymerase II transcription subunit 37a	MED37A	>sp|Q9LKR3|MD37A_ARATH Mediator of RNA polymerase II transcription subunit 37a OS=Arabidopsis thaliana OX=3702 GN=MED37A PE=1 SV=1	22.9	73.628	669	0	262.56	11	10	7	10	11	8	8	28.09	26.304	28.545	27.401	27.377	27.357	0.693	0.82	-1.2
286	O64517	Metacaspase-4	AT1G79340	O64517	Metacaspase-4;Metacaspase-4 subunit p20;Metacaspase-4 subunit p10	AMC4	>sp|O64517|MCA4_ARATH Metacaspase-4 OS=Arabidopsis thaliana OX=3702 GN=AMC4 PE=1 SV=1	6	45.483	418	0	13.517	2	0	0	1	2	2	2			22.802	24.425	23.528	23.631	0.00887	0.109	5.2	up
909	Q9XI36	Methyl-CpG-binding domain-containing protein 10	AT1G15340	Q9XI36;Q9LW00	Methyl-CpG-binding domain-containing protein 10;Methyl-CpG-binding domain-containing protein 11	MBD10;MBD11	>sp|Q9XI36|MBD10_ARATH Methyl-CpG-binding domain-containing protein 10 OS=Arabidopsis thaliana OX=3702 GN=MBD10 PE=1 SV=1	7.3	42.357	384	0	39.678	3	2	1	1	3	3	3	23.737	24.865	25.511	25.35	25.387	25.215	0.313	0.517	1.53
308	O80585	Methylenetetrahydrofolate reductase 2	AT2G44160	O80585;F4JAK1;Q9SE60	Methylenetetrahydrofolate reductase 2;Methylenetetrahydrofolate reductase;Methylenetetrahydrofolate reductase 1	MTHFR2;MTHFR1	>sp|O80585|MTHR2_ARATH Methylenetetrahydrofolate reductase 2 OS=Arabidopsis thaliana OX=3702 GN=MTHFR2 PE=1 SV=2	3.4	66.801	594	0	13.253	2	1	1	2	1	0	0	22.16	23.474	23.331	23.63			0.322	0.525	-2.28
905	Q9XGX9	Mitochondrial import inner membrane translocase subunit TIM9	AT3G46560	Q9XGX9	Mitochondrial import inner membrane translocase subunit TIM9	TIM9	>sp|Q9XGX9|TIM9_ARATH Mitochondrial import inner membrane translocase subunit TIM9 OS=Arabidopsis thaliana OX=3702 GN=TIM9 PE=1 SV=2	40.9	10.715	93	0	43.597	3	0	0	3	3	3	3			26.229	27.308	27.092	27.478	0.0114	0.119	24
851	Q9SRH5	Mitochondrial outer membrane protein porin 1	AT3G01280	Q9SRH5	Mitochondrial outer membrane protein porin 1	VDAC1	>sp|Q9SRH5|VDAC1_ARATH Mitochondrial outer membrane protein porin 1 OS=Arabidopsis thaliana OX=3702 GN=VDAC1 PE=1 SV=3	10.1	29.425	276	0	14.592	2	0	0	0	2	1	0				21.141	21.254		0.993	0.994	1.34		pa_up
546	Q8VXX5	Monocopper oxidase-like protein SKS1	AT4G25240	Q8VXX5	Monocopper oxidase-like protein SKS1	SKS1	>sp|Q8VXX5|SKS1_ARATH Monocopper oxidase-like protein SKS1 OS=Arabidopsis thaliana OX=3702 GN=SKS1 PE=2 SV=1	4.9	65.876	589	0	13.409	2	2	2	2	2	2	2	26.187	25.068	22.941	24.993	23.462	25.637	0.971	0.981	-1.02
867	Q9SU40	Monocopper oxidase-like protein SKU5	AT4G12420	Q9SU40	Monocopper oxidase-like protein SKU5	SKU5	>sp|Q9SU40|SKU5_ARATH Monocopper oxidase-like protein SKU5 OS=Arabidopsis thaliana OX=3702 GN=SKU5 PE=1 SV=1	9.5	65.637	587	0	198.55	4	4	2	4	4	0	1	26.25	25.501	25.073	24.629		25.269	0.112	0.317	-4.09
192	F4J849	Monodehydroascorbate reductase 1	AT3G52880	F4J849;Q9LFA3	Probable monodehydroascorbate reductase, cytoplasmic isoform 3	MDAR1	>tr|F4J849|F4J849_ARATH Monodehydroascorbate reductase 1 OS=Arabidopsis thaliana OX=3702 GN=MDAR1 PE=1 SV=1	19.5	50.159	466	0	116.4	9	9	8	7	7	7	6	29.823	30.089	28.961	28.413	28.039	28.007	0.0195	0.143	-2.77
155	F4I576	Monodehydroascorbate reductase 6	AT1G63940	F4I576;P92947;F4I577	Monodehydroascorbate reductase, chloroplastic	MDAR6	>tr|F4I576|F4I576_ARATH Monodehydroascorbate reductase 6 OS=Arabidopsis thaliana OX=3702 GN=MDAR6 PE=4 SV=1	9.8	52.115	482	0	23.699	3	2	3	1	0	1	0	24.434	23.661	23.316		22.094		0.00257	0.0588	-6.21	down
109	A8MR12	Mov34/MPN/PAD-1 family protein	AT5G23540	A8MR12;Q9LT08	26S proteasome non-ATPase regulatory subunit 14 homolog	At5g23540;RPN11	>tr|A8MR12|A8MR12_ARATH Mov34/MPN/PAD-1 family protein OS=Arabidopsis thaliana OX=3702 GN=MQM1.19 PE=4 SV=1	7.7	29.207	259	0	12.145	2	0	1	1	2	1	1		23.676	23.466	24.943	23.935	23.762	0.103	0.302	3.12
829	Q9SJI8	Multiprotein-bridging factor 1a	AT2G42680	Q9SJI8;Q9LXT3	Multiprotein-bridging factor 1a;Multiprotein-bridging factor 1b	MBF1A;MBF1B	>sp|Q9SJI8|MBF1A_ARATH Multiprotein-bridging factor 1a OS=Arabidopsis thaliana OX=3702 GN=MBF1A PE=2 SV=1	37.3	15.62	142	0	70.412	5	4	2	5	5	5	5	25.236	24.764	25.617	25.503	25.349	25.536	0.589	0.745	1.19
366	P37702	Myrosinase 1	AT5G26000	P37702	Myrosinase 1	TGG1	>sp|P37702|BGL38_ARATH Myrosinase 1 OS=Arabidopsis thaliana OX=3702 GN=TGG1 PE=1 SV=1	5	61.132	541	0	163.05	3	3	2	3	3	2	3	30.849	28.019	28.847	28.858	28.47	30.742	0.9	0.939	1.09
621	Q9C5C2	Myrosinase 2	AT5G25980	Q9C5C2	Myrosinase 2	TGG2	>sp|Q9C5C2|BGL37_ARATH Myrosinase 2 OS=Arabidopsis thaliana OX=3702 GN=TGG2 PE=1 SV=1	4.8	62.731	547	0	13.187	2	2	2	2	2	2	2	29.976	30.194	28.715	28.17	21.184	30.5	0.199	0.42	-8.06
739	Q9LSQ5	NAD(P)H dehydrogenase (quinone) FQR1	AT5G54500	Q9LSQ5;F4K0D0;Q6NQE2;A0A1P8B765;A0A1P8B767		FQR1;At4g27270	>sp|Q9LSQ5|FQR1_ARATH NAD(P)H dehydrogenase (quinone) FQR1 OS=Arabidopsis thaliana OX=3702 GN=FQR1 PE=1 SV=1	30.4	21.796	204	0	181.28	6	5	4	5	6	4	4	27.814	28.269	29	29.527	28.061	28.855	0.458	0.641	1.37
662	Q9FJW4	NADH dehydrogenase [ubiquinone] iron-sulfur protein 4, mitochondrial	AT5G67590	Q9FJW4	NADH dehydrogenase [ubiquinone] iron-sulfur protein 4, mitochondrial	FRO1	>sp|Q9FJW4|NDUS4_ARATH NADH dehydrogenase [ubiquinone] iron-sulfur protein 4, mitochondrial OS=Arabidopsis thaliana OX=3702 GN=FRO1 PE=1 SV=1	11	17.134	154	0	16.906	3	0	0	3	3	3	3			24.482	26.574	23.601	24.96	0.0351	0.178	7.46
466	Q39173	NADP-dependent alkenal double bond reductase P2	AT5G16990	Q39173	NADP-dependent alkenal double bond reductase P2	P2	>sp|Q39173|P2_ARATH NADP-dependent alkenal double bond reductase P2 OS=Arabidopsis thaliana OX=3702 GN=P2 PE=2 SV=2	5.8	37.988	343	0	33.398	2	0	1	1	2	1	2		22.22	22.322	21.673	22.043	22.071	0.885	0.933	1.08
764	Q9LYG3	NADP-dependent malic enzyme 2	AT5G11670	Q9LYG3;A0A1P8BDF1;A0A1P8BDG6;Q9XGZ0	NADP-dependent malic enzyme 2;NADP-dependent malic enzyme 3	NADP-ME2;NADP-ME3	>sp|Q9LYG3|MAOP2_ARATH NADP-dependent malic enzyme 2 OS=Arabidopsis thaliana OX=3702 GN=NADP-ME2 PE=1 SV=1	5.1	64.412	588	0	11.631	2	0	0	1	2	1	0			23.378	23.652	22.957		0.251	0.469	1.85
847	Q9SQR4	NADPH-dependent aldehyde reductase-like protein, chloroplastic	AT3G03980	Q9SQR4;Q9SQR2;Q9FK50;A0A1P8BDP1		T11I18.9;T11I18.11;At5g18210	>sp|Q9SQR4|ADRC3_ARATH NADPH-dependent aldehyde reductase-like protein, chloroplastic OS=Arabidopsis thaliana OX=3702 GN=At3g03980 PE=3 SV=1	7.8	28.146	270	0	13.924	2	2	1	2	2	2	2	25.805	23.481	25.736	25.835	25.639	25.688	0.341	0.541	1.64
925	Q9ZUC1	NADPH-dependent alkenal/one oxidoreductase, chloroplastic	AT1G23740	Q9ZUC1	Quinone oxidoreductase-like protein At1g23740, chloroplastic		>sp|Q9ZUC1|AOR_ARATH NADPH-dependent alkenal/one oxidoreductase, chloroplastic OS=Arabidopsis thaliana OX=3702 GN=AOR PE=1 SV=2	20.2	40.986	386	0	62.523	6	6	4	6	5	3	5	25.673	25.406	25.974	25.705	26.054	25.724	0.754	0.86	1.1
520	Q8LC68	NAP1-related protein 2	AT1G18800	Q8LC68;Q9CA59	NAP1-related protein 2;NAP1-related protein 1	NRP2;NRP1	>sp|Q8LC68|NRP2_ARATH NAP1-related protein 2 OS=Arabidopsis thaliana OX=3702 GN=NRP2 PE=1 SV=2	15.3	29.354	255	0	22.238	3	3	1	2	1	1	1	21.132	22.474	21.873	21.598	21.119	21.472	0.43	0.616	-1.35
793	Q9S818	Naringenin,2-oxoglutarate 3-dioxygenase	AT3G51240	Q9S818;F4J3A5	Naringenin,2-oxoglutarate 3-dioxygenase	F3H	>sp|Q9S818|FL3H_ARATH Naringenin,2-oxoglutarate 3-dioxygenase OS=Arabidopsis thaliana OX=3702 GN=F3H PE=1 SV=1	26.5	40.275	358	0	168.25	8	7	6	7	6	2	5	28.213	27.352	29.06	25.895	26.748	27.546	0.0565	0.226	-2.79
717	Q9LHG9	Nascent polypeptide-associated complex subunit alpha-like protein 1	AT3G12390	Q9LHG9	Nascent polypeptide-associated complex subunit alpha-like protein 1		>sp|Q9LHG9|NACA1_ARATH Nascent polypeptide-associated complex subunit alpha-like protein 1 OS=Arabidopsis thaliana OX=3702 GN=At3g12390 PE=1 SV=1	40.9	21.982	203	0	158.24	6	3	4	5	5	1	3	25.741	25.662	26.071	25.807	25.153	24.84	0.276	0.486	-1.47
602	Q94JX9	Nascent polypeptide-associated complex subunit alpha-like protein 2	AT3G49470	Q94JX9;A0A1I9LR04	Nascent polypeptide-associated complex subunit alpha-like protein 2		>sp|Q94JX9|NACA2_ARATH Nascent polypeptide-associated complex subunit alpha-like protein 2 OS=Arabidopsis thaliana OX=3702 GN=At3g49470 PE=2 SV=2	27.2	23.712	217	0	232.7	4	1	2	3	4	2	3	24.545	24.518	25.165	25.512	25.559	25.227	0.167	0.382	1.61
495	Q6ICZ8	Nascent polypeptide-associated complex subunit alpha-like protein 3	AT5G13850	Q6ICZ8	Nascent polypeptide-associated complex subunit alpha-like protein 3		>sp|Q6ICZ8|NACA3_ARATH Nascent polypeptide-associated complex subunit alpha-like protein 3 OS=Arabidopsis thaliana OX=3702 GN=At5g13850 PE=1 SV=1	26	22.057	204	0	82.026	2	1	1	2	1	1	1	23.444	23.162	23.782	22.713	22.996	23.022	0.249	0.469	-1.47
638	Q9CAT7	Nascent polypeptide-associated complex subunit beta	AT1G73230	Q9CAT7		T18K17.10	>sp|Q9CAT7|BTF3L_ARATH Nascent polypeptide-associated complex subunit beta OS=Arabidopsis thaliana OX=3702 GN=At1g73230 PE=2 SV=1	17.6	18.004	165	0	18.632	2	0	1	0	2	1	1		25.806		26.541	26.885	27.008	0.0127	0.119	22.3
174	F4IT63	NEP-interacting protein (DUF239)	AT2G44220	F4IT63		At2g44220	>tr|F4IT63|F4IT63_ARATH NEP-interacting protein (DUF239) OS=Arabidopsis thaliana OX=3702 GN=At2g44220 PE=4 SV=1	4.5	45.968	403	0	13.524	2	1	2	2	2	2	2	28.354	27.073	27.875	26.466	26.824	26.728	0.0645	0.242	-2.14
325	O82230	Nucleoid-associated protein At2g24020, chloroplastic	AT2G24020	O82230		At2g24020	>sp|O82230|EBFC2_ARATH Nucleoid-associated protein At2g24020, chloroplastic OS=Arabidopsis thaliana OX=3702 GN=STIC2 PE=1 SV=2	28.6	19.811	182	0	107.66	7	0	0	4	7	5	4			25.142	26.983	26.564	26.127	0.00695	0.0961	19.9	up
211	F4JPD8	Nucleoside diphosphate kinase	AT4G23895	F4JPD8;Q8LAH8;O49203	Nucleoside diphosphate kinase;Nucleoside diphosphate kinase IV, chloroplastic/mitochondrial;Nucleoside diphosphate kinase III, chloroplastic/mitochondrial	At4g23895;NDK4;NDPK3	>tr|F4JPD8|F4JPD8_ARATH Nucleoside diphosphate kinase OS=Arabidopsis thaliana OX=3702 GN=At4g23895 PE=3 SV=1	6.2	51.999	467	0	12.502	2	2	1	1	2	2	2	24.754	23.846	24.212	25.609	23.093	24.185	0.973	0.981	1.02
368	P39207	Nucleoside diphosphate kinase 1	AT4G09320	P39207	Nucleoside diphosphate kinase 1	NDK1	>sp|P39207|NDK1_ARATH Nucleoside diphosphate kinase 1 OS=Arabidopsis thaliana OX=3702 GN=NDK1 PE=1 SV=1	36.9	16.5	149	0	121.37	6	6	6	6	6	6	6	28.059	27.281	28.008	28.069	27.547	27.558	0.905	0.941	-1.04
66	A0A1P8B4U8	O-Glycosyl hydrolases family 17 protein	AT4G34480	A0A1P8B4U8;A0A1P8B4V2;Q9M069	Glucan endo-1,3-beta-glucosidase 7		>tr|A0A1P8B4U8|A0A1P8B4U8_ARATH O-Glycosyl hydrolases family 17 protein OS=Arabidopsis thaliana OX=3702 GN=At4g34480 PE=3 SV=1	9.8	37.845	356	0	30.583	3	3	2	1	2	1	2	25.002	25.31	24.706	24.11	24.83	24.981	0.467	0.651	-1.29
347	P23321	Oxygen-evolving enhancer protein 1-1, chloroplastic	AT5G66570	P23321	Oxygen-evolving enhancer protein 1-1, chloroplastic	PSBO1	>sp|P23321|PSBO1_ARATH Oxygen-evolving enhancer protein 1-1, chloroplastic OS=Arabidopsis thaliana OX=3702 GN=PSBO1 PE=1 SV=2	34.3	35.142	332	0	323.31	11	5	6	11	11	10	10	28.484	28.876	29.856	30.71	30.08	30.709	0.0307	0.169	2.69
795	Q9S841	Oxygen-evolving enhancer protein 1-2, chloroplastic	AT3G50820	Q9S841	Oxygen-evolving enhancer protein 1-2, chloroplastic	PSBO2	>sp|Q9S841|PSBO2_ARATH Oxygen-evolving enhancer protein 1-2, chloroplastic OS=Arabidopsis thaliana OX=3702 GN=PSBO2 PE=1 SV=1	34.7	35.019	331	0	44.441	3	1	0	2	3	1	3	23.105		25.076	26.028	23.536	24.524	0.216	0.439	2.89
475	Q41932	Oxygen-evolving enhancer protein 3-2, chloroplastic	AT4G05180	Q41932	Oxygen-evolving enhancer protein 3-2, chloroplastic	PSBQ2	>sp|Q41932|PSBQ2_ARATH Oxygen-evolving enhancer protein 3-2, chloroplastic OS=Arabidopsis thaliana OX=3702 GN=PSBQ2 PE=1 SV=2	29.6	24.643	230	0	118.66	7	2	4	6	7	6	6	26.056	26.189	28.598	29.226	28.37	29.111	0.036	0.182	3.88
226	F4K0F5	PDI-like 1-4	AT5G60640	F4K0F5;Q9FF55;F4K0F7	Protein disulfide isomerase-like 1-4;Protein disulfide-isomerase	PDIL1-4	>tr|F4K0F5|F4K0F5_ARATH PDI-like 1-4 OS=Arabidopsis thaliana OX=3702 GN=PDIL1-4 PE=3 SV=1	5.3	59.176	533	0	14.139	2	1	1	1	2	1	1	23.47	22.923	23.387	23.01	22.916	23.394	0.74	0.851	-1.11
654	Q9FH82	Pectin acetylesterase 11	AT5G45280	Q9FH82		At5g45280	>sp|Q9FH82|PAE11_ARATH Pectin acetylesterase 11 OS=Arabidopsis thaliana OX=3702 GN=PAE11 PE=2 SV=1	11.3	42.009	391	0	323.31	5	4	5	5	5	5	4	29.254	29.291	29.076	27.631	28.171	28.495	0.0442	0.205	-2.15
217	Q940J8	Pectin acetylesterase 7	AT4G19410	Q940J8;F4JT64		T5K18.190;At4g19410	>sp|Q940J8|PAE7_ARATH Pectin acetylesterase 7 OS=Arabidopsis thaliana OX=3702 GN=PAE7 PE=2 SV=1	9.2	42.125	391	0	19.348	2	2	1	1	2	1	2	25.217	24.303	25.365	25.879	24.875	25.68	0.363	0.56	1.43
321	O81746	Pectin lyase-like superfamily protein	AT4G23500	O81746		F16G20.200	>tr|O81746|O81746_ARATH Pectin lyase-like superfamily protein OS=Arabidopsis thaliana OX=3702 GN=At4g23500 PE=2 SV=1	7.9	54.69	495	0	87.582	2	2	2	2	2	2	2	24.074	23.212	23.761	23.127	23.387	23.519	0.487	0.667	-1.26
596	Q94C86	Pectin lyase-like superfamily protein	AT3G16850	Q94C86		At3g16850	>tr|Q94C86|Q94C86_ARATH Pectin lyase-like superfamily protein OS=Arabidopsis thaliana OX=3702 GN=At3g16850 PE=2 SV=1	7.9	49.124	455	0	27.942	3	3	2	3	2	3	2	25.954	24.894	25.311	25.537	26.185	26.397	0.239	0.459	1.57
64	A0A1P8B4B4	Pectinesterase	AT4G33220	A0A1P8B4B4;Q9SMY7	Probable pectinesterase/pectinesterase inhibitor 44;Pectinesterase inhibitor 44;Pectinesterase 44	PME44	>tr|A0A1P8B4B4|A0A1P8B4B4_ARATH Pectinesterase OS=Arabidopsis thaliana OX=3702 GN=PME44 PE=4 SV=1	19.6	45.342	404	0	72.67	8	8	5	7	7	7	7	28.51	28.185	27.816	27.493	27.846	27.6	0.277	0.486	-1.44
18	A0A1I9LRM8	Pectinesterase	AT3G49220	A0A1I9LRM8;Q9M3B0	Probable pectinesterase/pectinesterase inhibitor 34;Pectinesterase inhibitor 34;Pectinesterase 34	PME34	>tr|A0A1I9LRM8|A0A1I9LRM8_ARATH Pectinesterase OS=Arabidopsis thaliana OX=3702 GN=At3g49220 PE=3 SV=1	5	70.663	643	0	12.309	2	1	0	2	0	0	0	22.831		23.502				0.0676	0.249	-3.2		pa_down
278	O49006	Pectinesterase/pectinesterase inhibitor 3	AT3G14310	O49006;Q42534	Pectinesterase/pectinesterase inhibitor 3;Pectinesterase inhibitor 3;Pectinesterase 3;Pectinesterase 2	PME3;PME2	>sp|O49006|PME3_ARATH Pectinesterase/pectinesterase inhibitor 3 OS=Arabidopsis thaliana OX=3702 GN=PME3 PE=1 SV=2	19.9	64.255	592	0	323.31	12	12	10	11	12	12	10	31.289	30.469	30.595	31.782	32.197	32.253	0.0267	0.161	2.45
136	B6EUA5	Pentapeptide repeat-containing protein	AT1G12250	B6EUA5;Q8H1Q1;A0A178W1Q3	Thylakoid lumenal protein At1g12250, chloroplastic	At1g12250	>tr|B6EUA5|B6EUA5_ARATH Pentapeptide repeat-containing protein OS=Arabidopsis thaliana OX=3702 GN=At1g12250 PE=4 SV=1	24.8	21.768	206	0	25.853	4	0	0	2	3	2	3			23.103	24.191	23.681	24.573	0.00865	0.108	5.95
181	F4IX28	Peptidyl-prolyl cis-trans isomerase	AT3G62030	F4IX28;F4IX26;P34791	Peptidyl-prolyl cis-trans isomerase;Peptidyl-prolyl cis-trans isomerase CYP20-3, chloroplastic	ROC4;CYP20-3	>tr|F4IX28|F4IX28_ARATH Peptidyl-prolyl cis-trans isomerase OS=Arabidopsis thaliana OX=3702 GN=ROC4 PE=3 SV=1	12.4	28.079	259	0	21.212	3	3	2	3	3	0	1	27.941	26.881	26.787	27.083		24.535	0.065	0.243	-8.37
452	Q38900	Peptidyl-prolyl cis-trans isomerase CYP19-1	AT2G16600	Q38900;Q42406;Q38867	Peptidyl-prolyl cis-trans isomerase CYP19-1;Peptidyl-prolyl cis-trans isomerase CYP18-4;Peptidyl-prolyl cis-trans isomerase CYP19-3	CYP19-1;CYP18-4;CYP19-3	>sp|Q38900|CP19A_ARATH Peptidyl-prolyl cis-trans isomerase CYP19-1 OS=Arabidopsis thaliana OX=3702 GN=CYP19-1 PE=2 SV=1	14.5	18.492	173	0.0015924	11.361	2	2	2	2	1	1	1	25.906	24.795	25.262	23.267	24.476	24.63	0.0736	0.261	-2.29
858	Q9SSA5	Peptidyl-prolyl cis-trans isomerase CYP38, chloroplastic	AT3G01480	Q9SSA5	Peptidyl-prolyl cis-trans isomerase CYP38, chloroplastic	CYP38	>sp|Q9SSA5|CYP38_ARATH Peptidyl-prolyl cis-trans isomerase CYP38, chloroplastic OS=Arabidopsis thaliana OX=3702 GN=CYP38 PE=1 SV=1	8.9	47.981	437	0	42.314	2	1	1	2	1	1	1	22.056	21.741	21.262	22.09	22.458	22.478	0.193	0.416	1.57
458	Q38936	Peptidyl-prolyl cis-trans isomerase FKBP15-2	AT5G48580	Q38936;Q38935	Peptidyl-prolyl cis-trans isomerase FKBP15-2;Peptidyl-prolyl cis-trans isomerase FKBP15-1	FKBP15-2;FKBP15-1	>sp|Q38936|FK152_ARATH Peptidyl-prolyl cis-trans isomerase FKBP15-2 OS=Arabidopsis thaliana OX=3702 GN=FKBP15-2 PE=2 SV=2	15.3	17.658	163	0	14.078	2	1	1	2	2	2	1	22.875	23.79	23.044	23.716	22.774	23.757	0.74	0.851	1.13
839	Q9SL42	Peptidyl-prolyl cis-trans isomerase Pin1	AT2G18040	Q9SL42	Peptidyl-prolyl cis-trans isomerase Pin1	PIN1	>sp|Q9SL42|PIN1_ARATH Peptidyl-prolyl cis-trans isomerase Pin1 OS=Arabidopsis thaliana OX=3702 GN=PIN1 PE=1 SV=1	16	13.015	119	0	18.519	2	2	1	2	2	2	2	22.875	22.254	22.926	22.923	22.117	23.107	0.952	0.974	1.02
58	A0A1P8B252	Peptidylprolyl isomerase	AT2G43560	A0A1P8B252;O22870	Peptidyl-prolyl cis-trans isomerase FKBP16-3, chloroplastic	FKBP16-3	>tr|A0A1P8B252|A0A1P8B252_ARATH Peptidylprolyl isomerase OS=Arabidopsis thaliana OX=3702 GN=At2g43560 PE=4 SV=1	12.6	17.632	167	0	14.312	2	1	1	1	2	2	2	24.106	20.3	23.195	24.439	23.548	24.68	0.125	0.333	3.22
132	B3H746	Peptidylprolyl isomerase	AT3G25230	B3H746;Q38931	Peptidyl-prolyl cis-trans isomerase FKBP62	ROF1;FKBP62	>tr|B3H746|B3H746_ARATH Peptidylprolyl isomerase OS=Arabidopsis thaliana OX=3702 GN=ROF1 PE=1 SV=1	4.6	62.911	562	0	21.511	2	1	0	2	2	2	2	23.869		24.136	24.209	23.86	24.179	0.31	0.514	2.03
216	F4JS33	Peroxidase	AT4G37520	F4JS33;Q43731	Peroxidase 50	At4g37520;PER50	>tr|F4JS33|F4JS33_ARATH Peroxidase OS=Arabidopsis thaliana OX=3702 GN=At4g37520 PE=3 SV=1	9.8	35.749	326	0	20.97	3	2	3	3	3	3	3	25.334	25.064	26.766	27.468	26.271	26.202	0.192	0.416	1.9
613	Q96520	Peroxidase 12	AT1G71695	Q96520	Peroxidase 12	PER12	>sp|Q96520|PER12_ARATH Peroxidase 12 OS=Arabidopsis thaliana OX=3702 GN=PER12 PE=1 SV=1	20.7	39.559	358	0	323.31	9	9	9	8	8	9	9	30.347	30.4	27.745	27.992	30.642	30.14	0.926	0.954	1.07
816	Q9SI16	Peroxidase 15	AT2G18150	Q9SI16	Peroxidase 15	PER15	>sp|Q9SI16|PER15_ARATH Peroxidase 15 OS=Arabidopsis thaliana OX=3702 GN=PER15 PE=2 SV=1	9.5	37.079	338	0	66.545	2	2	1	2	2	2	2	26.363	27.49	25.47	25.465	24.911	24.613	0.0526	0.216	-2.72
266	O23044	Peroxidase 3	AT1G05260	O23044	Peroxidase 3	PER3	>sp|O23044|PER3_ARATH Peroxidase 3 OS=Arabidopsis thaliana OX=3702 GN=PER3 PE=2 SV=1	5.2	34.905	326	0	11.669	2	2	2	2	2	2	2	25.953	26.73	25.893	28.378	25.843	25.441	0.672	0.803	1.28
741	Q9LSY7	Peroxidase 30	AT3G21770	Q9LSY7	Peroxidase 30	PER30	>sp|Q9LSY7|PER30_ARATH Peroxidase 30 OS=Arabidopsis thaliana OX=3702 GN=PER30 PE=1 SV=1	7.6	35.788	329	0	35.526	2	2	1	2	2	2	2	23.06	23.08	23.577	23.825	23.917	24.862	0.0922	0.289	1.95
716	Q9LHB9	Peroxidase 32	AT3G32980	Q9LHB9	Peroxidase 32	PER32	>sp|Q9LHB9|PER32_ARATH Peroxidase 32 OS=Arabidopsis thaliana OX=3702 GN=PER32 PE=1 SV=3	16.2	38.847	352	0	224.37	6	5	5	6	6	5	6	30.042	30.648	28.864	31.225	30.57	30.68	0.139	0.351	1.96
668	Q9FLC0	Peroxidase 52	AT5G05340	Q9FLC0	Peroxidase 52	PER52	>sp|Q9FLC0|PER52_ARATH Peroxidase 52 OS=Arabidopsis thaliana OX=3702 GN=PER52 PE=2 SV=1	14.8	34.215	324	0	185.82	3	3	2	3	3	2	2	24.838	24.148	24.543	24.839	24.458	23.866	0.809	0.891	-1.09
754	Q9LVL1	Peroxidase 68	AT5G58400	Q9LVL1;P24102;Q9FX85	Peroxidase 68;Peroxidase 22;Peroxidase 10	PER68;PER22;PER10	>sp|Q9LVL1|PER68_ARATH Peroxidase 68 OS=Arabidopsis thaliana OX=3702 GN=PER68 PE=2 SV=1	6.8	35.626	325	0	46.412	2	2	2	2	2	2	2	27.898	31.526	28.4	29.705	29.141	28.007	0.756	0.861	-1.25
591	Q949U7	Peroxiredoxin-2E, chloroplastic	AT3G52960	Q949U7	Peroxiredoxin-2E, chloroplastic	PRXIIE	>sp|Q949U7|PRX2E_ARATH Peroxiredoxin-2E, chloroplastic OS=Arabidopsis thaliana OX=3702 GN=PRXIIE PE=1 SV=2	17.1	24.684	234	0	27.081	3	1	1	2	3	1	1	21.921	22.62	24.355	25.375	23.821	23.317	0.181	0.403	2.31
786	Q9M7T0	Peroxiredoxin-2F, mitochondrial	AT3G06050	Q9M7T0	Peroxiredoxin-2F, mitochondrial	PRXIIF	>sp|Q9M7T0|PRX2F_ARATH Peroxiredoxin-2F, mitochondrial OS=Arabidopsis thaliana OX=3702 GN=PRXIIF PE=1 SV=2	13.9	21.445	201	0	34.579	2	1	2	1	2	1	1	25.135	22.415	24.173	22.763	23.145	22.451	0.168	0.383	-2.18
693	Q9FXT6	Peroxisomal membrane protein PEX14	AT5G62810	Q9FXT6	Peroxisomal membrane protein PEX14	PEX14	>sp|Q9FXT6|PEX14_ARATH Peroxisomal membrane protein PEX14 OS=Arabidopsis thaliana OX=3702 GN=PEX14 PE=1 SV=2	5.1	55.594	507	0	12.008	2	0	1	1	2	1	1		22.449	23.301	22.156	23.474	22.816	0.481	0.662	1.5
157	F4I6W4	Phosphoglucomutase/phosphomannomutase family protein	AT1G70730	F4I6W4;Q9SGC1;F4I6W3	Probable phosphoglucomutase, cytoplasmic 2	At1g70730	>tr|F4I6W4|F4I6W4_ARATH Phosphoglucomutase/phosphomannomutase family protein OS=Arabidopsis thaliana OX=3702 GN=PGM2 PE=1 SV=1	12.5	72.557	662	0	55.117	6	6	3	5	5	5	5	26.658	25.092	26.516	26.141	26.392	26.174	0.8	0.89	1.11
702	Q9LD57	Phosphoglycerate kinase 1, chloroplastic	AT3G12780	Q9LD57	Phosphoglycerate kinase 1, chloroplastic	PGK1	>sp|Q9LD57|PGKH1_ARATH Phosphoglycerate kinase 1, chloroplastic OS=Arabidopsis thaliana OX=3702 GN=PGK1 PE=1 SV=1	32.6	50.111	481	0	314.26	16	11	9	14	16	12	11	28.806	28.899	29.947	30.146	29.714	29.677	0.253	0.469	1.55
798	Q9SAJ4	Phosphoglycerate kinase 3, cytosolic	AT1G79550	Q9SAJ4	Phosphoglycerate kinase	T8K14.3	>sp|Q9SAJ4|PGKY3_ARATH Phosphoglycerate kinase 3, cytosolic OS=Arabidopsis thaliana OX=3702 GN=PGK3 PE=1 SV=1	31.9	42.131	401	0	236.32	9	8	8	9	9	8	9	30.09	29.26	30.242	30.322	30.223	30.203	0.441	0.627	1.31
333	P0DKC4	Phosphoglycolate phosphatase 1B, chloroplastic	AT5G36700	P0DKC4;P0DKC3	Phosphoglycolate phosphatase 1B, chloroplastic;Phosphoglycolate phosphatase 1A, chloroplastic	PGLP1B;PGLP1A	>sp|P0DKC4|PGP1B_ARATH Phosphoglycolate phosphatase 1B, chloroplastic OS=Arabidopsis thaliana OX=3702 GN=PGLP1B PE=1 SV=1	24.9	39.761	362	0	56.704	6	5	5	6	6	3	3	26.549	27.352	26.202	27.485	26.733	25.765	0.949	0.972	-1.03
350	P25697	Phosphoribulokinase, chloroplastic	AT1G32060	P25697	Phosphoribulokinase, chloroplastic		>sp|P25697|KPPR_ARATH Phosphoribulokinase, chloroplastic OS=Arabidopsis thaliana OX=3702 GN=At1g32060 PE=1 SV=1	9.6	44.463	395	0	29.462	3	0	0	3	3	2	2			23.863	25.228	22.779	23.506	0.106	0.307	4.11
791	Q9SA56	Photosystem I reaction center subunit II-2, chloroplastic	AT1G03130	Q9SA56;Q9S7H1	Photosystem I reaction center subunit II-2, chloroplastic;Photosystem I reaction center subunit II-1, chloroplastic	PSAD2;psaD1	>sp|Q9SA56|PSAD2_ARATH Photosystem I reaction center subunit II-2, chloroplastic OS=Arabidopsis thaliana OX=3702 GN=PSAD2 PE=1 SV=1	20.6	22.306	204	0	24.297	4	2	1	2	4	1	1	22.891	24.326	23.17	27.233			0.826	0.899	-1.42
794	Q9S831	Photosystem I reaction center subunit IV A, chloroplastic	AT4G28750	Q9S831;Q9S714	Photosystem I reaction center subunit IV A, chloroplastic;Photosystem I reaction center subunit IV B, chloroplastic	PSAE1;PSAE2	>sp|Q9S831|PSAE1_ARATH Photosystem I reaction center subunit IV A, chloroplastic OS=Arabidopsis thaliana OX=3702 GN=PSAE1 PE=1 SV=1	21	14.967	143	0	45.843	3	3	3	3	3	3	3	28.22	28.76	28.995	29.41	28.827	29.363	0.284	0.487	1.46
874	Q9SUI5	Photosystem I reaction center subunit psaK, chloroplastic	AT1G30380	Q9SUI5	Photosystem I reaction center subunit psaK, chloroplastic	PSAK	>sp|Q9SUI5|PSAK_ARATH Photosystem I reaction center subunit psaK, chloroplastic OS=Arabidopsis thaliana OX=3702 GN=PSAK PE=2 SV=2	19.2	13.206	130	0.0015649	11.224	2	1	0	1	2	2	2	24.86		25.097	26.886	24.793	25.243	0.13	0.343	4.08
733	Q9LR64	Photosystem II repair protein PSB27-H1, chloroplastic	AT1G03600	Q9LR64	Photosystem II repair protein PSB27-H1, chloroplastic	PSB27-1	>sp|Q9LR64|PB27A_ARATH Photosystem II repair protein PSB27-H1, chloroplastic OS=Arabidopsis thaliana OX=3702 GN=PSB27-1 PE=1 SV=1	18.4	18.834	174	0	41.067	3	1	2	3	3	3	3	24.603	25.1	25.953	25.9	26.05	26.448	0.121	0.326	1.88
573	Q93XX5	PI-PLC X domain-containing protein At5g67130	AT5G67130	Q93XX5	PI-PLC X domain-containing protein At5g67130		>sp|Q93XX5|Y5713_ARATH PI-PLC X domain-containing protein At5g67130 OS=Arabidopsis thaliana OX=3702 GN=At5g67130 PE=1 SV=1	10.8	46.607	426	0	75.669	3	2	2	2	1	1	3	24.013	24.738	24.572	23.016	24.57	24.461	0.485	0.664	-1.34
51	A0A1P8AYX4	Plasma membrane ATPase	AT2G18960	A0A1P8AYX4;P20649	ATPase 1, plasma membrane-type	AHA1	>tr|A0A1P8AYX4|A0A1P8AYX4_ARATH Plasma membrane ATPase OS=Arabidopsis thaliana OX=3702 GN=HA1 PE=1 SV=1	16.5	96.857	885	0	74.473	11	3	2	4	9	9	6	26.197	26.715	25.243	26.715	26.734	26.251	0.367	0.563	1.43
116	F4JHB6	Plasma membrane intrinsic protein 14	AT4G00430	F4JHB6;B9DFR9;A8MRW1;Q08733;Q06611;P61837;Q39196	Aquaporin PIP1-3;Aquaporin PIP1-2;Aquaporin PIP1-1;Probable aquaporin PIP1-4	PIP1;4;PIP1B;PIP1-3;PIP1-2;PIP1-1;PIP1.4	>tr|F4JHB6|F4JHB6_ARATH Plasma membrane intrinsic protein 14 OS=Arabidopsis thaliana OX=3702 GN=PIP1:4 PE=3 SV=1	8.2	23.328	219	0	25.827	3	3	3	2	3	3	3	29.141	29.887	29.592	29.84	30.547	30.565	0.146	0.36	1.71
302	O65660	PLAT domain-containing protein 1	AT4G39730	O65660;Q9SIE7		At4g39730;At2g22170	>sp|O65660|PLAT1_ARATH PLAT domain-containing protein 1 OS=Arabidopsis thaliana OX=3702 GN=PLAT1 PE=1 SV=1	10.5	20.136	181	0	22.791	2	2	2	2	2	2	2	25.641	25.895	26.133	27.341	28.717	27.882	0.00456	0.0746	4.26	up
213	F4JQJ7	PLC-like phosphodiesterases superfamily protein	AT4G36945	F4JQJ7		At4g36945	>tr|F4JQJ7|F4JQJ7_ARATH PLC-like phosphodiesterases superfamily protein OS=Arabidopsis thaliana OX=3702 GN=At4g36945 PE=4 SV=1	2	44.331	408	0	12.327	2	1	1	2	1	0	1	25.084	26.733	25.233	25.486		24.611	0.132	0.345	-4.14
692	Q9FXA2	Polyadenylate-binding protein 8	AT1G49760	Q9FXA2	Polyadenylate-binding protein 8	PAB8	>sp|Q9FXA2|PABP8_ARATH Polyadenylate-binding protein 8 OS=Arabidopsis thaliana OX=3702 GN=PAB8 PE=1 SV=1	9.2	72.779	671	0	115.72	3	0	0	3	2	1	2			23.16	23.94	23.401	23.185	0.0376	0.186	3.92
268	O23147	Polygalacturonase ADPG1	AT3G57510	O23147;Q8RY29	Polygalacturonase ADPG1;Polygalacturonase ADPG2	ADPG1;ADPG2	>sp|O23147|ADPG1_ARATH Polygalacturonase ADPG1 OS=Arabidopsis thaliana OX=3702 GN=ADPG1 PE=2 SV=1	5.3	46.572	431	0	15.596	2	2	2	1	2	2	1	29.165	27.944	28.098	28.662	29.971	29.415	0.141	0.353	1.93
783	Q9M5J8	Polygalacturonase inhibitor 2	AT5G06870	Q9M5J8	Polygalacturonase inhibitor 2	PGIP2	>sp|Q9M5J8|PGIP2_ARATH Polygalacturonase inhibitor 2 OS=Arabidopsis thaliana OX=3702 GN=PGIP2 PE=2 SV=2	5.8	37.067	330	0	13.947	2	1	2	1	2	2	2	24.859	24.244	23.612	25.908	26.879	25.912	0.00755	0.0992	3.99	up
787	Q9M9K1	Probable 2,3-bisphosphoglycerate-independent phosphoglycerate mutase 2	AT3G08590	Q9M9K1	Probable 2,3-bisphosphoglycerate-independent phosphoglycerate mutase 2		>sp|Q9M9K1|PMG2_ARATH Probable 2,3-bisphosphoglycerate-independent phosphoglycerate mutase 2 OS=Arabidopsis thaliana OX=3702 GN=At3g08590 PE=1 SV=1	8.8	60.763	560	0	40.266	3	2	1	2	1	0	0	23.774	23.244	23.464				0.000679	0.032	-5.97	down	pa_down
891	Q9SZE1	Probable 3-hydroxyisobutyrate dehydrogenase-like 1, mitochondrial	AT4G29120	Q9SZE1	Probable 3-hydroxyisobutyrate dehydrogenase-like 1, mitochondrial		>sp|Q9SZE1|3HID1_ARATH Probable 3-hydroxyisobutyrate dehydrogenase-like 1, mitochondrial OS=Arabidopsis thaliana OX=3702 GN=At4g29120 PE=1 SV=1	7.2	35.371	334	0.0015699	11.247	2	0	0	1	2	1	0			21.36	22.229	21.171		0.503	0.682	1.2
528	Q8LPJ3	Probable alpha-mannosidase At5g13980	AT5G13980	Q8LPJ3;F4K5E7		At5g13980	>sp|Q8LPJ3|MANA2_ARATH Probable alpha-mannosidase At5g13980 OS=Arabidopsis thaliana OX=3702 GN=At5g13980 PE=2 SV=1	12.6	115.9	1024	0	134.5	10	10	8	9	6	6	8	27.653	28.206	27.731	27.544	27.331	26.866	0.219	0.442	-1.53
309	O80612	Probable apyrase 6	AT2G02970	O80612;F4HUH6;Q9XI62;Q6NQA8;Q8H1D8	Probable apyrase 6;Probable apyrase 3;Probable apyrase 5;Probable apyrase 4	APY6;At1g14240;APY3;APY5;APY4	>sp|O80612|APY6_ARATH Probable apyrase 6 OS=Arabidopsis thaliana OX=3702 GN=APY6 PE=2 SV=2	3.8	61.287	555	0	17.744	2	2	2	2	2	2	2	26.346	24.548	27.831	24.073	25.225	24.926	0.12	0.326	-2.83
720	Q9LJN4	Probable beta-D-xylosidase 5	AT3G19620	Q9LJN4	Probable beta-D-xylosidase 5	BXL5	>sp|Q9LJN4|BXL5_ARATH Probable beta-D-xylosidase 5 OS=Arabidopsis thaliana OX=3702 GN=BXL5 PE=2 SV=2	5.5	85.499	781	0	23.534	4	1	2	4	3	2	2	24.073	25.977	24.614	25.256	26.427	25.231	0.289	0.491	1.68
593	Q94AZ4	Probable calcium-binding protein CML13	AT1G12310	Q94AZ4	Probable calcium-binding protein CML13	CML13	>sp|Q94AZ4|CML13_ARATH Probable calcium-binding protein CML13 OS=Arabidopsis thaliana OX=3702 GN=CML13 PE=2 SV=1	58.1	16.517	148	0	97.624	9	7	5	8	9	8	9	25.963	25.906	27.67	27.714	26.901	27.308	0.239	0.459	1.73
875	Q9SUL1	Probable cysteine protease RD19C	AT4G16190	Q9SUL1		dl4135w	>sp|Q9SUL1|RD19C_ARATH Probable cysteine protease RD19C OS=Arabidopsis thaliana OX=3702 GN=RD19C PE=2 SV=1	11.8	41.263	373	0	30.024	4	2	3	4	4	4	4	26.386	27.046	26.888	26.891	27.098	26.706	0.788	0.882	1.09
820	Q9SID0	Probable fructokinase-1	AT2G31390	Q9SID0;Q9LNE3	Probable fructokinase-1;Probable fructokinase-2		>sp|Q9SID0|SCRK1_ARATH Probable fructokinase-1 OS=Arabidopsis thaliana OX=3702 GN=At2g31390 PE=2 SV=1	16.6	35.275	325	0	23.33	3	3	1	2	2	2	1	24.618	24.291	24.245	24.232	23.966	24.056	0.505	0.682	-1.23
184	F4J270	Probable glucan endo-1,3-beta-glucosidase BG3	AT3G57240	F4J270		BG3	>sp|F4J270|BG3_ARATH Probable glucan endo-1,3-beta-glucosidase BG3 OS=Arabidopsis thaliana OX=3702 GN=BG3 PE=2 SV=1	5.6	37.631	341	0	61.075	2	2	2	2	2	2	2	28.75	25.972	28.618	29.245	27.004	28.741	0.573	0.733	1.46
660	Q9FJE8	Probable histone H2A.7	AT5G59870	Q9FJE8;Q9LD28;O81826;Q9LHQ5;Q9C681;Q9C944;Q9S9K7;O04848;Q94F49	Probable histone H2A.7;Histone H2A.6;Probable histone H2A.3;Probable histone H2A.2;Probable histone H2A.1;Probable histone H2A variant 3;Probable histone H2AXb;Probable histone H2AXa;Probable histone H2A.5	RAT5	>sp|Q9FJE8|H2A7_ARATH Probable histone H2A.7 OS=Arabidopsis thaliana OX=3702 GN=At5g59870 PE=1 SV=1	10.7	15.966	150	0	13.89	2	1	1	1	2	2	1	23.844	23.452	24.935	27.097	25.061	24.967	0.0605	0.234	3.1
727	Q9LMG7	Probable inactive purple acid phosphatase 2	AT1G13900	Q9LMG7	Probable inactive purple acid phosphatase 2	PAP2	>sp|Q9LMG7|PPA2_ARATH Probable inactive purple acid phosphatase 2 OS=Arabidopsis thaliana OX=3702 GN=PAP2 PE=2 SV=1	5.3	73.716	656	0	50.145	3	2	3	3	2	0	2	25.99	26.738	25.352	23.581		25.01	0.0244	0.152	-7.56
674	Q9FMK9	Probable inactive purple acid phosphatase 29	AT5G63140	Q9FMK9	Probable inactive purple acid phosphatase 29	PAP29	>sp|Q9FMK9|PPA29_ARATH Probable inactive purple acid phosphatase 29 OS=Arabidopsis thaliana OX=3702 GN=PAP29 PE=2 SV=1	2.3	43.547	389	0.0015385	10.994	2	2	2	2	1	1	1	23.327	24.128	24.096	23.173	24.006	24.336	0.982	0.989	-1.01
561	Q8W593	Probable lactoylglutathione lyase, chloroplastic	AT1G67280	Q8W593	Probable lactoylglutathione lyase, chloroplast		>sp|Q8W593|LGUC_ARATH Probable lactoylglutathione lyase, chloroplastic OS=Arabidopsis thaliana OX=3702 GN=At1g67280 PE=1 SV=1	18.9	39.167	350	0	265.95	5	4	5	2	5	3	5	26.053	25.868	25.859	25.814	26.067	26.053	0.907	0.942	1.04
715	Q9LHA8	Probable mediator of RNA polymerase II transcription subunit 37c	AT3G12580	Q9LHA8;Q9C7X7	Probable mediator of RNA polymerase II transcription subunit 37c;Heat shock 70 kDa protein 18	MED37C;HSP70-18	>sp|Q9LHA8|MD37C_ARATH Probable mediator of RNA polymerase II transcription subunit 37c OS=Arabidopsis thaliana OX=3702 GN=MED37C PE=1 SV=1	34.2	71.101	650	0	104.64	7	5	5	7	7	6	7	27.342	26.515	28.589	27.181	27.251	27.726	0.881	0.932	-1.07
346	P22953	Probable mediator of RNA polymerase II transcription subunit 37e	AT5G02500	P22953;F4KCE5	Probable mediator of RNA polymerase II transcription subunit 37e	MED37E;HSC70-1	>sp|P22953|MD37E_ARATH Probable mediator of RNA polymerase II transcription subunit 37e OS=Arabidopsis thaliana OX=3702 GN=MED37E PE=1 SV=3	36.9	71.357	651	0	311.69	22	16	12	19	21	12	14	29.366	28.814	30.348	29.324	29.372	29.522	0.851	0.915	-1.07
922	Q9ZU25	Probable mitochondrial-processing peptidase subunit alpha-1, mitochondrial	AT1G51980	Q9ZU25;A8MQE5;O04308	Probable mitochondrial-processing peptidase subunit alpha-1;Probable mitochondrial-processing peptidase subunit alpha-2	At1g51980;MPPA2	>sp|Q9ZU25|MPPA1_ARATH Probable mitochondrial-processing peptidase subunit alpha-1, mitochondrial OS=Arabidopsis thaliana OX=3702 GN=At1g51980 PE=1 SV=1	8.2	54.401	503	0	13.614	2	0	0	0	2	2	2				24.194	23.892	23.783	0.000993	0.0379	8.49	up	pa_up
253	O22149	Probable pectinesterase/pectinesterase inhibitor 17	AT2G45220	O22149	Probable pectinesterase/pectinesterase inhibitor 17;Pectinesterase inhibitor 17;Pectinesterase 17	PME17	>sp|O22149|PME17_ARATH Probable pectinesterase/pectinesterase inhibitor 17 OS=Arabidopsis thaliana OX=3702 GN=PME17 PE=2 SV=2	8.4	55.976	511	0	155.1	4	3	4	3	4	3	3	30.361	28.296	29.967	30.715	31.778	31.463	0.0308	0.169	3.43
759	Q9LXK7	Probable pectinesterase/pectinesterase inhibitor 32	AT3G43270	Q9LXK7	Probable pectinesterase/pectinesterase inhibitor 32;Pectinesterase inhibitor 32;Pectinesterase 32	PME32	>sp|Q9LXK7|PME32_ARATH Probable pectinesterase/pectinesterase inhibitor 32 OS=Arabidopsis thaliana OX=3702 GN=PME32 PE=2 SV=1	9.7	57.635	527	0	24.786	4	3	4	3	3	3	3	25.342	25.117	25.933	25.337	26.499	26.734	0.228	0.451	1.65
262	O22788	Probable peroxygenase 3	AT2G33380	O22788	Probable peroxygenase 3	PXG3	>sp|O22788|PXG3_ARATH Probable peroxygenase 3 OS=Arabidopsis thaliana OX=3702 GN=PXG3 PE=1 SV=1	12.3	26.6	236	0	31.714	3	3	3	3	3	3	3	27.149	27.115	26.755	26.814	27.51	27.929	0.425	0.612	1.33
280	O49299	Probable phosphoglucomutase, cytoplasmic 1	AT1G23190	O49299	Probable phosphoglucomutase, cytoplasmic 1		>sp|O49299|PGMC1_ARATH Probable phosphoglucomutase, cytoplasmic 1 OS=Arabidopsis thaliana OX=3702 GN=At1g23190 PE=2 SV=2	11.5	63.17	583	0.0015798	11.299	2	2	1	2	2	2	2	24.178	23.388	24.237	24.844	24.336	24.379	0.257	0.472	1.5
284	O49629	Probable plastid-lipid-associated protein 2, chloroplastic	AT4G22240	O49629	Probable plastid-lipid-associated protein 2, chloroplastic	PAP2	>sp|O49629|PAP2_ARATH Probable plastid-lipid-associated protein 2, chloroplastic OS=Arabidopsis thaliana OX=3702 GN=PAP2 PE=1 SV=1	7.7	33.655	310	0	18.667	2	0	2	0	2	2	2		23.185		23.191	24.098	23.225	0.0412	0.194	3.81
515	Q8LAN3	Probable prolyl 4-hydroxylase 4	AT5G18900	Q8LAN3	Probable prolyl 4-hydroxylase 4	P4H4	>sp|Q8LAN3|P4H4_ARATH Probable prolyl 4-hydroxylase 4 OS=Arabidopsis thaliana OX=3702 GN=P4H4 PE=2 SV=1	8.1	33.06	298	0	12.348	2	1	1	1	2	1	1	23.88	23.934	24.341	24.491	24.688	24.354	0.324	0.525	1.37
789	Q9S726	Probable ribose-5-phosphate isomerase 3, chloroplastic	AT3G04790	Q9S726	Probable ribose-5-phosphate isomerase 3, chloroplastic	RPI3	>sp|Q9S726|RPI3_ARATH Probable ribose-5-phosphate isomerase 3, chloroplastic OS=Arabidopsis thaliana OX=3702 GN=RPI3 PE=1 SV=1	16.7	29.305	276	0	205.92	4	3	3	4	4	2	2	27.064	25.482	26.319	27.123	27.91	27.886	0.047	0.209	2.55
481	Q42418	Profilin-2	AT4G29350	Q42418;Q42449	Profilin-2;Profilin-1	PRO2;PRO1	>sp|Q42418|PROF2_ARATH Profilin-2 OS=Arabidopsis thaliana OX=3702 GN=PRO2 PE=2 SV=1	15.3	13.998	131	0	28.838	4	3	2	4	4	2	3	25.529	28.496	26.565	26.038	25.814	25.47	0.2	0.42	-2.13
249	O04331	Prohibitin-3, mitochondrial	AT5G40770	O04331;Q9LK25;Q9LY99	Prohibitin-3, mitochondrial;Prohibitin-4, mitochondrial;Prohibitin-5, mitochondrial	PHB3;PHB4;PHB5	>sp|O04331|PHB3_ARATH Prohibitin-3, mitochondrial OS=Arabidopsis thaliana OX=3702 GN=PHB3 PE=1 SV=1	9.4	30.399	277	0	17.074	2	1	1	2	2	2	1	22.909	22.458	23.142	24.226	24.462	23.981	0.0171	0.137	2.61
494	Q683F9	Prolyl carboxypeptidase like protein	AT4G36195	Q683F9;Q94CC6;A4VCL8		At4g36195;At4g36190	>tr|Q683F9|Q683F9_ARATH Prolyl carboxypeptidase like protein OS=Arabidopsis thaliana OX=3702 GN=At4g36195 PE=2 SV=1	10.3	53.711	477	0	71.198	5	5	4	5	3	3	3	27.161	27.419	26.536	24.181	25.829	25.326	0.0121	0.119	-3.8
275	O23712	Proteasome subunit alpha type-1-B	AT1G47250	O23712;P34066	Proteasome subunit alpha type-1-B;Proteasome subunit alpha type-1-A	PAF2;PAF1	>sp|O23712|PSA1B_ARATH Proteasome subunit alpha type-1-B OS=Arabidopsis thaliana OX=3702 GN=PAF2 PE=1 SV=2	18.1	30.41	277	0	25.163	3	2	0	1	3	1	1	23.553		22.319	24.901	22.565	22.954	0.283	0.487	2.32
274	O23708	Proteasome subunit alpha type-2-A	AT1G16470	O23708;Q8L4A7	Proteasome subunit alpha type-2-A;Proteasome subunit alpha type-2-B	PAB1;PAB2	>sp|O23708|PSA2A_ARATH Proteasome subunit alpha type-2-A OS=Arabidopsis thaliana OX=3702 GN=PAB1 PE=1 SV=1	50.2	25.701	235	0	323.31	9	6	3	8	9	7	8	26.016	24.344	27.045	27.772	26.609	27.084	0.114	0.322	2.55
318	O81148	Proteasome subunit alpha type-4-A	AT3G22110	O81148;F4JJE5	Proteasome subunit alpha type-4-A;Putative proteasome subunit alpha type-4-B	PAC1;PAC2	>sp|O81148|PSA4A_ARATH Proteasome subunit alpha type-4-A OS=Arabidopsis thaliana OX=3702 GN=PAC1 PE=1 SV=1	12.4	27.475	250	0	20.242	3	0	1	0	2	3	2		25.492		24.749	23.761	24.164	0.212	0.433	3.56
319	Q42134	Proteasome subunit alpha type-5-B	AT3G14290	Q42134;O81149	Proteasome subunit alpha type-5-B;Proteasome subunit alpha type-5-A	PAE2;PAE1	>sp|Q42134|PSA5B_ARATH Proteasome subunit alpha type-5-B OS=Arabidopsis thaliana OX=3702 GN=PAE2 PE=1 SV=2	25.7	25.977	237	0	51.142	5	4	3	4	5	4	4	25.197	24.719	25.334	27.75	25.978	26.367	0.0277	0.162	3.06
215	F4JRY2	Proteasome subunit beta	AT4G31300	F4JRY2;Q8LD27	Proteasome subunit beta type;Proteasome subunit beta type-6	PBA1	>tr|F4JRY2|F4JRY2_ARATH Proteasome subunit beta OS=Arabidopsis thaliana OX=3702 GN=PBA1 PE=3 SV=1	12.4	25.279	234	0	19.212	3	3	2	3	3	2	3	24.445	24.244	24.792	26.279	24.192	24.939	0.335	0.537	1.56
736	Q9LS40	Protein ASPARTIC PROTEASE IN GUARD CELL 1	AT3G18490	Q9LS40	Protein ASPARTIC PROTEASE IN GUARD CELL 1	ASPG1	>sp|Q9LS40|ASPG1_ARATH Protein ASPARTIC PROTEASE IN GUARD CELL 1 OS=Arabidopsis thaliana OX=3702 GN=ASPG1 PE=1 SV=1	4.4	53.233	500	0	21.867	2	2	2	2	2	2	2	24.179	25.708	23.936	26.186	26.902	26.639	0.0129	0.119	3.91
850	Q9SRG3	Protein disulfide isomerase-like 1-2	AT1G77510	Q9SRG3	Protein disulfide isomerase-like 1-2	PDIL1-2	>sp|Q9SRG3|PDI12_ARATH Protein disulfide isomerase-like 1-2 OS=Arabidopsis thaliana OX=3702 GN=PDIL1-2 PE=2 SV=1	5.7	56.364	508	0	18.179	3	2	3	3	3	2	2	25.663	26.109	25.319	26.232	25.53	25.227	0.947	0.971	-1.02
680	Q9FPF0	Protein DJ-1 homolog A	AT3G14990	Q9FPF0	Protein DJ-1 homolog A	DJ1A	>sp|Q9FPF0|DJ1A_ARATH Protein DJ-1 homolog A OS=Arabidopsis thaliana OX=3702 GN=DJ1A PE=1 SV=1	6.6	41.857	392	0	14.964	2	1	2	2	1	1	1	27.886	26.746	26.804	27.606	27.535	27.805	0.346	0.544	1.42
694	Q9FY71	Protein EXORDIUM-like 4	AT5G09440	Q9FY71;Q9FE06	Protein EXORDIUM-like 4;Protein EXORDIUM-like 2	EXL4;EXL2	>sp|Q9FY71|EXOL4_ARATH Protein EXORDIUM-like 4 OS=Arabidopsis thaliana OX=3702 GN=EXL4 PE=2 SV=1	9	29.474	278	0	13.248	2	1	0	1	2	1	2	23.209		23.356	23.736	24.761	26.029	0.0337	0.177	5.05
235	F4K946	Protein kinase superfamily protein	AT5G56890	F4K946		At5g56890	>tr|F4K946|F4K946_ARATH Protein kinase superfamily protein OS=Arabidopsis thaliana OX=3702 GN=At5g56890 PE=4 SV=1	2.7	119.24	1113	0	39.392	2	2	1	2	2	2	2	24.431	22.663	23.96	23.339	24.282	24.506	0.586	0.743	1.28
831	Q9SJW3	Protein SPIRAL1	AT2G03680	Q9SJW3	Protein SPIRAL1	SPR1	>sp|Q9SJW3|SPR1_ARATH Protein SPIRAL1 OS=Arabidopsis thaliana OX=3702 GN=SPR1 PE=2 SV=1	30.3	11.92	119	0	21.071	2	1	1	1	2	1	2	22.686	23.016	23.283	23.593	23.409	23.199	0.388	0.583	1.32
433	P94111	Protein STRICTOSIDINE SYNTHASE-LIKE 12	AT1G74020	P94111	Strictosidine synthase 1	SS1	>sp|P94111|SSL12_ARATH Protein STRICTOSIDINE SYNTHASE-LIKE 12 OS=Arabidopsis thaliana OX=3702 GN=SSL12 PE=2 SV=2	6.9	35.293	335	0	15.385	2	1	1	1	2	1	2	24.937	25.084	23.524	24.841	24.793	24.993	0.536	0.709	1.28
672	Q9FMD5	Protein TIC 40, chloroplastic	AT5G16620	Q9FMD5	Protein TIC 40, chloroplastic	TIC40	>sp|Q9FMD5|TIC40_ARATH Protein TIC 40, chloroplastic OS=Arabidopsis thaliana OX=3702 GN=TIC40 PE=1 SV=1	5.4	48.903	447	0	14.747	2	0	0	1	2	1	0			22.539	23.063	21.712		0.474	0.654	1.41
271	O23403	PsbP domain-containing protein 1, chloroplastic	AT4G15510	O23403	PsbP domain-containing protein 1, chloroplastic	PPD1	>sp|O23403|PPD1_ARATH PsbP domain-containing protein 1, chloroplastic OS=Arabidopsis thaliana OX=3702 GN=PPD1 PE=1 SV=1	7.7	32.265	287	0	11.73	2	0	0	1	2	1	1			21.192	22.494	22.788	22.612	0.0124	0.119	3.08
888	Q9SZ54	Putative glutathione peroxidase 7, chloroplastic	AT4G31870	Q9SZ54	Putative glutathione peroxidase 7, chloroplastic	GPX7	>sp|Q9SZ54|GPX7_ARATH Putative glutathione peroxidase 7, chloroplastic OS=Arabidopsis thaliana OX=3702 GN=GPX7 PE=3 SV=2	13.7	25.774	233	0	17.599	3	1	1	2	3	1	2	25.756	24.921	26.265	26.252	25.918	25.73	0.556	0.727	1.25
514	Q8L940	Pyridoxal 5-phosphate synthase subunit PDX1.3	AT5G01410	Q8L940;O80446;O80448	Pyridoxal biosynthesis protein PDX1.3;Probable PDX1-like protein 4;Pyridoxal biosynthesis protein PDX1.1	PDX13;PDX1L4;PDX11	>sp|Q8L940|PDX13_ARATH Pyridoxal 5-phosphate synthase subunit PDX1.3 OS=Arabidopsis thaliana OX=3702 GN=PDX13 PE=1 SV=2	13.6	33.216	309	0	24.236	4	0	0	1	4	2	1			23.511	25.07	24.053	22.861	0.0452	0.206	4.43
295	O65386	Pyridoxal phosphate homeostasis protein	AT1G11930	O65386;Q944L8		F12F1.20;At1g11930	>tr|O65386|O65386_ARATH Pyridoxal phosphate homeostasis protein OS=Arabidopsis thaliana OX=3702 GN=At1g11930 PE=1 SV=1	8.6	27.766	255	0	17.931	2	2	2	2	2	2	2	22.863	23.122	22.796	23.122	23.061	21.561	0.559	0.727	-1.27
404	P54904	Pyrroline-5-carboxylate reductase	AT5G14800	P54904;F4K884	Pyrroline-5-carboxylate reductase	PROC1;P5CR	>sp|P54904|P5CR1_ARATH Pyrroline-5-carboxylate reductase OS=Arabidopsis thaliana OX=3702 GN=PROC1 PE=2 SV=1	12.7	28.624	276	0.0015898	11.358	2	0	0	2	2	2	1			24.245	24.657	24.451	24.851	0.0233	0.152	6.33
448	Q38799	Pyruvate dehydrogenase E1 component subunit beta-1, mitochondrial	AT5G50850	Q38799	Pyruvate dehydrogenase E1 component subunit beta-1, mitochondrial	PDH2	>sp|Q38799|ODPB1_ARATH Pyruvate dehydrogenase E1 component subunit beta-1, mitochondrial OS=Arabidopsis thaliana OX=3702 GN=PDH2 PE=1 SV=2	17.6	39.175	363	0	29.4	4	1	1	3	4	2	3	21.542	22.217	24.425	25.403	25.209	25.303	0.0111	0.119	5.97
607	Q94KE3	Pyruvate kinase	AT3G52990	Q94KE3;Q9SJQ0	Pyruvate kinase	At3g52990;At2g36580	>tr|Q94KE3|Q94KE3_ARATH Pyruvate kinase OS=Arabidopsis thaliana OX=3702 GN=At3g52990 PE=2 SV=1	7	57.495	527	0	50.256	3	0	0	1	3	2	3			24.039	24.919	24.807	24.75	0.0122	0.119	8.1
424	P92985	Ran-binding protein 1 homolog c	AT5G58590	P92985;Q9LMK7	Ran-binding protein 1 homolog c;Ran-binding protein 1 homolog a	RANBP1C;RANBP1A	>sp|P92985|RBP1C_ARATH Ran-binding protein 1 homolog c OS=Arabidopsis thaliana OX=3702 GN=RANBP1C PE=2 SV=1	23.7	24.722	219	0	23.95	2	2	1	2	1	2	1	23.654		22.37	23.592	22.576	22.2	0.639	0.782	1.37
804	Q9SEH3	Ras-related protein RABD2c	AT4G17530	Q9SEH3	Ras-related protein RABD2c	RABD2C	>sp|Q9SEH3|RAD2C_ARATH Ras-related protein RABD2c OS=Arabidopsis thaliana OX=3702 GN=RABD2C PE=1 SV=1	20.3	22.318	202	0	58.984	3	2	2	2	3	3	2		25.61	26.527	26.429	26.948	26.693	0.122	0.326	5.32
737	Q9XI98	Ras-related protein RABG3e	AT1G49300	Q9XI98;Q9LS94	Ras-related protein RABG3e;Ras-related protein RABG3f	RABG3E;RABG3F	>sp|Q9XI98|RAG3E_ARATH Ras-related protein RABG3e OS=Arabidopsis thaliana OX=3702 GN=RABG3E PE=2 SV=1	18.4	22.98	206	0	31.416	5	2	4	4	3	1	2	24.28	23.817	24.761	23.851	23.629	23.322	0.19	0.412	-1.61
306	O80501	Ras-related protein RABH1b	AT2G44610	O80501;Q9LV79;Q9SID8;Q9LFT9;Q9SMR4	Ras-related protein RABH1b;Ras-related protein RABH1a;Ras-related protein RABH1d;Ras-related protein RABH1e;Ras-related protein RABH1c	RABH1B;RABH1A;RABH1D;RABH1E;RABH1C	>sp|O80501|RAH1B_ARATH Ras-related protein RABH1b OS=Arabidopsis thaliana OX=3702 GN=RABH1B PE=1 SV=1	12	23.13	208	0	14.031	2	0	2	2	2	0	0		21.777	22.472	23.051			0.877	0.93	-1.12
21	Q94JQ4	Reactive Intermediate Deaminase A, chloroplastic	AT3G20390	Q94JQ4;A0A1I9LS34		At3g20390	>sp|Q94JQ4|RIDA_ARATH Reactive Intermediate Deaminase A, chloroplastic OS=Arabidopsis thaliana OX=3702 GN=RIDA PE=1 SV=1	36.4	19.816	187	0	100.73	6	5	5	5	6	6	6	30.417	30.603	30.511	29.943	30.804	30.925	0.923	0.954	1.03
643	Q9FFA5	Remorin 1.4	AT5G23750	Q9FFA5;A0A1P8BFC2		MRO11.3	>sp|Q9FFA5|RMR14_ARATH Remorin 1.4 OS=Arabidopsis thaliana OX=3702 GN=REM1.4 PE=2 SV=1	15.8	22.452	202	0	17.457	3	1	2	2	3	1	2	25.266	25.722	25.094	25.149	25.476	26.047	0.692	0.82	1.15
272	O23523	RGG repeats nuclear RNA binding protein A	AT4G16830	O23523;Q9LVT8		dl4440w;At5g47210	>sp|O23523|RGGA_ARATH RGG repeats nuclear RNA binding protein A OS=Arabidopsis thaliana OX=3702 GN=RGGA PE=1 SV=1	3.4	37.467	355	0	12.421	2	0	0	1	2	0	1			23.366	24.743		23.84	0.232	0.456	2.58
121	A8MS83	Ribosomal protein L23AB	AT3G55280	A8MS83;Q9M3C3;Q8LD46	60S ribosomal protein L23a-2;60S ribosomal protein L23a-1	RPL23AB;RPL23AA	>tr|A8MS83|A8MS83_ARATH Ribosomal protein L23AB OS=Arabidopsis thaliana OX=3702 GN=RPL23AB PE=3 SV=1	33.1	16.744	148	0	83.961	8	2	1	6	8	6	8	25.054	24.638	27.028	29.163	28.068	28.533	0.00376	0.0702	8.08	up
447	Q2V3X4	Ribosomal protein L4/L1 family	AT3G09630	Q2V3X4;Q9SF40	60S ribosomal protein L4-1	At3g09630;RPL4A	>tr|Q2V3X4|Q2V3X4_ARATH Ribosomal protein L4/L1 family OS=Arabidopsis thaliana OX=3702 GN=At3g09630 PE=1 SV=1	4.4	44.572	405	0	14.581	2	1	0	1	2	1	1	23.575		26.44	27.283	26.354	26.954	0.0343	0.177	8.56
117	A8MS03	Ribosomal protein S6	AT4G31700	A8MS03;O48549;F4KGU2;P51430	40S ribosomal protein S6-1;40S ribosomal protein S6-2	RPS6;RPS6A;EMB3010;RPS6B	>tr|A8MS03|A8MS03_ARATH Ribosomal protein S6 OS=Arabidopsis thaliana OX=3702 GN=RPS6 PE=1 SV=1	11.2	21.394	188	0	12.783	2	1	0	2	2	2	2	22.292		22.133	25.043	24.197	25.641	0.000867	0.0363	9.19	up
778	Q9M1X0	Ribosome-recycling factor, chloroplastic	AT3G63190	Q9M1X0	Ribosome-recycling factor, chloroplastic	RRF	>sp|Q9M1X0|RRFC_ARATH Ribosome-recycling factor, chloroplastic OS=Arabidopsis thaliana OX=3702 GN=RRF PE=2 SV=2	22.2	30.422	275	0	178.76	7	5	2	6	7	4	4	25.261	25.634	26.913	26.866	26.169	26.193	0.44	0.627	1.39
128	F4KA76	Ribulose bisphosphate carboxylase small chain	AT5G38410	F4KA76;B3H5S2;P10798;P10797	Ribulose bisphosphate carboxylase small chain;Ribulose bisphosphate carboxylase small chain 3B, chloroplastic;Ribulose bisphosphate carboxylase small chain 2B, chloroplastic	At5g38410;RBCS-3B;RBCS-2B	>tr|F4KA76|F4KA76_ARATH Ribulose bisphosphate carboxylase small chain OS=Arabidopsis thaliana OX=3702 GN=RBCS3B PE=3 SV=1	14.9	19.395	174	0	121.12	4	3	0	4	4	4	4	24.224		25.869	27.086	25.98	26.283	0.0486	0.21	6.47
334	P10795	Ribulose bisphosphate carboxylase small chain 1A, chloroplastic	AT1G67090	P10795	Ribulose bisphosphate carboxylase small chain 1A, chloroplastic	RBCS-1A	>sp|P10795|RBS1A_ARATH Ribulose bisphosphate carboxylase small chain 1A, chloroplastic OS=Arabidopsis thaliana OX=3702 GN=RBCS-1A PE=1 SV=2	5	20.216	180	0.0015674	11.233	2	0	0	2	2	1	2			25.096	25.413	24.488	24.588	0.0609	0.235	6
926	Q9ZUU4	RNA-binding protein CP29B, chloroplastic	AT2G37220	Q9ZUU4;F4JAF3;Q43349	Ribonucleoprotein At2g37220, chloroplastic;29 kDa ribonucleoprotein, chloroplastic	CP29;RBP29	>sp|Q9ZUU4|CP29B_ARATH RNA-binding protein CP29B, chloroplastic OS=Arabidopsis thaliana OX=3702 GN=CP29B PE=1 SV=1	10	30.718	289	0	22.661	4	0	1	2	4	3	1			25.744	26.104	24.252	24.697	0.0966	0.296	6.04
178	F4IVZ7	Rubisco activase	AT2G39730	F4IVZ7;P10896	Ribulose bisphosphate carboxylase/oxygenase activase, chloroplastic	RCA	>tr|F4IVZ7|F4IVZ7_ARATH Rubisco activase OS=Arabidopsis thaliana OX=3702 GN=RCA PE=1 SV=1	9.1	48.5	441	0	27.678	3	1	1	2	3	2	2	20.446	21.703	23.184	26.961	22.867	21.265	0.223	0.445	3.78
219	F4JTV5	S-adenosyl-L-homocysteine hydrolase	AT4G13940	F4JTV5;F4JTV4;Q9LK36;O23255;A8MQP1	Adenosylhomocysteinase;Adenosylhomocysteinase 2;Adenosylhomocysteinase 1	MEE58;SAHH2;SAHH1	>tr|F4JTV5|F4JTV5_ARATH S-adenosyl-L-homocysteine hydrolase OS=Arabidopsis thaliana OX=3702 GN=HOG1 PE=4 SV=1	8.8	40.019	364	0	24.341	4	2	0	3	3	2	2	25.33		26.493	25.102	24.991	24.715	0.589	0.745	1.55
61	A0A1P8B3H0	S-adenosyl-L-methionine-dependent methyltransferases superfamily protein	AT4G34050	A0A1P8B3H0;O49499	Caffeoyl-CoA O-methyltransferase 1	CCOAOMT1	>tr|A0A1P8B3H0|A0A1P8B3H0_ARATH S-adenosyl-L-methionine-dependent methyltransferases superfamily protein OS=Arabidopsis thaliana OX=3702 GN=CCoAOMT1 PE=1 SV=1	21.3	32.473	286	0	94.913	6	3	1	6	6	2	3	23.396	21.62	26.168	24.878	24.425	25.175	0.339	0.54	2.14
338	P23686	S-adenosylmethionine synthase 1	AT1G02500	P23686;P17562	S-adenosylmethionine synthase 1;S-adenosylmethionine synthase 2	SAM1;SAM2	>sp|P23686|METK1_ARATH S-adenosylmethionine synthase 1 OS=Arabidopsis thaliana OX=3702 GN=SAM1 PE=1 SV=2	11.7	43.158	393	0	21.932	3	1	0	3	2	1	1	22.553		23.968	23.885	22.263	22.605	0.559	0.727	1.34
201	F4JGD2	Saposin-like aspartyl protease family protein	AT4G04460	F4JGD2;Q9XEC4	Aspartic proteinase A3	At4g04460;APA3	>tr|F4JGD2|F4JGD2_ARATH Saposin-like aspartyl protease family protein OS=Arabidopsis thaliana OX=3702 GN=At4g04460 PE=3 SV=1	5.2	55.101	504	0	13.639	2	0	1	0	2	1	1		19.064		20.352	21.379	20.92	0.168	0.383	1.67
382	P46283	Sedoheptulose-1,7-bisphosphatase, chloroplastic	AT3G55800	P46283	Sedoheptulose-1,7-bisphosphatase, chloroplastic		>sp|P46283|S17P_ARATH Sedoheptulose-1,7-bisphosphatase, chloroplastic OS=Arabidopsis thaliana OX=3702 GN=At3g55800 PE=2 SV=1	12.2	42.414	393	0	32.51	5	5	4	5	4	2	3	26.244	26.442	26.781	25.649	24.931	25.175	0.0291	0.163	-2.36
86	A0A1P8BEN8	Serine carboxypeptidase-like 1	AT5G36180	A0A1P8BEN8;A0A1P8BEP6;Q8RWJ6;A0A1P8BEM4;Q9CAU3	Serine carboxypeptidase-like 1;Serine carboxypeptidase-like 2	SCPL1;SCPL2	>tr|A0A1P8BEN8|A0A1P8BEN8_ARATH Serine carboxypeptidase-like 1 OS=Arabidopsis thaliana OX=3702 GN=scpl1 PE=3 SV=1	10.3	36.802	321	0	62.782	3	3	3	3	3	3	2	28.697	27.906	27.655	27.202	27.435	27.803	0.256	0.472	-1.52
[truncated: 74 more rows]

## Sheet: Table S3 Pericarps
Table S3: List of protein groups involved in response to stress and seed germination released from Anastatica pericarps upon hydration
[truncated: 62 more rows]

[truncated: 5 more sheets: Table S4 Pericarps, Table S5 Seeds, Table S6 Seeds, Table S7 Seeds, Table S8 Seeds]
